# Supplementary material for: County-level societal predictors of COVID-19 cases and deaths changed through time in the United States: A longitudinal ecological study
Source: PLOS Glob Public Health. 2022 Nov 18;2(11):e0001282. doi: 10.1371/journal.pgph.0001282 (PMC10022229; doi:10.1371/journal.pgph.0001282)
Supplement: S1 Table — (XLSX) [file pgph.0001282.s002.xlsx]

## Sheet: S1 Table
"County-level societal predictors of COVID-19 cases and deaths changed through time in the United States: A longitudinal study"
Philip J. Bergmann1,*, Nathan A. Ahlgren1, Rosalie A. Torres Stone2
1. Department of Biology, Clark University, 950 Main Street, Worcester, MA, 01610, USA
2. Department of Sociology, Clark University, 950 Main Street, Worcester, MA, 01610, USA
* Correspondence: pbergmann@clarku.edu
S1 Table: List of explanatory variable names, descriptions, sources, and category
Variable	Description	Sourcea	Categoryb
p.nh.white	% of county population that is non-Hispanic White	CHRR	Racial
p.black	% of county population that is Black	CHRR	Racial
p.hispanic	% of county population that is Hispanic	CHRR	Racial
p.asian	% of county population that is Asian	CHRR	Racial
p.native	% of county population that is Native American	CHRR	Racial
p.foreign.non.cit	% of county population that is foreign-born but not US citizens	CHRR	Demographic
p.female	% of county population that is female	CHRR	Demographic
p.rural	% of county population that lives in rural settings	CHRR	Demographic
pop.density	Population density, people per square mile of land area	Census	Demographic
p.elder	% of county population that is 65 and older	Census	Health
p.disab	% of county population that is diabled	Census	Health
p.uninsured	% of the county adult population that is below 65 years of age, that lacks health insurance. Modeled using Census data c	Census	Health
p.obese	% of adults that are obese. Modeled using data from the Behavioral Risk Factor Surveillance Survey c	CHRR	Health
Income	Median income in the county, in dollars	Census	Socioeconomic
p.hh.poverty	% of households whose income is below the national poverty threshold	Census	Socioeconomic
p.unemploy	% of county population that is unemployed, meaning 16 years of age or older, looking for, but lacking work. Modeled using labor data from Bureaur of Labor Statistics c	CHRR	Socioeconomic
p.univ	% of county population that is 25 and older with at least a bachelor's degree	Census	Socioeconomic
GINI	Five year estimate for 2018, measures income inequality. 0=all incomes are equal, 1= one person has all the income	Census	Socioeconomic
a Source is either CHHR (County Health Rankings and Roadmaps database) or Census (U.S. Census 2014-2018 Survey).
b Category refers to the groupings used in graphing and discussion of results.
c The variables are modeled, and data are estimates, particularly for counties with low populations or low data response rates. Other variables use direct data as opposed to estimates.
