# Supplementary material for: County-level societal predictors of COVID-19 cases and deaths changed through time in the United States: A longitudinal ecological study
Source: PLOS Glob Public Health. 2022 Nov 18;2(11):e0001282. doi: 10.1371/journal.pgph.0001282 (PMC10022229; doi:10.1371/journal.pgph.0001282)
Supplement: S2 Table — (XLSX) [file pgph.0001282.s003.xlsx]

## Sheet: S2 Table
"County-level societal predictors of COVID-19 cases and deaths changed through time in the United States: A longitudinal study"
Philip J. Bergmann1,*, Nathan A. Ahlgren1, Rosalie A. Torres Stone2
1. Department of Biology, Clark University, 950 Main Street, Worcester, MA, 01610, USA
2. Department of Sociology, Clark University, 950 Main Street, Worcester, MA, 01610, USA
* Correspondence: pbergmann@clarku.edu
S2 Table: R squared values for weighted and unweighted models of COVID-19 case and death rates, excluding non-Hispanic White
	Cases/100K		Deaths/100K
Date	Weighted	Unweighted	Weighted	Unweighted
Apr 2020	0.328303	0.164837	0.118259	0.00553548
May 2020	0.30796	0.178327	0.245935	0.0390492
Jun 2020	0.319458	0.170323	0.235767	0.0297296
Jul 2020	0.403413	0.250882	0.234027	0.0306194
Aug 2020	0.485356	0.307312	0.372506	0.0763826
Sep 2020	0.3923	0.200959	0.362822	0.0639022
Oct 2020	0.299784	0.108806	0.315209	0.0428689
Nov 2020	0.315178	0.197298	0.223593	0.0485812
Dec 2020	0.409762	0.294866	0.19611	0.0899682
Jan 2021	0.225327	0.143015	0.203261	0.0812449
Feb 2021	0.217463	0.13363	0.259302	0.062956
Mar 2021	0.194588	0.0901708	0.200339	0.0496151
Apr 2021	0.156306	0.0406747	0.232363	0.043643
May 2021	0.235993	0.0903399	0.207788	0.0270582
Jun 2021	0.155046	0.0465862	0.142814	0.0161061
Jul 2021	0.212275	0.0618183	0.0897107	0.0113808
Aug 2021	0.378646	0.139669	0.0908967	0.0117159
Sep 2021	0.492743	0.202882	0.355444	0.0781072
Oct 2021	0.452184	0.225222	0.586267	0.171296
Nov 2021	0.548187	0.314706	0.499142	0.114986
Dec 2021	0.623851	0.460874	0.352587	0.0899453
Jan 2022	0.46062	0.267214	0.315694	0.0989946
Feb 2022	0.209809	0.153787	0.293593	0.0583773
Mar 2022	0.372311	0.198471	0.379426	0.0985077
R squared values were estiamted using the MuMIn package in R, using the recommended and conservative trigamma method.
