# Supplementary material for: County-level societal predictors of COVID-19 cases and deaths changed through time in the United States: A longitudinal ecological study
Source: PLOS Glob Public Health. 2022 Nov 18;2(11):e0001282. doi: 10.1371/journal.pgph.0001282 (PMC10022229; doi:10.1371/journal.pgph.0001282)
Supplement: S3 Table — (XLSX) [file pgph.0001282.s004.xlsx]

## Sheet: S3 Table
"County-level societal predictors of COVID-19 cases and deaths changed through time in the United States: A longitudinal study"
Philip J. Bergmann1,*, Nathan A. Ahlgren1, Rosalie A. Torres Stone2
1. Department of Biology, Clark University, 950 Main Street, Worcester, MA, 01610, USA
2. Department of Sociology, Clark University, 950 Main Street, Worcester, MA, 01610, USA
* Correspondence: pbergmann@clarku.edu
S3 Table: Tolerances for explanatory variables used in models
Variable	All variables	Excl. nh.white	nh.white only
p.nh.white	0.00375514		0.366677
p.black	0.00732982	0.532439
p.hispanic	0.00831829	0.346668
p.asian	0.0884799	0.495433
p.native	0.0270407	0.685362
p.foreign.non.cit	0.284554	0.289981	0.478944
p.female	0.812726	0.812866	0.820288
p.rural	0.441382	0.450759	0.465911
pop.density	0.689187	0.69573	0.739339
p.elder	0.438297	0.44057	0.443951
p.disab	0.371644	0.377045	0.393432
p.uninsured	0.458066	0.47007	0.502558
p.obese	0.573277	0.573466	0.61776
Income	0.169004	0.169731	0.181789
p.hh.poverty	0.168169	0.169496	0.174335
p.unemploy	0.571292	0.572591	0.595868
p.univ	0.267926	0.268109	0.280886
GINI	0.479489	0.479866	0.484242
Tolerances, calculated as the inverse of the variance inflation factor for the set of explanatory variables used. These are presented for analyses including all variables, those excluding % non-Hispanic White but including other racial groups, and those including % non-Hispanic White but excluding other racial groups. Tolerances <0.1 compromise an analysis and are highlighted in orange. These res…
