# Supplementary material for: County-level societal predictors of COVID-19 cases and deaths changed through time in the United States: A longitudinal ecological study
Source: PLOS Glob Public Health. 2022 Nov 18;2(11):e0001282. doi: 10.1371/journal.pgph.0001282 (PMC10022229; doi:10.1371/journal.pgph.0001282)
Supplement: S4 Table — (XLSX) [file pgph.0001282.s005.xlsx]

## Sheet: S4 Table
"County-level societal predictors of COVID-19 cases and deaths changed through time in the United States: A longitudinal study"
Philip J. Bergmann1,*, Nathan A. Ahlgren1, Rosalie A. Torres Stone2
1. Department of Biology, Clark University, 950 Main Street, Worcester, MA, 01610, USA
2. Department of Sociology, Clark University, 950 Main Street, Worcester, MA, 01610, USA
* Correspondence: pbergmann@clarku.edu
S4 Table: Negative binomial model results for analyses including all explanatomry variables except non-Hispanic White
Covid cases/100K. Unweighted	April 1, 2020					May 1, 2020					June 1, 2020					July 1, 2020					August 1, 2020					September 1, 2020					October 1, 2020					November 1, 2020					December 1, 2020					January 1, 2021
Variable	Estimate	SE	z	P		Estimate	SE	z	P		Estimate	SE	z	P		Estimate	SE	z	P		Estimate	SE	z	P		Estimate	SE	z	P		Estimate	SE	z	P		Estimate	SE	z	P		Estimate	SE	z	P		Estimate	SE	z	P
(Intercept)	1.155	0.6803	1.698	0.089544	.	9.202	0.8201	11.221	2e-16	***	7.459	0.7523	9.914	2e-16	***	4.662	0.5989	7.784	7.04e-15	***	3.734	0.458	8.153	3.54e-16	***	6.985	0.4438	15.74	2e-16	***	8.889	0.4668	19.041	2e-16	***	10.39	0.3957	26.253	2e-16	***	12.01	0.3252	36.94	2e-16	***	8.709	0.2429	35.857	2e-16
p.black	0.02299	0.001849	12.439	2e-16	***	0.03873	0.002234	17.335	2e-16	***	0.0372	0.002177	17.084	2e-16	***	0.02896	0.001759	16.463	2e-16	***	0.02263	0.001363	16.596	2e-16	***	0.01258	0.001329	9.466	2e-16	***	-0.001466	0.001399	-1.047	0.294927		-0.01086	0.001187	-9.148	2e-16	***	-0.01614	0.0009768	-16.525	2e-16	***	-0.005087	0.0007298	-6.97	3.16e-12
p.hispanic	-0.00657	0.002898	-2.267	0.023385	*	-0.02013	0.003484	-5.777	7.59e-09	***	-0.009391	0.002987	-3.144	0.00167	**	0.007898	0.002375	3.326	0.000882	***	0.008116	0.001801	4.508	6.56e-06	***	-0.001994	0.001724	-1.157	0.24729		-0.003645	0.001815	-2.008	0.044621	*	-0.006332	0.001533	-4.13	3.63e-05	***	0.001192	0.001261	0.946	0.3442		0.003962	0.0009386	4.222	2.42e-05
p.asian	-0.0389	0.009561	-4.068	4.74e-05	***	-0.07468	0.0116	-6.441	1.19e-10	***	-0.07218	0.012	-6.014	1.81e-09	***	-0.02184	0.009778	-2.233	0.025524	*	-0.01319	0.006967	-1.893	0.058384	.	0.001648	0.006812	0.242	0.80885		-0.01181	0.007181	-1.645	0.09994	.	-0.03664	0.006097	-6.01	1.86e-09	***	-0.04092	0.005013	-8.162	3.28e-16	***	-0.0108	0.003735	-2.891	0.00384
p.native	0.01216	0.003849	3.16	0.001578	**	0.0279	0.004649	6	1.97e-09	***	0.02819	0.004113	6.854	7.2e-12	***	0.01577	0.003168	4.978	6.41e-07	***	0.001612	0.002397	0.673	0.501254		-0.002989	0.002327	-1.285	0.19897		0.00864	0.002451	3.525	0.000423	***	0.01459	0.002079	7.018	2.25e-12	***	0.01395	0.00171	8.157	3.44e-16	***	-0.00114	0.001278	-0.892	0.37237
p.foreign.non.cit	0.05347	0.01192	4.487	7.23e-06	***	0.1652	0.01439	11.477	2e-16	***	0.201	0.01272	15.807	2e-16	***	0.1021	0.009967	10.243	2e-16	***	0.01646	0.007658	2.149	0.031626	*	0.004048	0.007364	0.55	0.58247		-0.0003255	0.007755	-0.042	0.966518		5.498e-06	0.006573	0.001	0.999333		-3.018e-05	0.005404	-0.006	0.9955		-0.02121	0.004006	-5.295	1.19e-07
p.female	0.006608	0.01091	0.606	0.54461		-0.0999	0.01312	-7.612	2.69e-14	***	-0.04877	0.01157	-4.216	2.48e-05	***	-0.007139	0.009107	-0.784	0.433133		0.01451	0.006963	2.084	0.037121	*	-0.02634	0.006756	-3.899	9.65e-05	***	-0.03173	0.007117	-4.459	8.24e-06	***	-0.023	0.006032	-3.814	0.000137	***	-0.03767	0.00496	-7.594	3.11e-14	***	-0.01483	0.003708	-4	6.33e-05
p.rural	0.001881	0.0009975	1.886	0.059352	.	-0.003451	0.001205	-2.865	0.00417	**	0.002078	0.001125	1.847	0.06477	.	-0.003012	0.000895	-3.365	0.000766	***	-0.004502	0.0006851	-6.571	5e-11	***	-0.003315	0.0006612	-5.014	5.33e-07	***	-0.0001998	0.0006946	-0.288	0.77361		0.0005826	0.0005883	0.99	0.321996		-0.0009768	0.0004838	-2.019	0.0435	*	-0.002692	0.0003616	-7.445	9.67e-14
pop.density	7.969e-05	2.509e-05	3.177	0.00149	**	9.329e-05	3.074e-05	3.035	0.00241	**	5.764e-05	3.301e-05	1.746	0.08084	.	-9.303e-05	2.718e-05	-3.423	0.000619	***	-7.347e-05	2.108e-05	-3.485	0.000493	***	-5.257e-05	2.069e-05	-2.541	0.01106	*	-5.264e-05	2.183e-05	-2.411	0.015918	*	7.135e-06	1.852e-05	0.385	0.699961		1.828e-05	1.522e-05	1.202	0.2295		1.224e-05	1.138e-05	1.075	0.2822
p.elder	0.02557	0.006846	3.734	0.000188	***	-0.01128	0.008279	-1.363	0.17296		-0.01743	0.007843	-2.223	0.02622	*	-0.01576	0.00627	-2.514	0.011943	*	-0.02529	0.004779	-5.292	1.21e-07	***	-0.02515	0.004626	-5.437	5.42e-08	***	-0.01706	0.004859	-3.512	0.000445	***	-0.01111	0.004115	-2.7	0.006936	**	-0.008533	0.003376	-2.527	0.0115	*	-0.02039	0.002512	-8.116	4.8e-16
p.disab	-0.01959	0.008214	-2.385	0.017093	*	0.009205	0.009886	0.931	0.35182		-0.04478	0.008986	-4.983	6.27e-07	***	-0.02617	0.007124	-3.673	0.000239	***	0.007036	0.0054	1.303	0.192579		-0.01115	0.005174	-2.156	0.03109	*	-0.03629	0.005428	-6.685	2.3e-11	***	-0.0507	0.004584	-11.06	2e-16	***	-0.04131	0.003771	-10.955	2e-16	***	0.005151	0.00282	1.827	0.06771
p.uninsured	-0.01351	0.00596	-2.267	0.023368	*	-0.0469	0.007183	-6.529	6.63e-11	***	-0.04933	0.006733	-7.326	2.36e-13	***	0.01152	0.005321	2.165	0.030356	*	0.04628	0.004083	11.335	2e-16	***	0.02916	0.003962	7.36	1.83e-13	***	0.006095	0.004169	1.462	0.143735		-0.006397	0.003534	-1.81	0.070255	.	-0.03842	0.002897	-13.261	2e-16	***	0.008214	0.002167	3.791	0.00015
p.obese	-0.02843	0.005142	-5.529	3.21e-08	***	-0.01891	0.006198	-3.051	0.00228	**	0.009154	0.00568	1.612	0.10703		0.02113	0.004558	4.637	3.54e-06	***	0.002417	0.003488	0.693	0.488354		0.006901	0.00339	2.036	0.04177	*	0.00764	0.003561	2.145	0.031927	*	0.004973	0.00302	1.647	0.09958	.	0.00798	0.002482	3.216	0.0013	**	-0.0002834	0.001856	-0.153	0.87861
Income	2.489e-05	3.622e-06	6.872	6.33e-12	***	2.909e-05	4.396e-06	6.617	3.67e-11	***	1.09e-05	4.277e-06	2.549	0.01081	*	-2.588e-06	3.431e-06	-0.754	0.450784		6.013e-06	2.615e-06	2.3	0.021462	*	5.89e-07	2.521e-06	0.234	0.81527		-1.248e-05	2.648e-06	-4.715	2.41e-06	***	-1.713e-05	2.233e-06	-7.668	1.75e-14	***	-1.676e-05	1.834e-06	-9.139	2e-16	***	-5.951e-07	1.353e-06	-0.44	0.66012
p.hh.poverty	0.02771	0.009023	3.071	0.002132	**	0.002837	0.0109	0.26	0.79472		0.006138	0.009898	0.62	0.53521		0.01658	0.007813	2.122	0.033838	*	0.00536	0.005913	0.906	0.364679		0.01844	0.005701	3.235	0.00122	**	0.008776	0.00599	1.465	0.142914		0.003025	0.005064	0.597	0.550316		-0.007463	0.004162	-1.793	0.073	.	-0.007712	0.003073	-2.51	0.01208
p.unemploy	-0.003848	0.02004	-0.192	0.847729		-0.06159	0.02413	-2.552	0.0107	*	-0.1021	0.02179	-4.686	2.78e-06	***	-0.1197	0.0172	-6.961	3.38e-12	***	-0.05884	0.01309	-4.494	6.98e-06	***	-0.08913	0.01271	-7.012	2.34e-12	***	-0.1599	0.01337	-11.961	2e-16	***	-0.1396	0.01134	-12.32	2e-16	***	-0.0868	0.009313	-9.32	2e-16	***	-0.02174	0.006962	-3.122	0.00179
p.univ	0.005958	0.004106	1.451	0.146793		-0.04127	0.00497	-8.304	2e-16	***	-0.0345	0.004837	-7.132	9.88e-13	***	-0.008896	0.003889	-2.288	0.022167	*	-0.01772	0.00296	-5.987	2.13e-09	***	-0.02061	0.00287	-7.181	6.93e-13	***	-0.01115	0.003016	-3.699	0.000217	***	-0.01188	0.00255	-4.657	3.2e-06	***	-0.006743	0.002096	-3.216	0.0013	**	-0.01474	0.001565	-9.422	2e-16
GINI	0.9021	0.8708	1.036	0.300248		2.272	1.052	2.158	0.03089	*	1.682	0.9663	1.741	0.08174	.	1.78	0.7741	2.299	0.021491	*	3.279	0.5852	5.603	2.11e-08	***	2.394	0.5611	4.267	1.98e-05	***	2.078	0.5889	3.528	0.000419	***	0.5398	0.4972	1.086	0.277661		-0.0134	0.409	-0.033	0.9739		1.405	0.3036	4.63	3.66e-06
Residual DF	2167					2167					2812					2941					3019					3079					3094					3101					3105					3107
Theta	1.2523	0.0362				0.8231	0.0226				0.672	0.0164				0.9922	0.0242				1.6189	0.0392				1.6777	0.0401				1.5089	0.0358				2.0931	0.0498				3.0885	0.0746				5.522	0.136
R^2 (trigamma)	0.164837					0.178327					0.170323					0.250882					0.307312					0.200959					0.108806					0.197298					0.294866					0.143015
Covid cases/100K. Weighted	April 1, 2020					May 1, 2020					June 1, 2020					July 1, 2020					August 1, 2020					September 1, 2020					October 1, 2020					November 1, 2020					December 1, 2020					January 1, 2021
Variable	Estimate	SE	z	P		Estimate	SE	z	P		Estimate	SE	z	P		Estimate	SE	z	P		Estimate	SE	z	P		Estimate	SE	z	P		Estimate	SE	z	P		Estimate	SE	z	P		Estimate	SE	z	P		Estimate	SE	z	P
(Intercept)	-0.6997	0.8634	-0.81	0.41773		4.021	0.8983	4.476	7.6e-06	***	5.938	0.8301	7.154	8.42e-13	***	6.106	0.6533	9.346	2e-16	***	7.382	0.5954	12.397	2e-16	***	7.749	0.5417	14.304	2e-16	***	10.32	0.5854	17.625	2e-16	***	11.04	0.5111	21.591	2e-16	***	12.13	0.4464	27.176	2e-16	***	7.234	0.3453	20.951	2e-16
p.black	0.02069	0.001785	11.591	2e-16	***	0.02457	0.001872	13.124	2e-16	***	0.02381	0.00181	13.154	2e-16	***	0.01691	0.00144	11.743	2e-16	***	0.01596	0.001318	12.113	2e-16	***	0.009859	0.0012	8.213	2e-16	***	-0.003946	0.001298	-3.04	0.002369	**	-0.01034	0.001133	-9.119	2e-16	***	-0.015	0.0009898	-15.152	2e-16	***	-0.004555	0.0007653	-5.952	2.65e-09
p.hispanic	-0.02237	0.002232	-10.019	2e-16	***	-0.0168	0.002302	-7.296	2.96e-13	***	-0.01092	0.002227	-4.902	9.5e-07	***	0.009983	0.001764	5.658	1.53e-08	***	0.01491	0.001614	9.238	2e-16	***	0.003504	0.00147	2.384	0.017117	*	-0.002398	0.001589	-1.509	0.131317		-0.00573	0.001387	-4.131	3.61e-05	***	-0.003596	0.001211	-2.969	0.00299	**	0.003444	0.0009364	3.678	0.000235
p.asian	-0.07592	0.003937	-19.281	2e-16	***	-0.1024	0.004139	-24.747	2e-16	***	-0.1007	0.004125	-24.422	2e-16	***	-0.01591	0.003262	-4.878	1.07e-06	***	0.01492	0.00298	5.007	5.52e-07	***	0.02146	0.002716	7.903	2.73e-15	***	0.004106	0.002939	1.397	0.162369		-0.02917	0.002569	-11.352	2e-16	***	-0.0426	0.00224	-19.019	2e-16	***	-0.00606	0.00173	-3.504	0.000459
p.native	0.01709	0.005164	3.309	0.000935	***	0.03202	0.005401	5.928	3.06e-09	***	0.04221	0.004969	8.494	2e-16	***	0.02258	0.003886	5.811	6.22e-09	***	0.00346	0.003535	0.979	0.32771		-0.006701	0.003217	-2.083	0.037256	*	-0.001886	0.003473	-0.543	0.587168		0.009152	0.003032	3.019	0.00254	**	0.01496	0.002649	5.647	1.64e-08	***	0.007533	0.002049	3.677	0.000236
p.foreign.non.cit	0.08909	0.008348	10.671	2e-16	***	0.1414	0.008708	16.236	2e-16	***	0.1685	0.008484	19.864	2e-16	***	0.02665	0.006731	3.96	7.51e-05	***	-0.02983	0.006156	-4.846	1.26e-06	***	0.004708	0.005609	0.839	0.401239		-0.01653	0.006066	-2.725	0.006435	**	-0.005125	0.005296	-0.968	0.33322		0.00949	0.004623	2.053	0.04011	*	0.006346	0.003574	1.776	0.075784
p.female	0.008225	0.01622	0.507	0.612067		-0.06284	0.01685	-3.73	0.000192	***	-0.05378	0.0153	-3.515	0.000439	***	-0.02716	0.01197	-2.268	0.0233	*	-0.03467	0.01091	-3.178	0.00148	**	-0.03737	0.00992	-3.768	0.000165	***	-0.06685	0.01072	-6.236	4.49e-10	***	-0.04188	0.00936	-4.474	7.68e-06	***	-0.04997	0.008176	-6.111	9.87e-10	***	0.01674	0.006325	2.647	0.008125
p.rural	-0.006422	0.001087	-5.909	3.43e-09	***	-0.004412	0.001134	-3.891	0.0001	***	0.002229	0.001067	2.088	0.036795	*	-0.005142	0.0008463	-6.076	1.23e-09	***	-0.006761	0.0007715	-8.764	2e-16	***	-0.00182	0.0007013	-2.596	0.009435	**	0.001073	0.0007573	1.417	0.156498		0.0002809	0.0006608	0.425	0.67075		-0.002752	0.000577	-4.769	1.85e-06	***	-0.0001788	0.0004462	-0.401	0.688628
pop.density	7.79e-05	8.889e-06	8.765	2e-16	***	0.0001362	9.478e-06	14.367	2e-16	***	9.373e-05	9.457e-06	9.911	2e-16	***	-5.293e-05	7.602e-06	-6.962	3.34e-12	***	-7.296e-05	6.952e-06	-10.494	2e-16	***	-5.706e-05	6.335e-06	-9.008	2e-16	***	-2.514e-05	6.85e-06	-3.67	0.000242	***	3.184e-05	5.972e-06	5.332	9.69e-08	***	4.757e-05	5.208e-06	9.135	2e-16	***	-1.46e-05	4.028e-06	-3.626	0.000288
p.elder	0.03618	0.006085	5.945	2.77e-09	***	0.04482	0.006383	7.022	2.19e-12	***	0.01955	0.006163	3.172	0.001512	**	-0.0009907	0.004892	-0.203	0.8395		-0.01332	0.004467	-2.982	0.00286	**	-0.01472	0.00407	-3.617	0.000298	***	-0.02207	0.004401	-5.015	5.29e-07	***	-0.02486	0.003841	-6.473	9.63e-11	***	-0.02153	0.003352	-6.423	1.34e-10	***	-0.02483	0.002592	-9.578	2e-16
p.disab	-0.02296	0.01019	-2.254	0.024211	*	-0.02862	0.01061	-2.697	0.006992	**	-0.06291	0.009848	-6.389	1.67e-10	***	-0.0373	0.007784	-4.791	1.66e-06	***	-0.008064	0.007093	-1.137	0.25554		-0.0225	0.006452	-3.488	0.000487	***	-0.06044	0.006972	-8.669	2e-16	***	-0.05831	0.006085	-9.583	2e-16	***	-0.0448	0.005314	-8.431	2e-16	***	-0.006286	0.004109	-1.53	0.126031
p.uninsured	-0.05963	0.004738	-12.585	2e-16	***	-0.09121	0.004952	-18.421	2e-16	***	-0.09236	0.004846	-19.06	2e-16	***	0.0442	0.00385	11.48	2e-16	***	0.07452	0.003523	21.153	2e-16	***	0.04348	0.003211	13.542	2e-16	***	0.03163	0.003472	9.11	2e-16	***	0.005518	0.003031	1.821	0.06865	.	-0.03387	0.002646	-12.799	2e-16	***	-0.02251	0.002046	-11.003	2e-16
p.obese	-0.03528	0.005294	-6.664	2.67e-11	***	0.01629	0.005532	2.945	0.003227	**	0.03723	0.005306	7.016	2.28e-12	***	0.005567	0.004218	1.32	0.1868		-0.005777	0.003851	-1.5	0.13356		0.01916	0.003508	5.461	4.73e-08	***	0.02705	0.003791	7.135	9.68e-13	***	0.01679	0.003309	5.075	3.88e-07	***	0.01636	0.002889	5.664	1.48e-08	***	-0.00369	0.002234	-1.652	0.098612
Income	4.936e-05	2.485e-06	19.861	2e-16	***	5.133e-05	2.623e-06	19.565	2e-16	***	2.183e-05	2.566e-06	8.506	2e-16	***	-2.54e-06	2.045e-06	-1.242	0.2142		-7.752e-06	1.868e-06	-4.149	3.34e-05	***	-5.682e-06	1.702e-06	-3.338	0.000844	***	-1.291e-05	1.84e-06	-7.015	2.3e-12	***	-1.591e-05	1.606e-06	-9.909	2e-16	***	-1.548e-05	1.401e-06	-11.048	2e-16	***	-5.053e-07	1.083e-06	-0.467	0.640716
p.hh.poverty	0.06025	0.008536	7.059	1.68e-12	***	0.05515	0.008918	6.184	6.26e-10	***	0.0287	0.008601	3.337	0.000846	***	0.01296	0.006827	1.898	0.0576	.	-0.007385	0.006234	-1.185	0.23617		0.019	0.005676	3.348	0.000814	***	0.02772	0.006135	4.519	6.21e-06	***	0.008598	0.005356	1.605	0.10839		-0.008873	0.004677	-1.897	0.0578	.	-0.01444	0.003616	-3.992	6.56e-05
p.unemploy	0.003242	0.01821	0.178	0.858646		-0.07394	0.01902	-3.887	0.000102	***	-0.07979	0.01839	-4.34	1.42e-05	***	-0.09076	0.01459	-6.22	4.97e-10	***	-0.05893	0.01335	-4.413	1.02e-05	***	-0.08691	0.01217	-7.141	9.28e-13	***	-0.1227	0.01317	-9.311	2e-16	***	-0.1213	0.0115	-10.554	2e-16	***	-0.07142	0.01002	-7.126	1.03e-12	***	-0.01949	0.007747	-2.516	0.011881
p.univ	-0.03401	0.003585	-9.488	2e-16	***	-0.0464	0.003758	-12.345	2e-16	***	-0.02103	0.003667	-5.737	9.66e-09	***	-0.005579	0.00292	-1.911	0.056	.	-0.01096	0.002669	-4.106	4.02e-05	***	-0.01011	0.002432	-4.158	3.2e-05	***	0.0009928	0.002628	0.378	0.705611		-0.003255	0.002293	-1.419	0.15583		-0.003084	0.002002	-1.541	0.12337		-0.02247	0.001548	-14.515	2e-16
GINI	5.188	0.8323	6.233	4.57e-10	***	3.91	0.8754	4.467	7.94e-06	***	1.507	0.8475	1.778	0.075448	.	1.736	0.6744	2.575	0.01	*	2.889	0.616	4.69	2.74e-06	***	0.4661	0.561	0.831	0.406123		0.01608	0.6066	0.027	0.978847		-0.3632	0.5294	-0.686	0.49266		0.4848	0.4621	1.049	0.29415		2.791	0.3573	7.812	5.61e-15
Residual DF	2167					2167					2812					2941					3019					3079					3094					3101					3105					3107
Theta	1.7306	0.0438				1.4948	0.0359				1.4866	0.0355				2.297	0.056				2.7644	0.0672				3.3314	0.082				2.8504	0.0707				3.7357	0.0917				4.887	0.121				8.175	0.205
R^2 (trigamma)	0.328303					0.30796					0.319458					0.403413					0.485356					0.3923					0.299784					0.315178					0.409762					0.225327
Covid deaths/100K. Unweighted	April 1, 2020					May 1, 2020					June 1, 2020					July 1, 2020					August 1, 2020					September 1, 2020					October 1, 2020					November 1, 2020					December 1, 2020					January 1, 2021
Variable	Estimate	SE	z	P		Estimate	SE	z	P		Estimate	SE	z	P		Estimate	SE	z	P		Estimate	SE	z	P		Estimate	SE	z	P		Estimate	SE	z	P		Estimate	SE	z	P		Estimate	SE	z	P		Estimate	SE	z	P
(Intercept)	5.666	2.191	2.585	0.009727	**	0.4424	1.327	0.333	0.738834		-3.114	1.359	-2.292	0.021892	*	-6.433	1.27	-5.065	4.08e-07	***	-4.916	0.986	-4.986	6.18e-07	***	-2.546	0.9345	-2.725	0.006434	**	-0.09147	0.9244	-0.099	0.9212		4.272	0.8485	5.035	4.79e-07	***	7.499	0.6823	10.991	2e-16	***	5.069	0.5914	8.571	2e-16
p.black	0.02937	0.006036	4.865	1.14e-06	***	0.03492	0.003597	9.71	2e-16	***	0.04653	0.003878	11.997	2e-16	***	0.03537	0.003604	9.816	2e-16	***	0.03161	0.002873	11.005	2e-16	***	0.02555	0.002765	9.241	2e-16	***	0.01869	0.002744	6.811	9.7e-12	***	-0.002902	0.00254	-1.142	0.253367		-0.01124	0.002053	-5.476	4.36e-08	***	-0.01068	0.00178	-6.001	1.96e-09
p.hispanic	-0.02142	0.01047	-2.046	0.040757	*	-0.01348	0.005703	-2.364	0.018096	*	-0.01738	0.005552	-3.131	0.001743	**	-0.006738	0.004986	-1.351	0.17654		0.01629	0.003778	4.312	1.62e-05	***	0.01854	0.003579	5.181	2.2e-07	***	0.008102	0.003558	2.277	0.0228	*	-0.002578	0.003281	-0.786	0.432133		0.004352	0.002635	1.652	0.098549	.	0.00956	0.002274	4.203	2.63e-05
p.asian	0.009133	0.03064	0.298	0.765624		-0.038	0.0186	-2.043	0.041011	*	-0.07071	0.02149	-3.291	0.000999	***	-0.04098	0.02009	-2.039	0.0414	*	-0.01404	0.01498	-0.937	0.34861		-0.006458	0.01463	-0.442	0.658818		-0.0005534	0.01449	-0.038	0.9695		-0.005803	0.01343	-0.432	0.665712		-0.02496	0.01105	-2.258	0.023951	*	-0.02743	0.009348	-2.935	0.00334
p.native	-0.03012	0.01719	-1.752	0.079767	.	0.02047	0.007478	2.738	0.006186	**	0.02197	0.007331	2.997	0.002724	**	0.01988	0.006475	3.069	0.00214	**	0.01085	0.005033	2.157	0.031044	*	-0.003851	0.00488	-0.789	0.429988		0.003786	0.004817	0.786	0.4319		0.009156	0.004418	2.072	0.038249	*	0.009234	0.003557	2.596	0.00943	**	0.005748	0.003101	1.854	0.063761
p.foreign.non.cit	-0.03297	0.04092	-0.806	0.420512		0.03916	0.02335	1.677	0.093503	.	0.1417	0.02303	6.153	7.62e-10	***	0.1316	0.02058	6.393	1.63e-10	***	0.01613	0.01609	1.003	0.315849		-0.02098	0.01536	-1.366	0.17196		-0.02288	0.01526	-1.499	0.1339		-0.03827	0.01411	-2.712	0.00669	**	-0.04467	0.01136	-3.931	8.46e-05	***	-0.02032	0.00974	-2.086	0.036968
p.female	-0.1139	0.03453	-3.298	0.000974	***	-0.002929	0.02121	-0.138	0.89019		0.08581	0.021	4.087	4.37e-05	***	0.1202	0.01952	6.157	7.42e-10	***	0.06564	0.01495	4.389	1.14e-05	***	0.03293	0.01416	2.325	0.020053	*	0.031	0.01404	2.208	0.0272	*	-0.01367	0.01287	-1.063	0.287945		-0.0385	0.01036	-3.718	0.000201	***	-0.002136	0.009021	-0.237	0.812851
p.rural	-0.004661	0.003306	-1.41	0.158599		-0.009429	0.001955	-4.822	1.42e-06	***	-0.00479	0.002021	-2.37	0.017797	*	-0.003508	0.001864	-1.882	0.05985	.	-0.007041	0.001471	-4.787	1.69e-06	***	-0.002732	0.001393	-1.962	0.049755	*	-0.000864	0.001374	-0.629	0.5294		-0.0007653	0.00126	-0.607	0.54362		-0.0001075	0.001013	-0.106	0.915483		-0.001708	0.0008789	-1.944	0.051922
pop.density	9.138e-05	7.896e-05	1.157	0.247114		0.0001672	4.876e-05	3.429	0.000605	***	0.0001288	5.81e-05	2.218	0.026577	*	7.301e-05	5.469e-05	1.335	0.18191		-5.506e-05	4.565e-05	-1.206	0.227732		-2.005e-05	4.451e-05	-0.45	0.652381		3.994e-06	4.419e-05	0.09	0.928		6.49e-06	4.181e-05	0.155	0.876654		3.86e-05	3.361e-05	1.148	0.250868		2.88e-05	2.833e-05	1.017	0.309315
p.elder	-0.009464	0.02274	-0.416	0.67726		0.02839	0.01339	2.121	0.03396	*	-0.0007343	0.0141	-0.052	0.958455		0.009713	0.01306	0.743	0.45719		0.01128	0.01024	1.101	0.27074		0.003146	0.009742	0.323	0.746746		0.01391	0.009611	1.447	0.1479		0.03041	0.008819	3.449	0.000563	***	0.03237	0.007074	4.576	4.74e-06	***	0.03286	0.006104	5.383	7.34e-08
p.disab	-0.03365	0.02741	-1.228	0.219428		-0.005905	0.01603	-0.368	0.712524		-0.005443	0.01615	-0.337	0.736065		-0.01617	0.0148	-1.093	0.27447		-0.002305	0.01153	-0.2	0.841587		0.01695	0.01084	1.563	0.118036		-0.002564	0.01069	-0.24	0.8105		-0.07482	0.009811	-7.626	2.42e-14	***	-0.08035	0.007897	-10.175	2e-16	***	-0.04387	0.006852	-6.403	1.53e-10
p.uninsured	0.004702	0.02012	0.234	0.81524		-0.0237	0.01165	-2.034	0.041918	*	-0.04557	0.01212	-3.759	0.000171	***	-0.02755	0.01106	-2.491	0.01273	*	0.05597	0.008672	6.454	1.09e-10	***	0.04216	0.008298	5.081	3.75e-07	***	0.03606	0.008216	4.389	1.14e-05	***	0.02109	0.007556	2.791	0.005252	**	-0.002072	0.006064	-0.342	0.732547		-0.02301	0.005266	-4.369	1.25e-05
p.obese	-0.04935	0.01704	-2.897	0.003771	**	-0.02545	0.01004	-2.536	0.011224	*	-0.006637	0.01019	-0.652	0.514676		0.0005197	0.009457	0.055	0.95618		0.01484	0.007458	1.99	0.046609	*	0.0143	0.00712	2.008	0.044617	*	-0.005584	0.007028	-0.795	0.4269		-0.003698	0.006453	-0.573	0.566568		0.006262	0.00519	1.207	0.227542		0.001001	0.004509	0.222	0.82427
Income	1.779e-05	1.18e-05	1.507	0.131694		4.326e-05	7.084e-06	6.107	1.02e-09	***	3.787e-05	7.653e-06	4.948	7.48e-07	***	3.033e-05	7.116e-06	4.262	2.02e-05	***	1.961e-05	5.62e-06	3.488	0.000486	***	7.373e-06	5.361e-06	1.375	0.169061		5.215e-07	5.307e-06	0.098	0.9217		-1.028e-05	4.865e-06	-2.113	0.034565	*	-2.461e-05	3.912e-06	-6.29	3.17e-10	***	-1.094e-05	3.315e-06	-3.301	0.000963
p.hh.poverty	-0.01534	0.03002	-0.511	0.609315		0.04775	0.01764	2.707	0.006787	**	0.01988	0.01778	1.118	0.263717		0.04882	0.01619	3.015	0.00257	**	0.02798	0.01261	2.218	0.026527	*	0.009088	0.01199	0.758	0.448533		0.01397	0.01186	1.178	0.2389		0.01482	0.01089	1.36	0.173691		-0.00813	0.008762	-0.928	0.353471		-0.001986	0.007485	-0.265	0.790729
p.unemploy	0.142	0.06639	2.139	0.032444	*	0.01536	0.03908	0.393	0.694304		0.05837	0.03896	1.498	0.134141		0.006155	0.03552	0.173	0.86243		-0.02985	0.02797	-1.067	0.285894		-0.05106	0.02675	-1.909	0.056257	.	-0.1064	0.02655	-4.005	6.19e-05	***	-0.1635	0.02457	-6.656	2.81e-11	***	-0.08856	0.01954	-4.531	5.87e-06	***	-0.08193	0.01695	-4.834	1.34e-06
p.univ	-0.02583	0.01364	-1.893	0.058293	.	-0.03891	0.008083	-4.814	1.48e-06	***	-0.04209	0.008744	-4.814	1.48e-06	***	-0.04227	0.008166	-5.176	2.26e-07	***	-0.03295	0.006421	-5.132	2.87e-07	***	-0.03259	0.006106	-5.338	9.41e-08	***	-0.03757	0.006022	-6.239	4.41e-10	***	-0.04574	0.005506	-8.308	2e-16	***	-0.02679	0.004418	-6.064	1.33e-09	***	-0.03129	0.00382	-8.193	2.55e-16
GINI	2.998	2.875	1.043	0.296927		0.2349	1.706	0.138	0.890451		-1.562	1.744	-0.895	0.370668		0.3852	1.614	0.239	0.81138		2.822	1.251	2.255	0.024125	*	4.279	1.179	3.628	0.000285	***	2.43	1.163	2.089	0.0367	*	3.479	1.065	3.267	0.001086	**	1.136	0.8571	1.326	0.184953		1.485	0.7379	2.012	0.04423
Residual DF	2167					2167					2812					2941					3019					3079					3094					3101					3105					3107
Theta	0.13532	0.00903				0.3315	0.0122				0.21966	0.00773				0.24927	0.00914				0.3855	0.013				0.4005	0.0123				0.4061	0.0122				0.4763	0.0133				0.7308	0.0193				0.9616	0.0251
R^2 (trigamma)	0.00553548					0.0390492					0.0297296					0.0306194					0.0763826					0.0639022					0.0428689					0.0485812					0.0899682					0.0812449
Covid deaths/100K. Weighted	April 1, 2020					May 1, 2020					June 1, 2020					July 1, 2020					August 1, 2020					September 1, 2020					October 1, 2020					November 1, 2020					December 1, 2020					January 1, 2021
Variable	Estimate	SE	z	P		Estimate	SE	z	P		Estimate	SE	z	P		Estimate	SE	z	P		Estimate	SE	z	P		Estimate	SE	z	P		Estimate	SE	z	P		Estimate	SE	z	P		Estimate	SE	z	P		Estimate	SE	z	P
(Intercept)	-0.9245	1.737	-0.532	0.5946		-7.945	1.227	-6.473	9.58e-11	***	-5.603	1.164	-4.814	1.48e-06	***	-8.361	1.074	-7.784	7e-15	***	-3.745	0.7844	-4.774	1.81e-06	***	-1.011	0.7832	-1.29	0.196989		-0.9704	0.746	-1.301	0.19329		2.776	0.7352	3.776	0.000159	***	5.527	0.6969	7.931	2.18e-15	***	3.31	0.5847	5.661	1.51e-08
p.black	0.01941	0.00349	5.564	2.64e-08	***	0.01823	0.002453	7.432	1.07e-13	***	0.02596	0.002424	10.71	2e-16	***	0.01807	0.002162	8.358	2e-16	***	0.01746	0.001663	10.499	2e-16	***	0.01632	0.001701	9.596	2e-16	***	0.01053	0.001617	6.514	7.3e-11	***	-0.005227	0.001655	-3.158	0.001589	**	-0.01147	0.001575	-7.283	3.26e-13	***	-0.01084	0.001312	-8.266	2e-16
p.hispanic	-0.05306	0.005753	-9.223	2e-16	***	-0.02235	0.003163	-7.065	1.6e-12	***	-0.01356	0.003124	-4.343	1.41e-05	***	-0.01067	0.002776	-3.843	0.000121	***	0.01991	0.002003	9.941	2e-16	***	0.01541	0.002063	7.468	8.16e-14	***	0.00559	0.001973	2.833	0.00461	**	-0.001714	0.002011	-0.852	0.394167		0.0005961	0.001916	0.311	0.755652		0.006305	0.001584	3.981	6.87e-05
p.asian	-0.04491	0.007436	-6.039	1.55e-09	***	-0.09208	0.00549	-16.773	2e-16	***	-0.1061	0.005715	-18.572	2e-16	***	-0.06203	0.005008	-12.385	2e-16	***	0.003588	0.003943	0.91	0.362899		0.02519	0.004043	6.23	4.65e-10	***	0.02427	0.003832	6.332	2.42e-10	***	0.002911	0.003944	0.738	0.460387		-0.02587	0.00388	-6.667	2.6e-11	***	-0.01397	0.003021	-4.625	3.75e-06
p.native	-0.0006232	0.01211	-0.051	0.9589		0.03151	0.006959	4.528	5.96e-06	***	0.04196	0.006544	6.413	1.43e-10	***	0.03394	0.005581	6.081	1.2e-09	***	0.01555	0.004224	3.682	0.000232	***	-0.004039	0.004497	-0.898	0.369105		-0.003021	0.004257	-0.71	0.47793		-0.0002897	0.004252	-0.068	0.945686		0.002313	0.004052	0.571	0.568066		0.006755	0.003409	1.981	0.047556
p.foreign.non.cit	0.1221	0.01852	6.595	4.26e-11	***	0.108	0.01164	9.278	2e-16	***	0.1422	0.01165	12.209	2e-16	***	0.1038	0.01027	10.112	2e-16	***	-0.02555	0.007742	-3.301	0.000965	***	-0.0295	0.008025	-3.676	0.000237	***	-0.003135	0.007666	-0.409	0.68259		-0.01067	0.007828	-1.363	0.173029		-0.03285	0.007469	-4.398	1.09e-05	***	-0.01679	0.006119	-2.744	0.006072
p.female	-0.07208	0.03206	-2.248	0.0246	*	0.07607	0.02315	3.287	0.00101	**	0.07772	0.02172	3.578	0.000347	***	0.1127	0.02008	5.614	1.98e-08	***	0.04127	0.01433	2.881	0.003969	**	0.02968	0.01419	2.092	0.036406	*	0.03774	0.01347	2.802	0.00508	**	-0.009378	0.01325	-0.708	0.479141		-0.04333	0.01263	-3.431	0.000602	***	0.002039	0.01068	0.191	0.848676
p.rural	-0.01442	0.002363	-6.103	1.04e-09	***	-0.008811	0.001501	-5.87	4.37e-09	***	-0.004135	0.001441	-2.87	0.004103	**	-0.005671	0.001303	-4.354	1.34e-05	***	-0.006428	0.001012	-6.349	2.17e-10	***	-0.003262	0.001017	-3.208	0.001337	**	-0.002286	0.0009621	-2.376	0.01752	*	0.0001769	0.0009488	0.186	0.852094		0.001388	0.0008999	1.543	0.122862		0.000607	0.000751	0.808	0.418929
pop.density	1.78e-05	1.501e-05	1.187	0.2354		0.0001474	1.188e-05	12.404	2e-16	***	0.0001149	1.219e-05	9.426	2e-16	***	8.852e-05	1.07e-05	8.274	2e-16	***	-6.315e-05	9.601e-06	-6.577	4.81e-11	***	-8.459e-05	1.036e-05	-8.166	3.2e-16	***	-8.288e-05	1.007e-05	-8.231	2e-16	***	-1.535e-05	9.621e-06	-1.596	0.110586		5.986e-05	8.589e-06	6.968	3.2e-12	***	2.666e-05	6.981e-06	3.819	0.000134
p.elder	0.03045	0.01233	2.47	0.0135	*	0.077	0.008334	9.239	2e-16	***	0.08142	0.008245	9.875	2e-16	***	0.06364	0.007346	8.662	2e-16	***	0.03007	0.005622	5.348	8.87e-08	***	0.01141	0.005776	1.974	0.048327	*	0.02608	0.005476	4.763	1.9e-06	***	0.0394	0.005496	7.168	7.61e-13	***	0.02139	0.005273	4.055	5.01e-05	***	0.02042	0.004381	4.663	3.12e-06
p.disab	-0.01637	0.02133	-0.767	0.443		-0.03613	0.0141	-2.562	0.01039	*	-0.05203	0.01346	-3.866	0.000111	***	-0.0516	0.01209	-4.267	1.98e-05	***	0.0022	0.009235	0.238	0.81175		0.01608	0.009264	1.736	0.082586	.	-9.126e-05	0.008732	-0.01	0.99166		-0.04618	0.008715	-5.299	1.17e-07	***	-0.06046	0.008314	-7.272	3.53e-13	***	-0.02622	0.006928	-3.784	0.000154
p.uninsured	-0.07162	0.01023	-7.004	2.49e-12	***	-0.09652	0.006563	-14.706	2e-16	***	-0.1242	0.006597	-18.829	2e-16	***	-0.05747	0.005813	-9.887	2e-16	***	0.06564	0.004441	14.779	2e-16	***	0.07071	0.004579	15.443	2e-16	***	0.04334	0.004369	9.92	2e-16	***	0.01886	0.00444	4.248	2.16e-05	***	-0.006896	0.004223	-1.633	0.102484		-0.03758	0.003492	-10.762	2e-16
p.obese	-0.02868	0.01122	-2.557	0.0106	*	0.0109	0.00731	1.491	0.13583		0.02033	0.007184	2.83	0.004658	**	0.02481	0.006465	3.838	0.000124	***	-0.001099	0.005005	-0.22	0.826252		-0.009002	0.005089	-1.769	0.076897	.	0.0004029	0.004837	0.083	0.93362		0.01644	0.00481	3.419	0.000629	***	0.0284	0.004556	6.233	4.57e-10	***	0.01564	0.003785	4.133	3.58e-05
Income	4.223e-05	4.682e-06	9.02	2e-16	***	5.879e-05	3.389e-06	17.347	2e-16	***	3.901e-05	3.399e-06	11.476	2e-16	***	3.205e-05	3.025e-06	10.594	2e-16	***	7.022e-06	2.457e-06	2.858	0.004269	**	-2.328e-06	2.583e-06	-0.901	0.367384		8.176e-07	2.482e-06	0.329	0.7419		-5.483e-06	2.481e-06	-2.21	0.0271	*	-1.554e-05	2.313e-06	-6.718	1.85e-11	***	-1.1e-05	1.87e-06	-5.884	4.02e-09
p.hh.poverty	0.04258	0.01769	2.407	0.0161	*	0.07643	0.01183	6.458	1.06e-10	***	0.04628	0.01169	3.958	7.55e-05	***	0.03669	0.01037	3.537	0.000404	***	0.005082	0.00799	0.636	0.524727		0.002698	0.008228	0.328	0.74294		0.03451	0.007807	4.42	9.86e-06	***	0.04464	0.00784	5.695	1.24e-08	***	0.005823	0.00746	0.78	0.435108		-0.01282	0.006186	-2.072	0.038295
p.unemploy	0.1709	0.0355	4.814	1.48e-06	***	0.02935	0.02477	1.185	0.23593		0.02138	0.02441	0.876	0.381068		0.08867	0.02148	4.128	3.66e-05	***	0.02655	0.01672	1.588	0.112316		-0.01135	0.01732	-0.655	0.512417		-0.1023	0.01704	-6.003	1.94e-09	***	-0.1896	0.01806	-10.495	2e-16	***	-0.07255	0.01604	-4.524	6.06e-06	***	-0.02135	0.01306	-1.635	0.102145
p.univ	-0.05292	0.007499	-7.057	1.7e-12	***	-0.04546	0.004949	-9.184	2e-16	***	-0.02954	0.004935	-5.987	2.14e-09	***	-0.03074	0.004433	-6.933	4.12e-12	***	-0.01332	0.003486	-3.82	0.000134	***	-0.0249	0.003608	-6.901	5.15e-12	***	-0.03208	0.003469	-9.249	2e-16	***	-0.02439	0.003459	-7.051	1.78e-12	***	-0.008748	0.003218	-2.718	0.006568	**	-0.01406	0.002646	-5.315	1.07e-07
GINI	8.092	1.613	5.017	5.26e-07	***	5.997	1.14	5.263	1.42e-07	***	2.484	1.132	2.195	0.028181	*	3.49	1.007	3.467	0.000527	***	4.343	0.7891	5.504	3.71e-08	***	2.921	0.8195	3.564	0.000365	***	1.551	0.7855	1.975	0.04827	*	0.6416	0.7932	0.809	0.418584		1.295	0.7472	1.733	0.083048	.	2.58	0.6141	4.202	2.64e-05
Residual DF	2167					2167					2812					2941					3019					3079					3094					3101					3105					3107
Theta	0.9301	0.0569				0.993	0.0287				0.9427	0.0282				1.2943	0.0434				2.2387	0.0813				2.022	0.0714				2.4	0.0893				2.3182	0.0792				2.3275	0.0703				3.227	0.0936
R^2 (trigamma)	0.118259					0.245935					0.235767					0.234027					0.372506					0.362822					0.315209					0.223593					0.19611					0.203261
Model results are presented for the negative binomial model for each month, with the listed explanatory variables, and COVID-19 cases/100,000 or deaths/100,000 as the response variable.
SE is the standard error of that estimate, z is the z-statistic, P is the p-value. The R2 of each model is presented in S2 Table. * p<0.05, ** p<0.01, *** p<0.001.
[truncated: 71 more columns]
