# Supplementary material for: County-level societal predictors of COVID-19 cases and deaths changed through time in the United States: A longitudinal ecological study
Source: PLOS Glob Public Health. 2022 Nov 18;2(11):e0001282. doi: 10.1371/journal.pgph.0001282 (PMC10022229; doi:10.1371/journal.pgph.0001282)
Supplement: S5 Table — (XLSX) [file pgph.0001282.s006.xlsx]

## Sheet: S5 Table
"County-level societal predictors of COVID-19 cases and deaths changed through time in the United States: A longitudinal study"
Philip J. Bergmann1,*, Nathan A. Ahlgren1, Rosalie A. Torres Stone2
1. Department of Biology, Clark University, 950 Main Street, Worcester, MA, 01610, USA
2. Department of Sociology, Clark University, 950 Main Street, Worcester, MA, 01610, USA
* Correspondence: pbergmann@clarku.edu
S5 Table: Negative binomial model results for analyses including non-Hispanic White
Covid cases/100K. Unweighted	April 1, 2020					May 1, 2020					June 1, 2020					July 1, 2020					August 1, 2020					September 1, 2020					October 1, 2020					November 1, 2020					December 1, 2020					January 1, 2021
Variable	Estimate	SE	z	P		Estimate	SE	z	P		Estimate	SE	z	P		Estimate	SE	z	P		Estimate	SE	z	P		Estimate	SE	z	P		Estimate	SE	z	P		Estimate	SE	z	P		Estimate	SE	z	P		Estimate	SE	z	P
(Intercept)	1.837	0.7305	2.514	0.011927	*	Analyses did not converge and returned errors					8.342	0.8058	10.352	2e-16	***	6.137	0.6315	9.718	2e-16	***	4.918	0.4879	10.08	2e-16	***	7.212	0.4694	15.364	2e-16	***	8.82	0.4889	18.04	2e-16	***	10.47	0.4248	24.64	2e-16	***	12.69	0.365	34.781	2e-16	***	8.914	0.2567	34.732	2e-16
p.nh.white	-0.01535	0.00172	-8.925	2e-16	***						-0.02529	0.001982	-12.758	2e-16	***	-0.02174	0.001567	-13.876	2e-16	***	-0.01607	0.001216	-13.219	2e-16	***	-0.007075	0.001166	-6.067	1.31e-09	***	0.001457	0.001216	1.198	0.231022		0.006683	0.001056	6.328	2.48e-10	***	0.006771	0.0009077	7.46	8.68e-14	***	0.002548	0.0006382	3.993	6.54e-05
p.foreign.non.cit	-0.02352	0.008896	-2.643	0.008208	**						0.07924	0.01007	7.872	3.49e-15	***	0.04986	0.007751	6.432	1.26e-10	***	-0.009306	0.005996	-1.552	0.12063		-0.01949	0.005761	-3.382	0.000719	***	-0.01529	0.006014	-2.542	0.011024	*	-0.02133	0.005232	-4.076	4.57e-05	***	0.0009858	0.004497	0.219	0.82647		-0.00708	0.003156	-2.243	0.024874
p.female	0.01781	0.01112	1.601	0.10934							-0.03401	0.01182	-2.876	0.004025	**	-0.002889	0.009178	-0.315	0.752926		0.01877	0.007062	2.658	0.00787	**	-0.02271	0.00681	-3.334	0.000855	***	-0.03279	0.007105	-4.615	3.93e-06	***	-0.03234	0.006174	-5.239	1.61e-07	***	-0.0514	0.005308	-9.685	2e-16	***	-0.01862	0.003737	-4.982	6.28e-07
p.rural	0.003534	0.000998	3.541	0.000399	***						0.004222	0.001132	3.728	0.000193	***	-0.002381	0.0008892	-2.678	0.007417	**	-0.004219	0.0006859	-6.152	7.66e-10	***	-0.002937	0.0006579	-4.464	8.03e-06	***	0.0003432	0.0006848	0.501	0.616197		0.00165	0.0005949	2.773	0.00556	**	-0.0003888	0.0005115	-0.76	0.44721		-0.003162	0.0003601	-8.782	2e-16
pop.density	9.424e-05	2.475e-05	3.808	0.00014	***						8.569e-05	3.266e-05	2.623	0.008711	**	-0.0001003	2.649e-05	-3.788	0.000152	***	-8.587e-05	2.085e-05	-4.119	3.8e-05	***	-3.204e-05	2.032e-05	-1.576	0.114928		-5.468e-05	2.125e-05	-2.573	0.010082	*	-1.597e-05	1.847e-05	-0.865	0.38728		-3.429e-05	1.587e-05	-2.16	0.03078	*	-9.357e-06	1.118e-05	-0.837	0.402448
p.elder	0.02068	0.006986	2.96	0.00308	**						-0.01918	0.008019	-2.392	0.016749	*	-0.01616	0.006327	-2.554	0.010651	*	-0.02585	0.004849	-5.331	9.78e-08	***	-0.0252	0.004662	-5.405	6.49e-08	***	-0.01948	0.004851	-4.015	5.95e-05	***	-0.01652	0.004212	-3.923	8.75e-05	***	-0.01161	0.003613	-3.212	0.00132	**	-0.01915	0.002533	-7.561	4e-14
p.disab	-0.03507	0.008289	-4.231	2.33e-05	***						-0.05119	0.009035	-5.665	1.47e-08	***	-0.03036	0.00706	-4.3	1.71e-05	***	0.006859	0.005387	1.273	0.20294		-0.01091	0.005128	-2.128	0.03336	*	-0.04142	0.00533	-7.771	7.79e-15	***	-0.06304	0.004613	-13.665	2e-16	***	-0.04989	0.003968	-12.572	2e-16	***	0.005407	0.002795	1.935	0.053034
p.uninsured	-0.0158	0.005879	-2.688	0.00719	**						-0.05367	0.006661	-8.057	7.8e-16	***	0.008535	0.005189	1.645	0.100026		0.04121	0.004019	10.253	2e-16	***	0.02156	0.003879	5.558	2.73e-08	***	0.01162	0.004045	2.873	0.00407	**	0.008309	0.003514	2.364	0.01807	*	-0.02009	0.003013	-6.668	2.59e-11	***	0.01276	0.002121	6.016	1.78e-09
p.obese	-0.02237	0.005083	-4.401	1.08e-05	***						0.02366	0.005654	4.186	2.84e-05	***	0.02874	0.004467	6.433	1.25e-10	***	0.008609	0.003428	2.511	0.01203	*	0.01214	0.003306	3.672	0.00024	***	0.009281	0.003439	2.698	0.006966	**	0.004346	0.002991	1.453	0.14617		0.0007417	0.00257	0.289	0.77285		-0.004225	0.00181	-2.334	0.019581
Income	1.914e-05	3.551e-06	5.39	7.06e-08	***						6.314e-06	4.223e-06	1.495	0.13485		-5.511e-06	3.344e-06	-1.648	0.099405	.	1.093e-06	2.568e-06	0.425	0.67048		-1.35e-06	2.46e-06	-0.549	0.582983		-1.281e-05	2.56e-06	-5.003	5.63e-07	***	-1.777e-05	2.215e-06	-8.022	1.04e-15	***	-1.709e-05	1.902e-06	-8.984	2e-16	***	-6.734e-07	1.324e-06	-0.509	0.61102
p.hh.poverty	0.03061	0.009018	3.394	0.000688	***						0.009299	0.009984	0.931	0.351624		0.01785	0.007786	2.292	0.021894	*	0.002868	0.00594	0.483	0.62921		0.02049	0.005693	3.598	0.00032	***	0.009329	0.005925	1.575	0.115366		0.005044	0.005135	0.982	0.32603		-0.00721	0.004412	-1.634	0.10221		-0.009268	0.003067	-3.022	0.002514
p.unemploy	0.00108	0.02016	0.054	0.957265							-0.1225	0.02196	-5.58	2.41e-08	***	-0.1347	0.01706	-7.895	2.89e-15	***	-0.07442	0.01307	-5.695	1.23e-08	***	-0.1065	0.01261	-8.447	2e-16	***	-0.1472	0.01315	-11.201	2e-16	***	-0.1091	0.01142	-9.55	2e-16	***	-0.05708	0.009816	-5.816	6.04e-09	***	-0.01792	0.00691	-2.593	0.009502
p.univ	0.009021	0.004084	2.209	0.027203	*						-0.03305	0.004853	-6.81	9.75e-12	***	-0.008054	0.00385	-2.092	0.036457	*	-0.01516	0.002945	-5.147	2.65e-07	***	-0.01803	0.002837	-6.354	2.1e-10	***	-0.01022	0.002954	-3.461	0.000538	***	-0.01191	0.002562	-4.651	3.31e-06	***	-0.009637	0.002202	-4.377	1.2e-05	***	-0.01754	0.001548	-11.332	2e-16
GINI	2.074	0.8845	2.345	0.019032	*						3.286	0.9871	3.329	0.000872	***	2.831	0.7805	3.628	0.000286	***	4.028	0.5933	6.789	1.13e-11	***	2.99	0.5652	5.29	1.22e-07	***	1.899	0.5877	3.231	0.001232	**	-0.04857	0.5088	-0.095	0.92395		-1.144	0.4376	-2.614	0.00896	**	1.137	0.306	3.718	0.000201
Residual DF	2170										2815					2944					3022					3082					3097					3104					3108					3110
Theta	1.197	0.0343									0.6386	0.0155				0.968	0.0236				1.5584	0.0376				1.6351	0.0389				1.499	0.0355				1.9782	0.0468				2.6704	0.064				5.387	0.133
R^2 (trigamma)	0.145388										0.134296					0.233255					0.285052					0.18414					0.106444					0.166431					0.18314					0.122559
Covid cases/100K. Weighted	April 1, 2020					May 1, 2020					June 1, 2020					July 1, 2020					August 1, 2020					September 1, 2020					October 1, 2020					November 1, 2020					December 1, 2020					January 1, 2021
Variable	Estimate	SE	z	P		Estimate	SE	z	P		Estimate	SE	z	P		Estimate	SE	z	P		Estimate	SE	z	P		Estimate	SE	z	P		Estimate	SE	z	P		Estimate	SE	z	P		Estimate	SE	z	P		Estimate	SE	z	P
(Intercept)	-6.729	0.9269	-7.26	3.88e-13	***	Analyses did not converge and returned errors					2.848	0.8864	3.213	0.001314	**	6.223	0.6508	9.562	2e-16	***	8.164	0.5911	13.812	2e-16	***	7.865	0.5406	14.548	2e-16	***	10.45	0.5787	18.052	2e-16	***	10.79	0.5125	21.063	2e-16	***	12.62	0.4675	26.993	2e-16	***	7.755	0.3454	22.45	2e-16
p.nh.white	0.00183	0.001633	1.12	0.262564							-0.004342	0.001651	-2.63	0.008531	**	-0.0111	0.001224	-9.069	2e-16	***	-0.01374	0.001115	-12.326	2e-16	***	-0.009012	0.001021	-8.83	2e-16	***	0.002534	0.001093	2.318	0.020443	*	0.01027	0.0009682	10.605	2e-16	***	0.01266	0.000883	14.333	2e-16	***	0.003632	0.0006523	5.568	2.58e-08
p.foreign.non.cit	-0.02885	0.007192	-4.011	6.04e-05	***						0.03713	0.007277	5.102	3.37e-07	***	0.0001418	0.005394	0.026	0.97903		-0.0257	0.004916	-5.229	1.71e-07	***	0.00304	0.004503	0.675	0.499576		-0.01121	0.004823	-2.323	0.020155	*	-0.01486	0.004271	-3.479	0.000503	***	-0.001554	0.003895	-0.399	0.6899		0.0171	0.002878	5.941	2.84e-09
p.female	0.07946	0.01721	4.616	3.92e-06	***						-0.02011	0.01608	-1.251	0.210966		-0.01455	0.01175	-1.239	0.215301		-0.02663	0.01066	-2.498	0.0125	*	-0.03232	0.009747	-3.316	0.000914	***	-0.07381	0.01043	-7.075	1.49e-12	***	-0.04722	0.00924	-5.11	3.22e-07	***	-0.06297	0.008431	-7.469	8.07e-14	***	0.00863	0.006232	1.385	0.1661
p.rural	-0.004314	0.001161	-3.715	0.000203	***						0.004086	0.001139	3.589	0.000332	***	-0.005174	0.0008424	-6.142	8.14e-10	***	-0.006916	0.0007652	-9.039	2e-16	***	-0.001358	0.0006991	-1.942	0.052151	.	0.0009573	0.0007479	1.28	0.20055		-0.0001421	0.000662	-0.215	0.830057		-0.00357	0.0006039	-5.912	3.38e-09	***	-0.001119	0.0004463	-2.508	0.0121
pop.density	0.0001029	9.425e-06	10.92	2e-16	***						0.0001047	9.966e-06	10.51	2e-16	***	-6.005e-05	7.464e-06	-8.045	8.62e-16	***	-7.117e-05	6.811e-06	-10.449	2e-16	***	-4.79e-05	6.238e-06	-7.678	1.61e-14	***	-2.483e-05	6.683e-06	-3.716	0.000202	***	2.509e-05	5.907e-06	4.248	2.16e-05	***	2.812e-05	5.382e-06	5.224	1.75e-07	***	-2.28e-05	3.978e-06	-5.731	1e-08
p.elder	0.02638	0.006575	4.012	6.02e-05	***						0.01552	0.00664	2.337	0.019439	*	-0.003285	0.00492	-0.668	0.504316		-0.01393	0.004477	-3.112	0.00186	**	-0.01362	0.004101	-3.321	0.000896	***	-0.02104	0.004392	-4.791	1.66e-06	***	-0.02699	0.003887	-6.942	3.86e-12	***	-0.02372	0.003544	-6.692	2.21e-11	***	-0.02602	0.002619	-9.936	2e-16
p.disab	-0.05881	0.01087	-5.408	6.36e-08	***						-0.09893	0.01049	-9.435	2e-16	***	-0.04885	0.007737	-6.314	2.73e-10	***	-0.009646	0.007026	-1.373	0.16976		-0.01443	0.006425	-2.246	0.024695	*	-0.05769	0.006877	-8.389	2e-16	***	-0.06932	0.006088	-11.386	2e-16	***	-0.0639	0.005554	-11.506	2e-16	***	-0.01045	0.004104	-2.545	0.0109
p.uninsured	-0.03096	0.004671	-6.628	3.4e-11	***						-0.04958	0.004787	-10.356	2e-16	***	0.05771	0.003552	16.25	2e-16	***	0.07496	0.003239	23.143	2e-16	***	0.03552	0.002968	11.969	2e-16	***	0.02847	0.003179	8.954	2e-16	***	0.01877	0.002815	6.667	2.61e-11	***	-0.01125	0.002568	-4.383	1.17e-05	***	-0.01685	0.001897	-8.885	2e-16
p.obese	-0.005852	0.005264	-1.112	0.266289							0.06921	0.005293	13.075	2e-16	***	0.01275	0.003925	3.248	0.001164	**	-0.003205	0.00357	-0.898	0.36943		0.0239	0.00327	7.309	2.7e-13	***	0.02503	0.0035	7.152	8.58e-13	***	0.01163	0.003099	3.751	0.000176	***	0.003138	0.002827	1.11	0.267		-0.01145	0.002089	-5.479	4.28e-08
Income	3.638e-05	2.55e-06	14.269	2e-16	***						1.028e-05	2.619e-06	3.927	8.61e-05	***	-7.464e-06	1.947e-06	-3.833	0.000126	***	-7.835e-06	1.773e-06	-4.419	9.9e-06	***	-3.734e-06	1.623e-06	-2.3	0.021425	*	-1.118e-05	1.738e-06	-6.434	1.24e-10	***	-1.841e-05	1.539e-06	-11.965	2e-16	***	-1.913e-05	1.403e-06	-13.643	2e-16	***	6.076e-07	1.036e-06	0.587	0.5575
p.hh.poverty	0.03331	0.008968	3.714	0.000204	***						0.01545	0.009066	1.704	0.088415	.	0.006013	0.006718	0.895	0.370733		-0.00781	0.006113	-1.277	0.20144		0.0191	0.005596	3.414	0.000641	***	0.03119	0.005991	5.206	1.93e-07	***	0.009874	0.005305	1.861	0.062712	.	-0.00384	0.00484	-0.794	0.4275		-0.008349	0.003576	-2.335	0.0196
p.unemploy	0.06034	0.0187	3.226	0.001255	**						-0.02045	0.01897	-1.078	0.280949		-0.03652	0.01406	-2.598	0.009366	**	-0.05843	0.01281	-4.56	5.12e-06	***	-0.111	0.01174	-9.455	2e-16	***	-0.1305	0.01259	-10.363	2e-16	***	-0.093	0.01115	-8.344	2e-16	***	-0.02421	0.01015	-2.385	0.0171	*	-0.003363	0.007496	-0.449	0.6537
p.univ	-0.025	0.003628	-6.891	5.54e-12	***						-0.01151	0.003719	-3.095	0.001965	**	-0.001996	0.002765	-0.722	0.470429		-0.01143	0.002518	-4.539	5.66e-06	***	-0.006786	0.002306	-2.943	0.003251	**	0.0002912	0.002469	0.118	0.906089		-0.006353	0.002185	-2.907	0.003651	**	-0.009774	0.001992	-4.906	9.3e-07	***	-0.02812	0.001472	-19.1	2e-16
GINI	10.92	0.8801	12.412	2e-16	***						5.056	0.8955	5.645	1.65e-08	***	2.481	0.6651	3.731	0.000191	***	3.22	0.6054	5.319	1.04e-07	***	0.8179	0.5542	1.476	0.140009		-0.1903	0.5936	-0.321	0.748536		-0.5825	0.5256	-1.108	0.267697		-0.231	0.4792	-0.482	0.6298		2.377	0.354	6.715	1.88e-11
Residual DF	2170										2815					2944					3022					3082					3097					3104					3108					3110
Theta	1.457	0.036									1.2687	0.0298				2.2872	0.0557				2.7346	0.0664				3.2605	0.0801				2.8438	0.0705				3.622	0.0888				4.34	0.107				7.955	0.199
R^2 (trigamma)	0.250618										0.187308					0.379007					0.483978					0.384645					0.299589					0.30324					0.335874					0.224899
Covid deaths/100K. Unweighted	April 1, 2020					May 1, 2020					June 1, 2020					July 1, 2020					August 1, 2020					September 1, 2020					October 1, 2020					November 1, 2020					December 1, 2020					January 1, 2021
Variable	Estimate	SE	z	P		Estimate	SE	z	P		Estimate	SE	z	P		Estimate	SE	z	P		Estimate	SE	z	P		Estimate	SE	z	P		Estimate	SE	z	P		Estimate	SE	z	P		Estimate	SE	z	P		Estimate	SE	z	P
(Intercept)	5.301	2.35	2.256	0.024095	*	Analyses did not converge and returned errors					-0.5819	1.443	-0.403	0.68676		-5.344	1.335	-4.003	6.27e-05	***	-2.583	1.037	-2.49	0.01279	*	-0.7068	0.9841	-0.718	0.47262		1.1	0.9679	1.136	0.255978		4.258	0.887	4.801	1.58e-06	***	8.125	0.7194	11.294	2e-16	***	5.914	0.6252	9.459	2e-16
p.nh.white	-0.02035	0.005589	-3.641	0.000271	***						-0.03092	0.003522	-8.779	2e-16	***	-0.02169	0.003224	-6.727	1.73e-11	***	-0.02418	0.002539	-9.527	2e-16	***	-0.01887	0.002423	-7.789	6.73e-15	***	-0.01324	0.002389	-5.542	3e-08	***	0.0021	0.002201	0.954	0.340062		0.003382	0.001789	1.89	0.058718	.	0.00332	0.001555	2.134	0.032814
p.foreign.non.cit	-0.1393	0.03014	-4.622	3.8e-06	***						-0.003796	0.01789	-0.212	0.83195		0.03267	0.01591	2.053	0.040031	*	-0.009477	0.01247	-0.76	0.44742		-0.0243	0.01199	-2.028	0.04259	*	-0.03629	0.01187	-3.059	0.002224	**	-0.04746	0.01098	-4.325	1.53e-05	***	-0.0366	0.008907	-4.109	3.97e-05	***	0.001751	0.007695	0.228	0.819986
p.female	-0.08931	0.03539	-2.523	0.011625	*						0.06293	0.02122	2.965	0.00302	**	0.1087	0.01955	5.563	2.65e-08	***	0.05993	0.01498	4.001	6.31e-05	***	0.03086	0.01422	2.171	0.02994	*	0.02934	0.01401	2.093	0.036316	*	-0.0159	0.01282	-1.24	0.215028		-0.04595	0.0104	-4.417	1e-05	***	-0.01041	0.009089	-1.145	0.252101
p.rural	-0.00237	0.003282	-0.722	0.470143							-0.001282	0.002024	-0.633	0.52655		-0.001672	0.001853	-0.902	0.367022		-0.006549	0.001455	-4.502	6.73e-06	***	-0.003004	0.00138	-2.177	0.02951	*	-0.0007863	0.001354	-0.581	0.561552		-0.0003641	0.001241	-0.294	0.76914		0.0002844	0.001007	0.282	0.777625		-0.002296	0.0008769	-2.618	0.008846
pop.density	0.0001693	7.792e-05	2.172	0.029826	*						0.0001843	5.744e-05	3.208	0.00134	**	0.0001212	5.351e-05	2.266	0.023471	*	-5.41e-05	4.417e-05	-1.225	0.22057		-2.651e-05	4.334e-05	-0.612	0.54076		1.743e-05	4.273e-05	0.408	0.683356		4.576e-06	4.064e-05	0.113	0.910347		-5.636e-06	3.329e-05	-0.169	0.865544		-1.967e-05	2.8e-05	-0.702	0.482382
p.elder	-0.0008137	0.02305	-0.035	0.971842							0.007953	0.01435	0.554	0.57931		0.005411	0.01323	0.409	0.682533		0.01203	0.01028	1.17	0.24201		0.003347	0.009784	0.342	0.73227		0.01486	0.0096	1.548	0.121605		0.02812	0.008793	3.198	0.001385	**	0.03066	0.007119	4.308	1.65e-05	***	0.03516	0.006167	5.701	1.19e-08
p.disab	-0.04958	0.02721	-1.822	0.068432	.						-0.01936	0.01613	-1.2	0.23023		-0.02407	0.01466	-1.642	0.1006		-0.003308	0.01137	-0.291	0.77102		0.01712	0.0107	1.599	0.10971		-0.004508	0.0105	-0.429	0.667591		-0.0807	0.009617	-8.391	2e-16	***	-0.08393	0.007815	-10.74	2e-16	***	-0.04856	0.006806	-7.135	9.7e-13
p.uninsured	-0.0102	0.01938	-0.526	0.598675							-0.05949	0.0119	-4.999	5.78e-07	***	-0.03576	0.01077	-3.321	0.000898	***	0.05055	0.008431	5.996	2.02e-09	***	0.04002	0.008089	4.948	7.51e-07	***	0.0306	0.007969	3.84	0.000123	***	0.02691	0.007324	3.675	0.000238	***	0.008571	0.005936	1.444	0.148777		-0.01002	0.005167	-1.939	0.052546
p.obese	-0.03286	0.01666	-1.973	0.048524	*						0.01195	0.01009	1.184	0.2363		0.01594	0.009276	1.718	0.085728	.	0.02234	0.00724	3.086	0.00203	**	0.01824	0.006913	2.638	0.00834	**	-0.0001208	0.006785	-0.018	0.985792		-0.003371	0.006224	-0.542	0.58805		-0.0005204	0.005052	-0.103	0.91796		-0.008382	0.004405	-1.903	0.057086
Income	1.5e-05	1.154e-05	1.3	0.193583							2.989e-05	7.516e-06	3.976	7e-05	***	2.924e-05	6.936e-06	4.215	2.49e-05	***	1.442e-05	5.46e-06	2.641	0.00827	**	3.428e-06	5.216e-06	0.657	0.51099		-2.417e-06	5.141e-06	-0.47	0.638308		-1.007e-05	4.71e-06	-2.138	0.032514	*	-2.454e-05	3.818e-06	-6.426	1.31e-10	***	-1.095e-05	3.248e-06	-3.37	0.000752
p.hh.poverty	0.00315	0.02945	0.107	0.914812							0.02752	0.0178	1.546	0.12206		0.05794	0.01612	3.594	0.000325	***	0.02449	0.01252	1.955	0.05057	.	0.006381	0.01193	0.535	0.59275		0.01447	0.01173	1.233	0.21769		0.01745	0.01076	1.622	0.104798		-0.006886	0.008735	-0.788	0.430524		-0.001535	0.007485	-0.205	0.83747
p.unemploy	0.1424	0.06504	2.189	0.028618	*						0.02551	0.03903	0.654	0.51336		-0.0286	0.03525	-0.811	0.417168		-0.0461	0.02757	-1.672	0.09447	.	-0.06623	0.02639	-2.51	0.01207	*	-0.1203	0.02609	-4.611	4.01e-06	***	-0.1524	0.02413	-6.317	2.66e-10	***	-0.07376	0.0194	-3.801	0.000144	***	-0.06809	0.01688	-4.034	5.47e-05
p.univ	-0.01261	0.01336	-0.944	0.345187							-0.03605	0.008701	-4.143	3.43e-05	***	-0.04266	0.008077	-5.282	1.28e-07	***	-0.03212	0.006309	-5.092	3.55e-07	***	-0.03353	0.006009	-5.579	2.42e-08	***	-0.03704	0.005898	-6.279	3.4e-10	***	-0.04466	0.005383	-8.298	2e-16	***	-0.02889	0.004357	-6.631	3.34e-11	***	-0.03739	0.003784	-9.881	2e-16
GINI	3.57	2.895	1.233	0.217425							1.483	1.764	0.841	0.40054		3.599	1.624	2.217	0.026655	*	3.912	1.254	3.12	0.00181	**	5.071	1.184	4.284	1.84e-05	***	3.052	1.161	2.629	0.008574	**	3.185	1.061	3.002	0.002678	**	0.1106	0.8621	0.128	0.897928		0.4536	0.7451	0.609	0.542726
Residual DF	2170										2815					2944					3022					3082					3097					3104					3108					3110
Theta	0.1279	0.00841									0.20839	0.00725				0.24073	0.00874				0.3781	0.0127				0.3923	0.012				0.4029	0.012				0.4747	0.0132				0.7136	0.0188				0.9329	0.0242
R^2 (trigamma)	0.00331251										0.0194442					0.0251227					0.0706574					0.05843					0.0410503					0.0482802					0.0791198					0.0638939
Covid deaths/100K. Weighted	April 1, 2020					May 1, 2020					June 1, 2020					July 1, 2020					August 1, 2020					September 1, 2020					October 1, 2020					November 1, 2020					December 1, 2020					January 1, 2021
Variable	Estimate	SE	z	P		Estimate	SE	z	P		Estimate	SE	z	P		Estimate	SE	z	P		Estimate	SE	z	P		Estimate	SE	z	P		Estimate	SE	z	P		Estimate	SE	z	P		Estimate	SE	z	P		Estimate	SE	z	P
(Intercept)	-10.39	1.868	-5.564	2.64e-08	***	Analyses did not converge and returned errors					-8.341	1.213	-6.877	6.1e-12	***	-11.21	1.097	-10.222	2e-16	***	-2.499	0.7805	-3.202	0.001364	**	-0.1214	0.7834	-0.155	0.876894		-0.6314	0.7456	-0.847	0.39708		2.903	0.7303	3.975	7.04e-05	***	5.998	0.7005	8.562	2e-16	***	4.554	0.589	7.732	1.06e-14
p.nh.white	0.002056	0.003173	0.648	0.516876							-0.004485	0.002166	-2.071	0.03834	*	-0.002456	0.001893	-1.297	0.19449		-0.0144	0.001419	-10.149	2e-16	***	-0.01467	0.001452	-10.104	2e-16	***	-0.009621	0.001377	-6.987	2.81e-12	***	0.003601	0.001392	2.587	0.00968	**	0.009818	0.001346	7.294	3e-13	***	0.00726	0.001121	6.478	9.28e-11
p.foreign.non.cit	-0.03244	0.01384	-2.343	0.019118	*						-0.002895	0.009539	-0.303	0.76153		0.009321	0.008284	1.125	0.26051		-0.023	0.006254	-3.678	0.000235	***	-0.01863	0.006447	-2.89	0.003858	**	-0.000526	0.00614	-0.086	0.93173		-0.003165	0.006206	-0.51	0.61003		-0.02441	0.005965	-4.092	4.28e-05	***	0.002722	0.004954	0.549	0.5828
p.female	0.01568	0.03526	0.445	0.65654							0.09321	0.02228	4.183	2.88e-05	***	0.1381	0.02025	6.822	8.99e-12	***	0.04576	0.01407	3.254	0.001139	**	0.03467	0.014	2.477	0.013259	*	0.04056	0.01329	3.052	0.00227	**	-0.01582	0.01293	-1.224	0.22104		-0.05338	0.01244	-4.291	1.78e-05	***	-0.01339	0.01058	-1.266	0.2056
p.rural	-0.01201	0.002429	-4.945	7.62e-07	***						-0.002053	0.001501	-1.368	0.1712		-0.004108	0.00132	-3.112	0.00186	**	-0.007188	0.001004	-7.156	8.3e-13	***	-0.00346	0.001009	-3.43	0.000604	***	-0.001927	0.0009525	-2.023	0.04307	*	-7.283e-05	0.0009354	-0.078	0.93794		-5.893e-05	0.0008998	-0.065	0.947779		-0.001342	0.0007584	-1.77	0.0768
pop.density	5.96e-05	1.54e-05	3.871	0.000108	***						0.0001352	1.262e-05	10.718	2e-16	***	0.0001024	1.077e-05	9.508	2e-16	***	-6.728e-05	9.384e-06	-7.169	7.53e-13	***	-7.913e-05	1.012e-05	-7.816	5.44e-15	***	-7.188e-05	9.781e-06	-7.349	2e-13	***	-1.632e-05	9.366e-06	-1.743	0.08138	.	4.369e-05	8.427e-06	5.185	2.16e-07	***	6.916e-06	6.966e-06	0.993	0.3208
p.elder	0.02391	0.01292	1.85	0.064253	.						0.07454	0.0087	8.567	2e-16	***	0.05736	0.007578	7.57	3.74e-14	***	0.02717	0.005655	4.805	1.55e-06	***	0.01106	0.005816	1.901	0.057343	.	0.02688	0.005508	4.88	1.06e-06	***	0.0401	0.005483	7.314	2.6e-13	***	0.01964	0.005319	3.693	0.000222	***	0.01891	0.004458	4.242	2.21e-05
p.disab	0.01022	0.02145	0.477	0.633544							-0.08938	0.01392	-6.419	1.37e-10	***	-0.07453	0.01221	-6.106	1.02e-09	***	-0.004076	0.009166	-0.445	0.656544		0.01899	0.009209	2.062	0.039201	*	0.007424	0.008671	0.856	0.39193		-0.04589	0.008596	-5.338	9.38e-08	***	-0.06981	0.0083	-8.411	2e-16	***	-0.03502	0.006977	-5.019	5.19e-07
p.uninsured	-0.05246	0.009372	-5.598	2.17e-08	***						-0.08076	0.006317	-12.785	2e-16	***	-0.02814	0.005458	-5.155	2.54e-07	***	0.07476	0.004091	18.276	2e-16	***	0.067	0.004223	15.865	2e-16	***	0.03507	0.004026	8.711	2e-16	***	0.01779	0.004074	4.366	1.27e-05	***	0.006691	0.00393	1.702	0.088662	.	-0.02467	0.003269	-7.545	4.54e-14
p.obese	0.03751	0.01046	3.584	0.000338	***						0.04892	0.00698	7.008	2.42e-12	***	0.05029	0.00614	8.189	2.63e-16	***	-0.00121	0.004633	-0.261	0.793915		-0.005744	0.004724	-1.216	0.224036		0.00452	0.004494	1.006	0.3146		0.01273	0.004464	2.852	0.00435	**	0.0176	0.004277	4.115	3.87e-05	***	-0.001297	0.003576	-0.363	0.7168
Income	3.571e-05	4.677e-06	7.636	2.25e-14	***						2.796e-05	3.403e-06	8.215	2e-16	***	2.418e-05	2.962e-06	8.161	3.32e-16	***	5.664e-06	2.335e-06	2.426	0.015286	*	-7.811e-07	2.445e-06	-0.319	0.749362		3.199e-06	2.339e-06	1.368	0.17133		-3.209e-06	2.332e-06	-1.376	0.16873		-1.704e-05	2.216e-06	-7.692	1.45e-14	***	-9.895e-06	1.805e-06	-5.482	4.2e-08
p.hh.poverty	0.02509	0.01754	1.43	0.152655							0.03446	0.01195	2.883	0.00393	**	0.02862	0.01037	2.761	0.00576	**	0.005153	0.007835	0.658	0.510748		0.002856	0.008081	0.353	0.72374		0.03496	0.007661	4.563	5.03e-06	***	0.05047	0.007643	6.603	4.03e-11	***	0.01316	0.007367	1.787	0.073946	.	-6.325e-06	0.006164	-0.001	0.9992
p.unemploy	0.1709	0.03291	5.193	2.07e-07	***						0.07066	0.02457	2.876	0.00402	**	0.1325	0.02111	6.275	3.5e-10	***	0.04534	0.01612	2.814	0.004897	**	-0.02178	0.01673	-1.302	0.192974		-0.1224	0.01647	-7.431	1.08e-13	***	-0.192	0.01741	-11.028	2e-16	***	-0.04255	0.0156	-2.728	0.006363	**	0.007687	0.01279	0.601	0.5478
p.univ	-0.01017	0.006841	-1.486	0.137257							-0.02299	0.004863	-4.728	2.27e-06	***	-0.02199	0.004274	-5.144	2.68e-07	***	-0.01664	0.003319	-5.014	5.34e-07	***	-0.02518	0.003435	-7.331	2.28e-13	***	-0.0295	0.0033	-8.94	2e-16	***	-0.02627	0.003273	-8.029	9.86e-16	***	-0.01479	0.003078	-4.806	1.54e-06	***	-0.02378	0.002547	-9.334	2e-16
GINI	12.18	1.65	7.384	1.54e-13	***						7.87	1.171	6.722	1.79e-11	***	6.843	1.018	6.721	1.81e-11	***	4.72	0.7769	6.076	1.23e-09	***	3.27	0.8063	4.056	4.99e-05	***	1.848	0.7716	2.395	0.01662	*	0.2313	0.774	0.299	0.76503		0.3269	0.739	0.442	0.658273		1.261	0.6124	2.059	0.0395
Residual DF	2170										2815					2944					3022					3082					3097					3104					3108					3110
Theta	0.7639	0.0433									0.819	0.0236				1.1821	0.0387				2.1902	0.0791				1.9772	0.0692				2.3489	0.0867				2.3148	0.0791				2.2589	0.0676				3.0649	0.0879
R^2 (trigamma)	0.0727058										0.159831					0.199695					0.370666					0.356059					0.30099					0.222406					0.192292					0.171426
Model results are presented for the negative binomial model for each month, with the listed explanatory variables, and COVID-19 cases/100,000 or deaths/100,000 as the response variable.
SE is the standard error of that estimate, z is the z-statistic, P is the p-value. The R2 of each model is presented in S2 Table. * p<0.05, ** p<0.01, *** p<0.001.
[truncated: 71 more columns]
