# Supplementary material for: County-level societal predictors of COVID-19 cases and deaths changed through time in the United States: A longitudinal ecological study
Source: PLOS Glob Public Health. 2022 Nov 18;2(11):e0001282. doi: 10.1371/journal.pgph.0001282 (PMC10022229; doi:10.1371/journal.pgph.0001282)
Supplement: S1 Data — (XLSX) [file pgph.0001282.s007.xlsx]

## Sheet: Readme
S1 Dataset for "County-level societal predictors of COVID-19 cases and deaths changed through time in the United States: A longitudinal ecological study"
Philip J. Bergmann, Nathan A. Ahlgren, Rosalie, A. Torres Stone
Correspondence: Philip J. Bergmann: pbergmann@clarku.edu
List of analyzed county-level variables. See main text and S1 Table for additional details.
Variable	Description	Source			Sources:
State	U.S. State name				U.S. Census source: American Community Survey, 2014-2018 5 year estimates
County	U.S. county name				CHRR = County Health Rankings & Roadmaps
CountyID	County identifier				SES = socioeconomic status
FIPS	County FIPS code				NYT = New York Times COVID-19 data repository
p.nh.white	percent county population that is non-hispanic white	CHRR
p.black	percent county population that is black	CHRR
p.hispanic	percent county population that is hispanic	CHRR
p.asian	percent county population that is asian	CHRR
p.native	percent county population that is native american	CHRR
p.foreign.non.cit	percent county population that is foreign-born and not citizens	U.S. Census
popul	total county population	U.S. Census
pop.density	population density = population/land area	CHRR
p.female	percent county population that is female	CHRR
p.rural	percent county population that is rural	U.S. Census
Income	County median income ($)	U.S. Census
p.hh.poverty	percent of county households below the poverty line	U.S. Census
gini	The GINI coefficient of income inequality, 5 year estimate for 2018	U.S. Census
p.univ	percent county population that is 25 and older with at least a bachelor's degree	U.S. Census
p.unemploy	percent county population that is unemployed	CHRR
p.elder	percent county population that is elderly	U.S. Census
p.uninsured	percent county population that lacks health insurance	U.S. Census
p.disab	percent county population that is disabled	U.S. Census
p.obese	percent of adults that are obese	CHRR
Apr20.case	Cases per 100,000 people during the month ending April 1 2020	NYT
May20.case	Cases per 100,000 people during the month ending May 1 2020	NYT
Jun20.case	Cases per 100,000 people during the month ending June 1 2020	NYT
Jul20.case	Cases per 100,000 people during the month ending July 1 2020	NYT
Aug20.case	… August 1 2020	NYT
Sep20.case	… September 1 2020	NYT
Oct20.case	… October 1 2020	NYT
Nov20.case	… November 1 2020	NYT
Dec20.case	… December 1 2020	NYT
Jan21.case	… January 1 2021	NYT
Feb21.case	… February 1, 2021	NYT
Mar21.case	… March 1 2021	NYT
Apr21.case	… April 1 2021	NYT
May21.case	… May 1 2021	NYT
Jun21.case	… June 1 2021	NYT
Jul21.case	… July 1 2021	NYT
Aug21.case	… August 1 2021	NYT
Sep21.case	… September 1 2021	NYT
Oct21.case	… October 1 2021	NYT
Nov21.case	… November 1 2021	NYT
Dec21.case	… December 1 2021	NYT
Jan22.case	… January 1 2022	NYT
Feb22.case	… February 1, 2022	NYT
Mar22.case	… March 1 2022	NYT
Apr20.death	Deaths per 100,000 people during the month ending April 1 2020	NYT
May20.death	Deaths per 100,000 people during the month ending May 1 2020	NYT
Jun20.death	Deaths per 100,000 people during the month ending June 1 2020	NYT
Jul20.death	Deaths per 100,000 people during the month ending July 1 2020	NYT
Aug20.death	… August 1 2020	NYT
Sep20.death	… September 1 2020	NYT
Oct20.death	… October 1 2020	NYT
Nov20.death	… November 1 2020	NYT
Dec20.death	… December 1 2020	NYT
Jan21.death	… January 1 2021	NYT
Feb21.death	… February 1, 2021	NYT
Mar21.death	… March 1 2021	NYT
Apr21.death	… April 1 2021	NYT
May21.death	… May 1 2021	NYT
Jun21.death	… June 1 2021	NYT
Jul21.death	… July 1 2021	NYT
Aug21.death	… August 1 2021	NYT
Sep21.death	… September 1 2021	NYT
Oct21.death	… October 1 2021	NYT
Nov21.death	… November 1 2021	NYT
Dec21.death	… December 1 2021	NYT
Jan22.death	… January 1 2022	NYT
Feb22.death	… February 1, 2022	NYT
Mar22.death	… March 1 2022	NYT

## Sheet: Dataset
State	County	CountyID	FIPS	p.nh.white	p.black	p.hispanic	p.asian	p.native	p.foreign.non.cit	popul	pop.density	p.female	p.rural	Income	p.hh.poverty	gini	p.univ	p.unemploy	p.elder	p.uninsured	p.disab	p.obese	Apr20.case	May20.case	Jun20.case	Jul20.case	Aug20.case	Sep20.case	Oct20.case	Nov20.case	Dec20.case	Jan21.case	Feb21.case	Mar21.case	Apr21.case	May21.case	Jun21.case	Jul21.case	Aug21.case	Sep21.case	Oct21.case	Nov21.case	Dec21.case	Jan22.case	Feb22.case	Mar22.case	Apr20.death	May20.death	Jun20.death
Alabama	Autauga	0500000US01001	1001	74.308	19.3432	2.96577	1.2248	0.480207	0.969203	55200	92.8604	51.4487	42.0022	58786	15	0.4602	27.7	3.62908	14.6	8.72169	19.3	33.3	18.1159	57.971	347.826	577.899	864.13	766.304	625	679.348	1168.48	2574.28	2615.94	1063.41	588.768	565.217	440.217	193.841	554.348	2237.32	1744.57	900.362	487.319	889.493	6818.84	1336.96	0	5.43478	3.62319
Alabama	Baldwin	0500000US01003	1003	83.1113	8.78398	4.64678	1.15034	0.772399	1.85049	208107	130.9	51.5384	42.2791	55962	11	0.4609	31.3	3.61538	19.5	11.3334	14	31	11.052	73.0393	62.9484	190.767	1171.99	685.224	686.666	465.626	1001.89	2293.05	2108.53	743.368	367.599	212.871	333.963	175.871	1620.32	3782.19	1547.76	448.808	335.404	859.173	6232.37	1011.98	0.480522	1.44157	2.40261
Alabama	Barbour	0500000US01005	1005	45.6412	48.0326	4.27635	0.454162	0.659138	1.4196	25782	29.1321	47.2167	67.7896	34186	25.9	0.4731	12.2	5.17138	18	12.2428	22.2	41.7	NA	NA	508.106	593.437	1070.51	628.345	519.742	632.224	496.47	1272.21	1702.74	620.588	430.533	290.901	135.754	34.9081	632.224	2238	1586.38	411.14	383.989	620.588	5492.2	655.496	NA	NA	0
Alabama	Bibb	0500000US01007	1007	74.5893	21.1205	2.625	0.236607	0.4375	0.870067	22527	36.1905	46.7812	68.3526	45340	14.2	0.4294	11.5	3.97183	16.3	10.2063	16.7	37.6	13.3174	173.126	164.247	421.716	861.189	843.432	506.059	914.458	1447.15	2885.43	2019.8	625.916	412.838	235.273	306.299	124.295	936.654	2690.11	2823.28	599.281	297.421	821.237	7089.27	1087.58	0	0	4.43912
Alabama	Blount	0500000US01009	1009	86.8862	1.46266	9.57123	0.319848	0.653527	2.8398	57645	89.3947	50.7261	89.9515	48695	14.3	0.4331	12.6	3.51116	17.8	13.3608	14.2	33.8	8.67378	58.9817	45.1037	265.418	995.75	886.46	574.204	799.722	1675.77	2831.12	1781.59	662.677	596.756	294.908	470.119	173.476	650.533	2201.41	2100.79	981.872	574.204	896.869	4926.71	1172.69	0	0	1.73476
Alabama	Bullock	0500000US01011	1011	21.2172	69.5403	7.96015	0.187414	0.83843	0	10352	16.6214	45.4823	51.3744	32152	33.7	0.5174	13.3	4.69012	15.6	11.4404	14.4	37.2	28.9799	106.26	1893.35	1516.62	734.158	1120.56	511.978	415.379	444.359	1806.41	1941.65	772.798	367.079	222.179	28.9799	154.56	154.56	1226.82	1110.9	183.539	0	1458.66	5467.54	357.419	0	0	57.9598
Alabama	Butler	0500000US01013	1013	51.2551	44.5579	1.50915	1.31606	0.376016	0.679151	20025	25.7777	53.4299	71.2322	39109	22.9	0.4708	16.1	4.79022	19	11.186	17.7	43.3	4.99376	319.6	1752.81	953.808	749.064	569.288	239.7	524.345	808.989	1677.9	1523.1	704.12	674.157	254.682	329.588	209.738	729.089	2112.36	1882.65	724.095	444.444	853.933	5957.55	1153.56	0	4.99376	84.8939
Alabama	Calhoun	0500000US01015	1015	72.025	20.8502	3.91067	0.964324	0.539916	1.3571	115098	189.966	51.9466	33.6968	45197	19.1	0.4676	18	4.65283	16.8	11.9292	20.8	38.5	9.55707	71.2436	68.6372	92.0954	1044.33	989.591	841.022	1133.82	1482.22	2594.31	2152.95	1075.61	805.401	191.141	165.077	120.767	543.016	2257.21	3127.77	652.487	225.894	695.929	5911.48	1336.25	0	2.60647	0
Alabama	Chambers	0500000US01017	1017	55.2313	39.5657	2.56136	1.32679	0.306411	1.1707	33826	56.7019	52.1255	49.148	39872	17.9	0.4568	13.2	3.90809	18.9	11.9381	16.7	40.1	133.034	724.295	236.504	665.169	786.377	532.135	413.883	623.781	1285.99	1593.45	2495.12	600.13	224.679	162.597	375.451	192.16	629.693	2421.21	2101.93	907.586	11.8252	1126.35	6036.78	650.387	11.8252	50.2572	11.8252
Alabama	Cherokee	0500000US01019	1019	91.6564	4.24093	1.62108	0.338045	0.660725	0.290102	25853	46.7064	50.461	85.7363	41014	17.2	0.4539	12.9	3.57081	21.7	11.1727	20	35	7.73605	50.2843	92.8326	146.985	642.092	673.036	800.681	630.488	1021.16	1462.11	1075.31	243.685	154.721	104.437	104.437	38.6802	456.427	1891.46	1783.16	491.239	452.559	769.737	5670.52	908.985	0	0	11.6041
Alabama	Chilton	0500000US01021	1021	80.1395	9.96761	7.92698	0.486943	0.566213	3.69679	43930	63.4049	50.9252	86.7447	45182	19.1	0.4845	14.2	3.60957	15.8	13.7597	17.7	37.7	29.5925	88.7776	125.199	254.951	1124.52	1138.17	903.71	764.853	780.788	1627.59	1249.72	735.261	375.598	441.612	459.822	100.159	660.141	2055.54	1786.93	767.13	603.232	826.315	5872.98	1402.23	0	2.27635	0
Alabama	Choctaw	0500000US01023	1023	56.3897	41.5155	1.04353	0.179114	0.186901	0.191205	13075	14.3137	52.7295	100	34884	22.2	0.4809	13	5.53899	22.1	11.3421	28.4	41.3	30.5927	344.168	803.059	298.279	634.799	382.409	237.094	290.631	275.335	458.891	336.52	122.371	244.742	130.019	99.4264	84.13	152.964	336.52	634.799	1009.56	221.797	718.929	5774.38	1927.34	0	0	76.4818
Alabama	Clarke	0500000US01025	1025	52.5084	44.3269	1.36288	0.434783	0.526756	0.106614	24387	19.6921	52.6421	75.9803	36127	27.7	0.5185	12.6	7.47345	19	11.9264	17.1	34.1	8.20109	131.217	463.362	492.065	951.327	2033.87	533.071	1152.25	836.511	3313.24	3321.44	852.913	90.212	180.424	98.4131	28.7038	733.998	2013.37	1914.95	442.859	307.541	373.15	7532.7	1078.44	0	4.10055	4.10055
Alabama	Clay	0500000US01027	1027	80.5273	13.8305	3.01318	0.241055	0.542373	1.31559	13378	22.1505	51.096	100	41225	19.8	0.4684	10.2	3.90743	19.8	13.8833	15.3	40.6	22.4249	134.549	52.3247	224.249	1091.34	1308.12	1607.12	1360.44	1136.19	1659.44	1345.49	852.145	291.523	366.273	366.273	164.449	441.023	2638.66	2264.91	1121.24	321.423	1098.82	9425.92	1098.82	0	7.47496	7.47496
Alabama	Cleburne	0500000US01029	1029	92.7938	2.86915	2.48215	0.220191	0.493761	1.1849	14938	26.6701	50.4838	100	40188	20.2	0.4622	13.7	4.24865	18.8	13.3445	22.6	37.3	40.166	40.166	20.083	93.7207	562.324	656.045	1358.95	1178.2	1325.48	1660.2	1673.58	615.879	508.77	187.441	160.664	240.996	475.298	1907.89	3447.58	548.936	348.106	682.822	5027.45	890.347	0	6.69434	0
Alabama	Coffee	0500000US01031	1031	69.8549	17.1878	7.58057	1.63556	1.41016	1.98097	51288	75.5365	50.8351	47.1951	53155	15	0.4427	23.4	3.9487	16.3	11.9924	17.7	34.2	NA	NA	241.772	228.124	705.818	733.115	581.033	943.691	1212.76	2228.59	2493.76	637.576	269.069	187.178	245.672	124.786	1349.24	3287.32	1938.08	454.297	292.466	690.22	5974.11	887.147	NA	NA	1.94977
Alabama	Colbert	0500000US01033	1033	78.3974	15.9983	2.67521	0.589825	0.662868	1.02028	54495	91.9372	52.0489	43.8947	47558	16.6	0.4496	18.7	4.61777	19.3	9.68386	18.7	30.6	7.34012	53.2159	286.265	344.986	1266.17	743.187	411.047	1121.2	1858.89	2534.18	1915.77	475.273	313.79	190.843	128.452	150.473	499.128	1910.27	1607.49	934.031	400.037	871.64	10079.8	1530.42	0	3.67006	0
Alabama	Conecuh	0500000US01035	1035	50.3055	45.6626	2.15036	0.211778	0.513155	0.45549	12514	14.7188	52.0974	80.9495	33177	21.4	0.4354	10.7	5.22919	21.6	12.0335	22.8	43	7.99105	63.9284	255.714	1126.74	1558.25	887.007	399.553	311.651	982.899	1110.76	1366.47	455.49	159.821	103.884	175.803	159.821	567.365	2860.8	2069.68	495.445	311.651	415.535	6249	583.347	0	0	7.99105
Alabama	Coosa	0500000US01037	1037	65.385	30.4713	2.51983	0.139991	0.597294	0.442193	10855	16.6768	49.6127	100	38301	13.9	0.4646	11.6	4.1819	21.8	13.0262	22.6	40.3	36.8494	230.309	101.336	138.185	377.706	377.706	340.857	451.405	1317.37	1409.49	1492.4	1916.17	497.467	1151.54	294.795	211.884	552.741	2192.54	2911.1	727.775	359.281	856.748	7646.25	1271.3	0	9.21234	0
Alabama	Covington	0500000US01039	1039	83.1882	12.4426	1.74931	0.465041	0.692154	0.366791	37351	36.243	51.6141	69.6518	40601	18.3	0.4553	14.9	4.57834	20.5	12.1036	20.9	31.7	8.03191	93.7057	128.511	618.457	1258.33	848.706	856.737	1252.98	958.475	1823.24	1761.67	993.28	222.216	165.993	302.535	208.83	1212.82	2615.73	2171.29	570.266	527.429	514.042	4819.15	792.482	0	2.6773	0
Alabama	Crenshaw	0500000US01041	1041	70.9491	23.2205	2.31481	1.12124	0.62934	1.38478	13865	22.772	51.7216	100	39812	17.9	0.504	15.6	4.08066	18.3	12.2675	21.1	38	7.21241	129.823	425.532	353.408	1204.47	1298.23	497.656	562.568	728.453	1716.55	2545.98	973.675	396.682	79.3365	201.947	302.921	714.028	2993.15	2214.21	757.303	742.878	887.126	6469.53	988.1	0	0	21.6372
Alabama	Cullman	0500000US01043	1043	91.8554	1.20563	4.43302	0.672323	0.645958	1.50523	82313	112.03	50.5705	73.2396	42558	15.8	0.4548	13.7	3.28046	18	12.6583	17.6	36.9	10.9339	58.314	112.983	317.082	902.652	619.586	314.653	1103.11	2178.27	3122.23	1676.53	392.405	598.933	267.272	300.074	183.446	653.603	2417.6	2857.39	993.768	455.578	1088.53	7524.94	1466.35	1.21487	0	1.21487
Alabama	Dale	0500000US01045	1045	68.3675	20.451	6.63861	1.41964	0.800719	1.89422	49255	87.7832	50.9294	50.8885	45960	17.6	0.45	17	4.20477	16.1	9.69886	21.3	37.2	2.03025	52.7865	196.934	249.721	1084.15	667.952	631.408	1025.28	942.036	1991.68	1906.41	674.043	245.66	89.331	198.965	83.2403	1429.3	3944.78	2257.64	487.26	172.571	736.981	5024.87	1141	0	0	0
Alabama	Dallas	0500000US01047	1047	27.1809	70.0574	1.11198	0.582093	0.289742	0.914337	40029	40.8988	53.8371	45.639	31602	28.8	0.4885	15.1	6.54778	16.8	10.3724	17.8	43.1	7.49457	97.4294	592.071	1366.51	1279.07	759.449	392.216	269.804	1019.26	1264.08	1016.76	437.183	282.295	44.9674	162.382	57.4583	302.281	1458.94	1049.24	1149.17	222.339	662.02	5698.37	1161.66	0	7.49457	0
Alabama	DeKalb	0500000US01049	1049	80.1275	1.44848	14.8421	0.515514	2.02984	6.10253	71200	91.6263	50.3705	90.1306	39233	21.5	0.4748	12.7	3.81692	16.3	17.319	15.5	29.2	8.42697	98.3146	248.596	500	1509.83	676.966	442.416	1699.44	1811.8	2804.78	1630.62	449.438	337.079	150.281	143.258	168.539	674.157	2057.58	1883.43	582.865	391.854	744.382	5789.33	1269.66	0	2.80899	1.40449
Alabama	Elmore	0500000US01051	1051	72.9921	21.2146	3.01269	0.709514	0.519008	0.948136	81212	131.307	51.659	54.1884	59347	12.7	0.4359	24.5	3.44753	14.5	8.65572	17.9	34.3	18.4702	89.8882	350.933	561.493	976.457	748.658	651.382	683.397	1104.52	2870.27	2583.36	917.352	730.188	43.0971	280.747	91.1195	738.807	2472.54	2109.29	1057.73	519.628	1001.08	6656.65	906.27	0	2.46269	7.38807
Alabama	Escambia	0500000US01053	1053	60.1557	31.4031	2.46816	0.304779	3.87232	0.350943	37328	39.4911	49.3088	63.5116	35000	24.5	0.4823	12.7	4.57079	17.3	14.4283	18.8	39.4	2.67895	75.0107	115.195	511.68	2027.97	1109.09	506.322	388.448	683.133	1765.43	2319.97	610.802	230.39	168.774	139.306	155.379	1012.64	3643.38	2301.22	597.407	275.932	817.081	6314.29	900.129	0	5.35791	2.67895
Alabama	Etowah	0500000US01055	1055	77.6861	15.4838	4.01557	0.831211	0.608774	1.82632	102939	192.373	51.5585	37.4835	44023	16.5	0.4483	17.7	4.10247	18.3	12.466	19.6	35.5	9.71449	125.317	121.431	359.436	1266.77	870.418	759.673	887.904	1973.01	3447.67	2370.34	615.899	448.809	135.031	221.49	221.49	692.643	2234.33	2204.22	373.036	123.374	634.356	6372.71	1391.12	0.971449	8.74304	1.9429
Alabama	Fayette	0500000US01057	1057	84.1538	11.8542	1.80734	0.438143	0.468569	0.150739	16585	26.4227	51.1775	80.2332	37458	20.1	0.4635	12.9	4.1191	20.5	11.46	25.7	41	6.02954	30.1477	72.3545	313.536	633.102	892.373	904.432	813.989	2037.99	2984.62	2514.32	898.402	337.655	337.655	186.916	307.507	416.039	1374.74	1995.78	1091.35	1796.8	657.22	5921.01	3044.92	0	0	0
Alabama	Franklin	0500000US01059	1059	76.1757	3.88356	17.7502	0.341166	1.54641	7.65329	31542	49.7574	49.5488	70.3665	40459	17.1	0.4224	12.9	3.73161	16.2	15.3034	15.5	34.3	9.51113	237.778	1543.97	922.579	1017.69	1236.45	764.061	1195.23	1233.28	2301.69	1731.03	459.705	618.223	152.178	139.497	152.178	808.446	2162.2	1889.54	757.72	789.424	678.46	8376.13	1930.76	0	0	25.363
Alabama	Geneva	0500000US01061	1061	83.6817	9.31443	4.04347	0.342023	1.02607	0.883319	26491	46.1132	51.1819	89.6417	38142	22.7	0.4413	11.1	3.92591	19.4	14.0727	21.5	38.7	NA	NA	128.345	90.5968	600.204	815.371	830.471	1181.53	1038.09	1664.72	2170.55	502.057	181.194	83.0471	347.288	120.796	928.617	3276.58	2936.85	415.235	200.068	422.785	4133.48	1230.61	NA	NA	0
Alabama	Greene	0500000US01063	1063	17.527	79.6065	1.66403	0.267217	0.327948	0.0356041	8426	13.0228	52.7876	100	21804	38.9	0.5041	10.1	6.73009	20.4	11.4464	25.1	35.5	47.4721	593.401	486.589	842.63	901.97	510.325	249.229	534.061	996.914	2895.8	1507.24	901.97	249.229	225.493	94.9442	83.0762	640.873	1815.81	961.31	629.005	284.833	771.422	4379.3	1388.56	0	11.868	35.6041
Alabama	Hale	0500000US01065	1065	39.7257	57.8025	1.35814	0.28521	0.251256	0.194801	14887	23.117	52.4107	89.1688	30571	28	0.5071	14.1	5.09097	18.3	10.5602	21.1	40.4	6.71727	329.146	866.528	799.355	1068.05	718.748	617.989	940.418	1242.69	3271.31	3311.61	967.287	403.036	349.298	248.539	134.345	544.099	2310.74	1605.43	1336.74	329.146	826.224	7375.56	1759.92	0	13.4345	47.0209
Alabama	Henry	0500000US01067	1067	69.3184	25.8295	2.67302	0.371898	0.493928	0.823406	17124	30.4834	51.7694	87.7529	48610	15.6	0.435	18	4.43393	21.6	12.1877	18.7	36.3	NA	NA	327.026	297.828	694.931	776.688	788.367	1337.3	829.246	2213.27	2429.34	817.566	262.789	87.5964	297.828	105.116	1086.19	3048.35	2289.18	560.617	321.187	683.252	5296.66	1232.19	NA	NA	5.83976
Alabama	Houston	0500000US01069	1069	66.3184	26.9198	3.43863	1.05995	0.540479	1.18637	104352	179.963	51.9814	33.804	45496	17.2	0.4808	21	4.04208	16.9	11.0702	17.8	38.1	8.62466	77.6219	135.12	208.908	827.967	742.679	837.55	1301.36	1044.54	1879.22	2039.25	579.768	228.074	152.369	210.825	114.037	1185.41	2640.1	2080.46	476.273	231.907	701.472	5056.92	1084.79	0.958295	2.87489	0
Alabama	Jackson	0500000US01071	1071	89.0676	3.41348	2.95346	0.585666	1.68161	0.859984	52094	48.3243	50.9239	77.0173	39816	19.8	0.4616	14.2	4.10912	19.1	13.0509	18.8	38.7	15.3569	78.7039	67.1862	303.298	1061.54	1011.63	579.721	1387.88	2029.02	3414.98	2050.14	468.384	456.866	109.418	153.569	326.333	691.058	1743	2309.29	1051.94	226.514	883.019	6643.76	1551.04	1.91961	1.91961	0
Alabama	Jefferson	0500000US01073	1073	49.6998	43.126	3.98089	1.77097	0.286971	2.67604	659892	593.74	52.7391	9.83376	51979	16.6	0.4996	32.4	3.71162	15	10.0495	15.5	34.6	46.2197	94.5609	145.024	386.427	1097.76	757.548	549.938	631.012	1372.04	2959.88	2114.29	615.707	563.122	210.034	619.041	156.086	620.556	2459.19	1664.51	459.318	96.9856	1563.13	7473.34	907.421	0.60616	6.66776	8.48624
Alabama	Lamar	0500000US01075	1075	85.9723	10.3944	1.69026	0.101127	0.288934	0.48805	13933	23.0357	51.1196	100	36756	21.2	0.4623	12.5	3.81052	21.1	11.5317	24.4	35.7	7.17721	71.7721	107.658	330.151	889.973	710.543	653.126	1062.23	1198.59	2612.5	1320.61	566.999	444.987	136.367	308.62	172.253	244.025	1492.86	2189.05	2167.52	1478.5	588.531	5799.18	1693.82	0	0	0
Alabama	Lauderdale	0500000US01077	1077	84.605	9.89317	2.86187	0.766342	0.451362	1.33607	92585	138.598	52.0203	49.2951	46265	16.4	0.4672	23.9	4.19069	19.3	11.2852	14.7	32.5	12.9611	41.0434	126.37	301.345	637.252	453.637	341.308	1048.77	1646.05	2483.12	1755.14	449.317	580.008	261.381	144.732	135.011	658.854	1963.6	1797.27	989.361	394.232	912.675	7324.08	1381.43	1.08009	1.08009	0
Alabama	Lawrence	0500000US01079	1079	76.3844	10.8323	2.22714	0.233638	5.80453	0.66323	33171	48.0265	51.3093	91.2898	44515	16.9	0.4389	11.7	4.18852	17.4	14.0286	20.5	32.6	9.04404	30.1468	114.558	159.778	599.922	533.599	494.408	895.36	1184.77	2254.98	1724.4	542.643	283.38	198.969	262.277	189.925	358.747	1522.41	1163.67	1266.17	789.847	708.45	6195.17	1326.46	0	0	0
Alabama	Lee	0500000US01081	1081	67.4761	22.7771	3.75989	4.19419	0.372695	3.76176	159287	262.185	50.8122	27.4095	48056	22.1	0.5081	34.1	3.6207	11.1	10.3502	13.2	29.9	52.1072	193.362	109.237	405.557	870.128	1363.58	799.814	421.88	726.362	1618.46	2152.09	683.672	292.554	225.379	215.335	123.676	559.995	1895.32	1644.83	1519.9	212.823	848.782	5903.81	719.456	1.2556	16.9505	2.51119
Alabama	Limestone	0500000US01083	1083	76.1141	13.4932	6.14511	1.59607	0.826627	2.1891	93052	166.178	49.9283	57.6091	56460	13.6	0.4509	25.5	3.5454	14.7	11.014	16.3	33.9	24.7174	22.568	70.9281	325.624	821.046	574.947	496.497	1003.74	1392.77	2659.8	1963.42	706.057	419.12	186.992	213.859	89.1974	554.529	2146.11	2254.65	1000.52	444.913	991.918	6812.32	1331.51	0	0	0
Alabama	Lowndes	0500000US01085	1085	25.1353	71.937	1.73451	0.441147	0.370964	0.146542	10236	14.2945	53.1783	100	30833	29.4	0.4999	14.1	7.31034	17.9	10.8228	25	46.9	9.76944	644.783	1826.89	2041.81	918.327	654.553	341.93	674.091	791.325	1387.26	2754.98	762.016	508.011	195.389	283.314	87.925	322.392	1543.57	967.175	566.628	127.003	918.327	6271.98	771.786	0	9.76944	107.464
Alabama	Macon	0500000US01087	1087	16.1397	80.0477	1.82765	0.607408	0.265741	0.624541	19054	31.3047	54.5366	55.5473	32074	26.7	0.5145	20.7	5.46315	18.6	10.5547	17.3	49.6	10.4965	183.688	257.164	451.349	745.25	661.278	236.171	419.859	997.166	1333.05	1495.75	661.278	608.796	262.412	194.185	62.9789	367.377	1390.78	1406.53	960.428	157.447	855.463	5589.38	802.981	0	10.4965	10.4965
Alabama	Madison	0500000US01089	1089	64.5958	24.4369	5.06877	2.6779	0.809781	2.76345	357560	446.063	51.142	16.4415	63417	13	0.4673	41.7	3.46032	14.3	9.43935	13.1	32.9	29.925	33.0015	38.5949	201.644	1070.31	463.978	415.595	484.115	1100.79	2479.86	2011.13	739.456	322.184	263.732	237.443	133.404	467.334	1868.78	1853.95	560.745	136.76	1238.39	7038.82	1494.01	0.279673	0.83902	0
Alabama	Marengo	0500000US01091	1091	44.8704	51.0752	2.58051	0.304206	0.241267	0.383867	19538	20.0002	53.147	69.3156	32809	27.4	0.5386	15.4	5.00725	18.9	9.79743	25	42.2	25.5912	240.557	614.188	588.597	1151.6	711.434	414.577	1709.49	859.863	2958.34	1929.57	895.69	706.316	0	92.1282	30.7094	588.597	1975.64	1381.92	563.005	174.02	435.05	5282.01	3117	0	15.3547	15.3547
Alabama	Marion	0500000US01093	1093	91.8254	3.78322	2.57367	0.325908	0.423344	0.634073	29965	40.3656	50.6569	88.855	35392	18.4	0.4596	13.1	4.08798	20.8	11.4081	25.9	36.8	36.7095	223.594	160.187	273.653	1168.03	787.586	624.061	487.235	1067.91	2219.26	1685.3	674.12	814.283	86.7679	330.385	327.048	590.689	2189.22	2476.22	1298.18	553.98	480.561	6774.57	1278.16	6.67445	13.3489	16.6861
Alabama	Marshall	0500000US01095	1095	80.4368	2.40352	14.3254	0.733542	1.12164	5.33922	95145	168.148	50.5749	53.2687	42490	18.7	0.4805	19.2	3.38279	16.8	15.6436	15.5	34.4	6.30616	338.431	395.186	887.067	1449.37	748.331	374.166	604.341	2000.11	2940.77	1595.46	497.136	633.77	307.951	199.695	152.399	654.79	2756.84	2372.17	632.718	198.644	756.74	6845.34	1142.47	0	7.35719	2.10205
Alabama	Mobile	0500000US01097	1097	56.7217	35.7456	3.05687	2.06595	0.938957	1.54633	414659	337.294	52.3689	20.0202	46166	18.3	0.4765	22.9	4.69462	15.3	11.7199	14	36.3	13.7462	251.291	284.812	348.238	1157.1	915.451	313.752	887.235	676.459	1458.55	1690.06	718.663	331.839	784.259	198.476	193.653	1576.96	3646.85	1741.67	417.21	305.07	1117.06	6933.17	1089.81	0.723486	13.9874	13.7462
Alabama	Monroe	0500000US01099	1099	53.9564	40.9645	1.6139	0.469929	1.34333	0.181294	21512	20.9737	52.5087	79.0446	30141	33.1	0.5477	14.1	6.17491	18.9	12.7897	13.8	41.8	13.9457	46.4857	139.457	720.528	1097.06	525.288	209.186	353.291	753.068	1840.83	1627	395.128	209.186	237.077	153.403	167.348	906.471	3584.05	2059.32	450.911	204.537	753.068	6977.5	994.794	0	4.64857	4.64857
Alabama	Montgomery	0500000US01101	1101	33.2884	58.5455	3.51563	3.19051	0.336636	3.02061	226941	288.977	52.8169	10.4912	47990	18.6	0.4929	32.1	3.99606	14.2	11.0054	16.2	37.7	15.4225	141.006	627.035	930.638	1013.04	821.359	381.156	786.107	815.19	1625.09	2082.48	713.842	525.687	207.102	285.096	100.467	461.794	1903.14	1306.95	363.09	100.467	1484.97	6464.68	808.14	0.440643	2.20322	16.7444
Alabama	Morgan	0500000US01103	1103	75.3353	12.6594	8.45334	0.701996	1.10086	3.16146	119122	205.526	50.7242	38.5974	49751	15.6	0.4511	21.7	3.51976	16.7	11.5602	16.8	32.4	16.7895	42.8133	185.524	588.472	1004.01	625.409	359.296	974.631	2049.16	3234.5	1853.56	538.943	395.393	85.6265	242.608	115.008	423.096	2030.69	2124.71	1462.37	516.277	1136.65	8488.78	1592.49	0	0	0.839475
Alabama	Perry	0500000US01105	1105	29.5514	67.5273	1.4442	0.60175	0.262582	0.611427	9486	13.1811	53.1619	100	23561	37.3	0.479	15.7	6.53518	18.6	11.481	25.2	43.4	NA	NA	337.339	1085.81	3130.93	811.723	253.004	664.137	896.057	1981.87	1581.28	284.63	253.004	0	84.3348	42.1674	189.753	1539.11	1233.4	432.216	94.8767	411.132	5281.47	1328.27	NA	NA	0
Alabama	Pickens	0500000US01107	1107	53.867	39.8235	4.75474	0.336042	0.240746	2.95596	20298	23.0304	50.1053	100	37458	22.5	0.4997	13.5	4.56118	18.4	11.6072	24.5	34.9	19.7064	226.623	335.008	463.1	758.695	975.466	541.925	1256.28	1655.34	2418.96	1714.45	699.576	394.128	39.4128	118.238	68.9723	408.907	1670.12	1477.98	763.622	463.1	610.898	6897.23	1453.35	0	9.85319	9.85319
Alabama	Pike	0500000US01109	1109	55.7922	37.3148	2.40566	2.1297	0.707901	3.63141	33403	49.7021	51.7128	51.6794	34678	26	0.5343	23.6	4.50427	14.6	12.9167	17.1	36.2	20.9562	185.612	413.137	598.749	751.43	978.954	715.505	481.993	688.561	1239.41	2149.51	559.83	329.312	134.718	134.718	47.8999	523.905	2077.66	1904.02	1098.7	293.387	937.042	4942.67	999.91	0	0	0
Alabama	Randolph	0500000US01111	1111	75.3355	19.3619	2.90869	0.391639	0.470847	1.02773	22574	38.884	51.3487	81.3425	41449	17.6	0.4733	14.9	4.01552	20	13.2277	14.3	37.4	22.1494	252.503	301.232	186.055	992.292	562.594	686.631	828.387	841.676	916.984	1151.77	509.436	513.866	168.335	252.503	150.616	571.454	2290.25	2808.54	664.481	172.765	1173.92	5453.18	868.256	0	17.7195	13.2896
Alabama	Russell	0500000US01113	1113	45.984	44.7569	5.61603	0.877451	0.621312	1.46531	58213	90.7924	51.9825	35.409	40978	19.2	0.454	16.5	4.02055	13.4	11.3047	18.8	45.1	3.43566	99.6341	199.268	537.681	1241.99	730.077	273.135	362.462	444.918	958.549	1607.89	496.453	312.645	252.521	233.625	79.0202	415.715	1255.73	1051.31	1446.41	180.372	642.468	3537.01	802.226	0	0	0
Alabama	St. Clair	0500000US01115	1115	85.6015	9.32574	2.50761	0.890743	0.35968	1.01482	87306	138.238	50.3586	72.7968	54887	13.4	0.4068	16.5	3.4952	15.9	10.0411	16.5	36.6	19.4717	64.1422	71.0146	205.026	1069.8	720.454	586.443	974.733	1350.42	2471.77	1834.93	742.217	610.496	246.26	583.007	134.011	643.713	2929.92	2625.25	1210.68	284.058	1114.47	7025.86	1061.78	0	0	1.1454
Alabama	Shelby	0500000US01117	1117	77.5311	12.8911	5.77867	2.25816	0.394517	3.38586	211261	268.983	51.6613	22.9449	75761	8.4	0.4344	42.1	2.85142	14.3	7.85913	11.2	35	42.128	109.343	104.61	266.022	949.536	742.21	730.85	741.737	1423.83	2405.08	2079.89	803.272	524.943	124.964	992.138	136.324	736.056	2399.88	2046.28	583.165	221.054	1351.88	7278.67	1034.74	1.42004	4.73348	3.31344
Alabama	Sumter	0500000US01119	1119	24.5528	71.4128	1.15042	2.01718	0.133953	1.97151	12985	14.3668	54.2826	100	23132	38.2	0.5469	21.8	5.89346	16.9	11.3622	21.8	42.8	23.1036	500.578	1209.09	400.462	685.406	308.048	231.036	400.462	754.717	2087.02	592.992	392.761	315.749	107.817	123.219	46.2072	315.749	677.705	477.474	670.004	408.163	616.095	6160.95	2171.74	0	23.1036	30.8048
Alabama	Talladega	0500000US01121	1121	62.4969	32.5675	2.35882	0.657664	0.408378	1.09849	80565	109.345	51.6711	55.8153	41012	19.6	0.4584	14.3	4.27983	17.1	10.302	19.3	38.8	9.92987	65.7854	75.7153	189.909	906.101	970.645	502.7	764.6	1108.42	1874.26	2036.86	832.868	590.827	215.975	265.624	117.917	579.656	2318.62	2991.37	959.474	274.313	971.886	7379.13	1377.77	0	2.48247	3.7237
Alabama	Tallapoosa	0500000US01123	1123	68.7804	26.7798	2.35079	0.619799	0.427192	0.760409	40636	56.7127	51.5223	74.2263	43361	18.9	0.4617	18.3	4.18636	20.4	11.9048	19	36	34.4522	669.357	359.287	339.6	684.122	529.088	283	553.696	1154.15	1257.51	2340.29	625.062	639.827	359.287	206.713	184.565	900.679	2726.65	2871.84	905.601	285.461	1161.53	7727.14	1006.5	2.46087	41.8348	115.661
Alabama	Tuscaloosa	0500000US01125	1125	61.2203	31.8447	3.88443	1.62461	0.334592	2.48238	206213	156.123	51.8508	25.5081	52221	16.6	0.463	30.3	3.65663	12.5	9.30868	12	34.6	14.5481	87.2884	289.991	612.474	900.04	980.54	1498.94	849.607	1248.22	2608.47	1830.15	807.418	435.472	261.865	215.796	78.5595	456.809	1546.46	1926.65	486.875	358.852	775.897	6884.63	1336.48	0	0.969871	6.7891
Alabama	Walker	0500000US01127	1127	88.9234	6.06332	2.56471	0.605861	0.557204	0.860559	64493	81.532	51.28	74.088	41748	19.1	0.4587	11.6	4.24956	18.6	11.6708	24.1	39.6	49.6178	100.786	438.807	775.278	922.581	716.357	680.694	914.828	1192.38	2420.42	1347.43	556.65	841.952	210.876	144.202	116.292	654.335	2181.63	2401.81	1086.94	978.401	859.008	7729.52	1316.42	0	0	3.10111
Alabama	Washington	0500000US01129	1129	65.1178	23.3301	1.58139	0.903651	7.8581	0.36652	16643	15.4073	50.8182	100	40794	20.9	0.4684	11.1	5.83471	18.3	13.9095	24.5	32.9	18.0256	192.273	228.324	180.256	1237.76	1285.83	234.333	1273.81	949.348	1604.28	1664.36	534.759	444.631	162.23	138.196	102.145	877.246	2793.97	931.322	324.461	258.367	282.401	5041.16	1406	6.00853	6.00853	24.0341
Alabama	Wilcox	0500000US01131	1131	26.6491	70.7349	1.4115	0.23525	0.22584	0.277546	10809	12.1745	52.4231	100	27237	29.8	0.5108	12.5	9.58303	18.4	10.5189	18.4	47.7	27.7546	592.099	777.13	1211.95	1202.7	971.413	157.276	388.565	666.112	2238.88	2331.39	703.118	268.295	148.025	83.2639	0	471.829	1221.2	1683.78	712.369	573.596	703.118	7752.8	1535.76	0	27.7546	37.0062
Alabama	Winston	0500000US01133	1133	93.694	0.79459	3.19527	0.367709	0.870668	0.774869	23875	38.9489	50.7396	84.8922	38504	17.1	0.4517	13.5	4.1918	21.1	12.7728	25.2	37.8	8.37696	54.4503	318.325	603.141	850.262	632.461	686.911	954.974	1650.26	2521.47	1700.52	356.021	1042.93	67.0157	251.309	188.482	624.084	2563.35	3045.03	1491.1	406.283	712.042	8649.21	2186.39	0	0	0
Alaska	Aleutians East	0500000US02013	2013	8.59175	10.4125	14.7084	43.357	19.6871	23.7956	3425	0.490325	32.4609	100	69706	14.3	0.3987	12.7	2.97286	8.8	27.8609	8.5	50.5	NA	NA	NA	NA	29.1971	29.1971	233.577	87.5912	642.336	29.1971	1839.42	7591.24	58.3942	29.1971	87.5912	0	175.182	817.518	788.321	233.577	379.562	87.5912	11824.8	4963.5	NA	NA	NA
Alaska	Aleutians West	0500000US02016	2016	23.2046	6.48261	13.8214	41.2196	11.777	23.5304	5750	1.30848	34.4749	100	85517	6.1	0.3628	16.4	3.5408	5.8	20.2349	7.7	44.3	NA	NA	NA	NA	1478.26	52.1739	52.1739	86.9565	139.13	1547.83	2469.57	4017.39	1460.87	626.087	243.478	452.174	921.739	539.13	1669.57	313.043	260.87	139.13	10834.8	1669.57	NA	NA	NA
Alaska	Anchorage	0500000US02020	2020	57.3164	5.448	9.29793	10.0906	8.87191	4.0228	296112	173.49	49.103	4.11718	83280	7.6	0.4251	35.3	5.49391	10	12.7414	11.1	31.8	22.6266	39.8498	16.8855	90.844	468.066	427.541	501.499	1305.92	2851.29	1982.02	857.784	400.862	614.295	539.661	208.705	137.786	618.009	1774.33	3326.78	3117.06	1323.82	768.966	9836.14	2515.6	0.67542	0.67542	0
Alaska	Bethel	0500000US02050	2050	9.64537	0.911287	2.42644	0.955204	83.789	1.08647	18040	0.444987	48.5288	73.9376	54212	24.9	0.4446	12.3	12.7703	7.1	19.7784	10.6	31	NA	NA	11.0865	44.3459	60.9756	232.816	310.421	2023.28	6152.99	4611.97	5060.98	1236.14	1202.88	521.064	149.667	88.6918	576.497	2256.1	4246.12	4589.8	4257.21	859.202	6324.83	4323.73	NA	NA	0
Alaska	Bristol Bay	0500000US02060	2060	43.4436	0.798176	7.52566	1.3683	32.6112	1.1236	890	1.84656	46.6363	100	84688	4.2	0.3911	22.3	6.34921	9.6	17.4387	14.2	41.8	NA	NA	NA	NA	NA	NA	NA	NA	NA	NA	NA	NA	NA	NA	NA	NA	NA	NA	NA	NA	NA	NA	NA	NA	NA	NA	NA
Alaska	Denali	0500000US02068	2068	79.9903	2.13696	3.20544	5.3424	5.29383	8.78136	2232	0.176626	44.3419	100	84196	8.3	0.3631	43.5	7.8125	7.3	13.9561	13.7	25.3	NA	NA	NA	NA	134.409	44.8029	358.423	806.452	537.634	716.846	358.423	268.817	672.043	582.437	403.226	44.8029	224.014	2240.14	3046.59	1433.69	985.663	268.817	2374.55	1344.09	NA	NA	NA
Alaska	Dillingham	0500000US02070	2070	15.22	0.72	3.76	0.9	72.34	0.80402	4975	0.271355	49.64	100	58750	17.8	0.4285	19.3	8.18944	8.6	17.431	12.5	35.6	NA	NA	NA	341.709	80.402	80.402	80.402	603.015	804.02	422.111	944.724	683.417	100.503	422.111	20.1005	80.402	201.005	2412.06	5045.23	5788.94	1145.73	743.719	5366.83	5628.14	NA	NA	NA
Alaska	Fairbanks North Star	0500000US02090	2090	69.2546	4.90043	8.3671	3.49092	7.91141	2.27991	99653	13.5864	46.1357	30.8708	77095	7.5	0.4061	32.6	5.80248	9.2	13.2384	11.3	30	40.1393	42.1462	3.01045	73.2542	281.978	250.871	528.835	1072.72	1196.15	1427.96	933.238	376.306	402.396	964.346	387.344	49.1706	180.627	982.409	3851.36	2667.26	1380.79	522.814	6833.71	2381.26	0	2.00696	0
Alaska	Haines	0500000US02100	2100	77.405	0.606306	3.23363	1.05093	10.4689	3.33598	2518	1.074	50.6063	100	64342	6.1	0.3796	37.4	9.52381	24.4	17.9849	11.3	27	NA	NA	NA	NA	119.142	79.4281	0	119.142	158.856	119.142	119.142	79.4281	39.7141	79.4281	0	0	0	4130.26	3097.7	595.711	317.712	754.567	5679.11	7148.53	NA	NA	NA
Alaska	Hoonah-Angoon	0500000US02105	2105	45.8391	1.90609	6.36913	1.48768	37.7034	4.26829	2132	0.325237	47.2803	NA	63603	7.9	0.3914	23.4	12.6079	19.5	22.8554	15.5	32.2	NA	NA	NA	NA	NA	NA	NA	NA	NA	NA	NA	NA	NA	NA	NA	NA	NA	NA	NA	NA	NA	NA	NA	NA	NA	NA	NA
Alaska	Juneau	0500000US02110	2110	64.2637	1.21446	6.79476	7.02831	11.8612	3.88184	32330	11.9565	49.2013	21.5444	88213	6.5	0.3947	39.5	4.42201	12	13.3683	11.8	27.3	30.931	52.5827	18.5586	46.3965	296.938	358.8	361.893	624.807	828.951	566.038	368.079	225.796	148.469	250.541	216.517	148.469	593.876	2038.35	2827.1	2050.73	711.414	992.886	8014.23	2344.57	0	0	0
Alaska	Kenai Peninsula	0500000US02122	2122	80.0796	0.65604	4.25572	1.78019	7.95961	1.25386	58220	3.6335	47.9131	79.3375	66684	10.4	0.4322	23.3	7.71408	15.6	16.0434	14.6	32.7	13.741	20.6115	54.9639	192.374	480.934	214.703	99.6221	836.482	2624.53	1652.35	468.911	163.174	235.314	510.134	194.091	54.9639	858.811	3110.61	3457.57	3837.17	1234.97	597.733	4993.13	3143.25	0	0	1.71762
Alaska	Ketchikan Gateway	0500000US02130	2130	63.1772	0.948412	5.77669	8.41357	14.0178	3.47001	13804	2.84214	48.9725	23.1877	70356	9.1	0.4161	24.5	6.00626	14.1	17.1864	14.6	38.2	101.42	14.4886	0	101.42	137.641	101.42	43.4657	144.886	760.649	304.26	282.527	543.321	195.595	340.481	1586.5	94.1756	347.725	3035.35	2412.34	1941.47	2470.3	2050.13	6997.97	2977.4	0	0	0
Alaska	Kodiak Island	0500000US02150	2150	49.112	1.0266	8.83477	22.2405	12.8138	11.4221	13649	2.06327	46.8265	31.3199	78281	11.4	0.3869	26	5.82931	9.1	18.4144	12.8	34.1	NA	NA	0	43.9593	65.9389	307.715	87.9185	395.633	1252.84	4520.48	893.838	168.511	117.225	205.143	131.878	21.9796	593.45	2776.76	3890.39	3318.92	813.246	622.756	11473.4	3575.35	NA	NA	0
Alaska	Kusilvak	0500000US02158	2158	3.5168	0.40949	2.57738	0.493797	92.2317	0.951452	8198	0.480061	47.3203	NA	35539	38.8	0.4305	4.8	19.904	5.6	17.6508	11	23.2	NA	NA	NA	NA	NA	48.7924	73.1886	2878.75	2146.87	4159.55	4342.52	963.65	219.566	670.895	414.735	1122.22	988.046	1451.57	2476.21	3293.49	1976.09	2464.02	9416.93	5306.17	NA	NA	NA
Alaska	Lake and Peninsula	0500000US02164	2164	22.3062	1.00819	3.52867	3.1506	61.4997	1.23636	1375	0.0575186	48.7713	100	46406	13.9	0.4318	15.8	11.6373	7.9	25.3463	13.9	37.8	NA	NA	NA	NA	NA	NA	NA	NA	NA	NA	NA	NA	NA	NA	NA	NA	NA	NA	NA	NA	NA	NA	NA	NA	NA	NA	NA
Alaska	Matanuska-Susitna	0500000US02170	2170	78.9527	1.1458	5.06087	1.75077	6.86275	1.60926	103464	4.18631	48.0838	50.2938	75905	10.7	0.4171	21.2	7.63839	10.7	14.8492	13.2	34.4	3.86608	16.4308	7.73216	59.9242	202.003	179.773	151.744	837.006	2161.14	2520.68	1091.2	1141.46	1304.8	1262.27	352.78	107.284	301.554	1562.86	4265.25	3903.77	1994.9	822.508	5739.19	2524.55	0	0.96652	0
Alaska	Nome	0500000US02180	2180	14.9281	0.769385	2.50799	1.51879	75.4796	1.59194	9925	0.432087	47.3721	66.0556	58987	20.9	0.4294	14.6	11.5974	7.5	21.2071	10	40.3	NA	NA	20.1511	70.529	100.756	251.889	382.872	554.156	957.179	423.174	352.645	161.209	130.982	120.907	261.965	282.116	282.116	4584.38	1813.6	5340.05	6105.79	1783.38	15264.5	14529	NA	NA	0
Alaska	North Slope	0500000US02185	2185	30.9968	1.45867	4.29498	6.06767	52.7755	2.92947	9797	0.110323	37.7532	59.3319	75431	11.2	0.4156	16.6	7.03194	6.4	17.8087	10.1	40.1	NA	NA	NA	30.6216	112.279	285.802	1020.72	1357.56	1980.2	3347.96	1806.68	306.216	377.667	234.766	142.901	30.6216	173.523	2602.84	9962.23	3786.87	1847.5	367.459	7502.3	6216.19	NA	NA	NA
Alaska	Northwest Arctic	0500000US02188	2188	10.8851	1.06896	3.78047	0.821275	79.2856	0.633566	7734	0.216859	46.0175	57.4638	62949	21.2	0.4375	11.7	14.2271	7.7	24.1047	10.1	42.1	NA	NA	NA	38.7898	297.388	491.337	905.094	1577.45	1331.78	517.197	2211.02	181.019	155.159	193.949	77.5795	77.5795	142.229	2960.95	5171.97	7538.14	5365.92	1810.19	12529.1	9529.35	NA	NA	NA
Alaska	Petersburg	0500000US02195	2195	71.2201	2.14219	6.02297	3.25986	10.9904	4.97696	3255	1.12217	47.2214	NA	66907	8	0.4388	27.6	8.68946	21.5	18.7312	18.5	25	NA	NA	0	30.722	153.61	61.4439	0	245.776	122.888	153.61	491.551	1935.48	1382.49	245.776	215.054	0	460.829	706.605	1198.16	1536.1	6543.78	829.493	2396.31	2089.09	NA	NA	0
Alaska	Prince of Wales-Hyder	0500000US02198	2198	45.4843	0.513859	3.69044	0.965431	42.9617	1.2975	6474	1.22992	45.2351	NA	54191	13.9	0.4139	17.6	10.8658	14.8	23.1766	21.4	44.9	NA	NA	0	15.4464	46.3392	293.482	92.6784	46.3392	293.482	216.25	30.8928	30.8928	123.571	262.589	803.213	417.053	447.946	2008.03	1930.8	695.088	1297.5	710.534	6595.61	4448.56	NA	NA	0
Alaska	Sitka	0500000US02220	2220	61.0848	0.936741	6.98508	8.11842	16.3294	4.06271	8738	3.0446	49.1153	20.876	71534	8.2	0.4222	32.6	4.15154	14.5	18.2777	12.2	26.6	NA	NA	11.4443	171.664	160.22	228.885	194.553	148.775	1350.42	766.766	331.884	137.331	183.108	171.664	217.441	102.998	4406.04	2666.51	1350.42	926.986	400.549	1270.31	7038.22	2792.4	NA	NA	0
Alaska	Skagway	0500000US02230	2230	81.3589	0.696864	5.4878	2.52613	5.13937	3.77003	1061	2.44509	47.9965	NA	72237	3.5	0.3224	33.7	9.80861	11.3	14.0831	11	32.6	NA	NA	NA	NA	NA	NA	NA	NA	282.752	471.254	0	377.003	0	94.2507	0	94.2507	471.254	2167.77	1885.01	1602.26	0	377.003	1413.76	2073.52	NA	NA	NA
Alaska	Southeast Fairbanks	0500000US02240	2240	72.8823	1.63342	6.37467	2.35617	12.5614	3.33042	6876	0.277005	44.854	100	71541	10.6	0.3858	19.1	9.59184	12.9	21.0751	17.1	32.8	NA	NA	29.0867	159.977	174.52	87.26	130.89	698.08	2879.58	1730.66	392.67	334.497	2297.85	770.797	959.86	479.93	407.213	901.687	2835.95	3272.25	1454.33	450.844	4813.85	3592.2	NA	NA	0
Alaska	Valdez-Cordova	0500000US02261	2261	69.1074	0.894806	5.30336	4.76866	14.2187	3.51575	9301	0.271787	47.5884	100	82306	9.4	0.4226	30.6	7.44483	12.4	14.8957	12.2	34.8	NA	NA	NA	204.279	731.104	344.049	75.2607	516.074	860.123	913.88	1075.15	451.564	806.365	827.868	397.807	139.77	2171.81	2032.04	3634.02	3332.97	1817.01	516.074	5279	3687.78	NA	NA	NA
Alaska	Wrangell	0500000US02275	2275	66.9197	0.479425	2.9964	3.31602	16.5402	4.1868	2484	0.971837	48.2221	NA	57583	6	0.4071	20.7	7.04091	22.1	18.9355	17.9	42.6	NA	NA	NA	NA	0	362.319	80.5153	0	0	201.288	40.2576	120.773	120.773	805.153	120.773	362.319	281.804	2012.88	644.122	603.865	2737.52	80.5153	7850.24	1167.47	NA	NA	NA
Alaska	Yakutat	0500000US02282	2282	32.6159	1.98676	4.63576	6.78808	39.5695	4.06386	689	0.0903815	44.5364	100	65833	4.7	0.3498	20	8.16327	12.3	18.6235	8.7	31.9	NA	NA	NA	NA	NA	NA	NA	NA	NA	NA	NA	NA	NA	NA	NA	NA	NA	NA	NA	NA	NA	NA	NA	NA	NA	NA	NA
Alaska	Yukon-Koyukuk	0500000US02290	2290	21.8134	0.807209	2.7783	0.394218	69.5889	0.775623	5415	0.0372012	47.0246	100	40000	25.9	0.4666	13.4	15.2849	13.6	24.0982	14.9	30.5	NA	NA	0	36.9344	775.623	517.082	184.672	683.287	978.763	664.82	1089.57	1200.37	295.476	166.205	147.738	36.9344	147.738	978.763	2973.22	2474.61	1403.51	424.746	5373.96	3822.71	NA	NA	0
Arizona	Apache	0500000US04001	4001	18.125	0.505444	6.39116	0.449748	74.9492	1.14231	71522	6.38728	50.834	74.0611	32963	34	0.495	11.7	10.0653	14.6	19.1727	14.7	33.5	23.7689	644.557	1465.28	1195.44	940.969	401.275	318.783	606.806	2081.88	2938.96	2857.86	1154.89	785.772	406.868	128.632	123.039	392.886	938.173	961.942	1693.19	1368.81	1393.98	5905.88	1778.47	0	8.38903	46.1396
Arizona	Cochise	0500000US04003	4003	54.8576	3.94652	35.6338	2.26789	1.75515	4.99846	126279	20.3358	49.2151	36.3011	48649	16.1	0.4404	23	5.60333	21	10.4564	17.1	29.8	3.16759	27.7164	29.3002	464.844	681.032	242.321	67.3113	239.153	1334.35	2917.35	2283.83	601.842	301.713	239.945	135.414	98.1953	144.917	599.466	975.617	1280.5	1676.45	1617.85	6451.59	2090.61	0	0	2.37569
Arizona	Coconino	0500000US04005	4005	53.9908	1.25093	14.2726	2.05875	27.5904	2.88196	140217	7.53179	50.5929	31.4661	57616	18.7	0.4654	35.6	5.49148	11.6	13.1167	11.9	23.8	60.6203	294.543	468.559	560.56	729.583	263.877	616.188	860.809	1547.6	2687.98	2802.8	930.7	365.148	455.722	95.5662	136.931	390.11	902.886	1113.27	1398.55	1429.21	2040.41	8932.58	1598.95	2.13954	29.2404	26.3877
Arizona	Gila	0500000US04007	4007	61.983	0.634638	18.7385	0.944534	17.8422	2.11985	53400	11.2233	50.5576	41.062	42092	18.4	0.4451	18.5	5.88809	27.7	13.4772	22.2	30.8	1.87266	22.4719	33.7079	520.599	960.674	544.944	485.019	1155.43	2035.58	2764.04	2769.66	700.375	279.026	634.831	82.397	310.861	505.618	1634.83	1436.33	1501.87	2520.6	2084.27	6378.28	2166.67	0	0	3.74532
Arizona	Graham	0500000US04009	4009	50.9981	1.46039	33.1398	0.690796	13.6347	2.48951	37879	8.1956	46.7246	46.4374	51352	19.7	0.4049	15.3	5.1351	13.2	10.0183	13	34.8	5.27997	39.5998	39.5998	200.639	976.795	630.956	398.638	1090.31	2537.03	2758.78	4854.93	440.878	197.999	477.837	200.639	0	227.039	1615.67	1840.07	1903.43	2225.51	1121.99	5736.69	1913.99	0	0	5.27997
Arizona	Greenlee	0500000US04011	4011	45.7556	1.69778	47.2952	0.949067	4.10208	2.13594	9504	5.15925	48.6344	46.5687	60962	10.2	0.3908	11.9	4.25234	12.2	8.61478	13	29.3	10.5219	10.5219	42.0875	126.263	389.31	31.5657	10.5219	473.485	1420.45	1725.59	1283.67	357.744	52.6094	73.6532	31.5657	31.5657	347.222	1283.67	2504.21	1725.59	2504.21	1325.76	5913.3	1462.54	0	0	10.5219
Arizona	La Paz	0500000US04012	4012	56.6736	0.895819	28.0832	0.971656	18.1866	7.56002	20701	4.60397	48.7155	56.3278	33333	21.3	0.4663	12.4	6.23182	37.9	19.7608	22.5	30.2	9.66137	62.7989	309.164	1284.96	613.497	125.598	227.042	400.947	1231.82	3091.64	3511.91	719.772	236.704	62.7989	91.783	72.4603	376.793	579.682	1627.94	884.015	937.153	1241.49	5560.12	1497.51	0	9.66137	0
Arizona	Maricopa	0500000US04013	4013	54.9021	5.46614	31.2784	4.59774	2.80705	8.91673	4253913	462.346	50.5372	2.3638	61606	12.9	0.4666	32	4.14021	14.5	12.0812	11.1	26.9	20.4753	77.223	135.898	995.06	1575.7	345.776	194.715	411.245	1274.29	2619.14	3522.8	841.437	317.167	313.876	298.619	231.41	553.749	1400.64	1251.34	1060.79	1415.73	1762.57	7317.99	1357.22	0.188062	3.26758	6.72322
Arizona	Mohave	0500000US04015	4015	76.9158	1.07134	16.8308	1.24028	3.02124	3.48047	206064	15.4566	49.4254	22.9636	43266	15.1	0.4451	12.9	5.77468	28.8	13.363	22.5	31.8	3.397	55.8079	136.365	358.626	902.147	309.613	183.438	211.585	982.219	3113.11	3275.2	765.296	447.919	260.599	193.629	355.229	833.722	1425.77	1405.87	1087.04	1237.96	1480.12	7072.56	1482.06	0	6.30872	15.5292
Arizona	Navajo	0500000US04017	4017	41.6959	0.802209	11.4528	0.685409	45.6182	1.45531	108705	10.925	49.947	54.1382	40054	26.1	0.4751	15.8	7.76147	16.9	15.1201	17.9	34	93.8319	587.829	1041.35	1683.46	1427.72	319.213	183.984	677.062	1605.26	3013.66	2765.28	995.354	47.8359	464.56	220.781	249.299	514.236	1206.94	1085.51	1762.57	2681.57	2325.56	7676.74	1952.99	0	19.3183	39.5566
Arizona	Pima	0500000US04019	4019	51.4314	3.38917	37.5511	3.39745	4.32924	6.73948	1019722	110.976	50.7777	7.52349	51037	16.1	0.4713	31.9	4.48895	18.7	10.8626	15.2	25	21.2803	102.969	109.344	588.886	793.157	471.795	433.451	305.77	1174.73	2918.44	3079.07	749.224	304.593	248.303	163.868	85.6116	252.422	725.1	764.424	923.095	1461.18	1393.22	5973.98	1440.98	0.980659	6.96268	10.1989
Arizona	Pinal	0500000US04021	4021	56.5675	4.52187	30.426	1.91663	6.65253	5.26802	419721	78.2189	47.9094	21.9046	55550	13.7	0.4235	19	5.02312	19.3	11.028	15.2	32.6	15.4865	83.8652	106.738	693.794	1042.6	348.565	251.596	357.857	1179.35	2623.89	3411.55	899.883	787.904	441.245	353.806	277.327	597.54	1592.49	1382.11	1133.37	1828.6	1869.34	7772.31	1618.22	0	3.0973	6.43284
Arizona	Santa Cruz	0500000US04023	4023	14.8589	0.395605	83.4448	0.76326	1.40827	13.9812	46584	37.6823	51.6824	26.8832	40467	22.3	0.4933	21	9.32988	16.9	13.9933	12.4	26.9	6.43998	64.3998	637.558	3204.96	1689.42	321.999	208.226	446.505	2069.38	4407.09	2913.02	414.305	405.719	210.373	257.599	105.186	285.506	598.918	661.171	641.851	1635.75	1421.09	11220.6	1693.71	0	0	0
Arizona	Yavapai	0500000US04025	4025	80.3576	0.693555	14.6754	1.18193	2.12291	3.04302	224645	27.6552	51.1533	33.1972	50180	12.7	0.4462	25.2	4.46799	29.8	12.9244	18.3	23	10.6835	25.8185	95.7066	219.903	439.36	241.715	116.628	198.535	1229.05	2555.14	2273.81	387.723	364.575	173.607	253.734	142.002	605.4	1220.15	1118.21	1067.91	1831.78	1690.22	3767.72	1081.71	0	0.890294	1.78059
Arizona	Yuma	0500000US04027	4027	30.4175	1.89178	64.3126	1.58725	2.2741	14.9474	207829	37.6924	48.4717	10.4296	44058	18.8	0.4462	14.8	17.0419	18	14.1995	12	36.9	5.77398	33.6815	504.742	2582.41	2206.62	564.406	244.432	591.352	2096.92	4551.82	3547.15	606.749	149.642	159.747	75.0617	39.4555	148.199	852.143	634.175	460.475	524.47	901.703	7152.51	1239.96	0	0.481165	6.73631
Arkansas	Arkansas	0500000US05001	5001	69.458	24.4583	3.27537	0.832911	0.360178	0.524167	18124	18.3491	51.6405	34.7074	39466	20.6	0.4963	15.5	3.39581	18.4	8.92445	24.4	30.6	11.0351	0	27.5877	132.421	899.36	496.579	816.597	1622.16	1362.83	1936.66	2499.45	1191.79	463.474	99.3158	171.044	562.79	2002.87	2858.09	1561.47	568.307	242.772	860.737	9517.77	1180.75	0	0	0
Arkansas	Ashley	0500000US05003	5003	68.3029	24.4987	5.51232	0.254415	0.713359	2.32264	20537	22.1923	51.2571	51.6817	39635	21	0.476	13.2	5.46662	19.4	9.20272	23.1	42.6	9.73852	68.1696	14.6078	267.809	798.559	730.389	267.809	633.004	1451.04	2045.09	1738.33	866.728	365.195	462.58	194.77	126.601	608.658	2634.27	1811.36	389.541	248.332	788.82	6709.84	1441.3	0	0	0
Arkansas	Baxter	0500000US05005	5005	94.4617	0.350801	2.51568	0.523799	0.790504	0.402727	41219	74.4124	51.7144	65.842	41481	13.4	0.4539	18.3	4.11833	30.7	8.38376	21.2	33.7	7.2782	4.85213	16.9825	19.4085	97.0426	191.659	591.96	953.444	1598.78	1647.3	1290.67	594.386	441.544	201.363	116.451	676.872	2595.89	2100.97	672.02	414.857	689.003	1263.98	3648.8	866.105	0	0	0
Arkansas	Benton	0500000US05007	5007	72.9707	1.78938	16.8649	4.08315	1.88439	7.97513	258980	305.593	50.2649	25.16	64141	9.5	0.4549	32.4	2.88087	13.1	10.4266	9.5	29.3	15.4452	23.5539	195.382	828.249	673.025	347.131	530.157	715.113	1416.71	2342.65	2635.34	801.992	354.854	241.718	228.975	204.263	1129.82	1926.4	1147.97	587.69	633.64	1112.05	6242.95	1090.05	0	0	0.77226
Arkansas	Boone	0500000US05009	5009	93.6019	0.36286	2.61206	0.688367	0.869797	0.356683	37288	63.231	50.7924	62.1982	43262	15.4	0.4451	16	3.53809	20.1	8.61648	18.8	34.4	8.04548	2.68183	5.36366	56.3184	362.047	555.138	1086.14	871.594	1963.1	2043.55	2019.42	791.139	270.865	166.273	179.682	557.82	1992.6	2215.19	1032.5	584.638	598.048	1402.6	5248.34	935.958	0	0	0
Arkansas	Bradley	0500000US05011	5011	55.2721	27.2369	15.7108	0.458842	1.52336	4.60358	10948	16.8642	51.3077	49.5916	39510	21	0.4603	15.2	4.49335	18.4	11.5567	21.4	46.4	36.5364	63.9386	100.475	274.023	822.068	1397.52	447.57	264.889	1306.17	4028.13	2694.56	630.252	319.693	228.352	283.157	493.241	1269.64	1653.27	1287.91	319.693	529.777	648.52	7042.38	1032.15	0	9.13409	0
Arkansas	Calhoun	0500000US05013	5013	72.238	21.2242	4.07428	0.284252	0.701156	0.0961169	5202	8.27623	49.5547	100	44022	15.1	0.4266	12.1	3.91015	20.8	8.33756	24.6	29.4	NA	NA	NA	NA	NA	211.457	230.681	442.138	1807	1653.21	2133.79	922.722	211.457	38.4468	19.2234	211.457	941.945	1230.3	884.275	230.681	230.681	576.701	3979.24	1710.88	NA	NA	NA
Arkansas	Carroll	0500000US05015	5015	79.1943	0.549198	15.2429	1.54484	1.31807	6.25381	27887	44.2665	50.2285	72.8339	43505	14.6	0.4572	20.4	3.21228	21.9	12.7797	15.7	27.7	3.5859	14.3436	71.718	512.784	606.017	476.925	914.405	1161.83	1484.56	2320.08	1721.23	441.066	136.264	175.709	53.7885	329.903	1280.17	2280.63	1068.6	369.348	412.379	717.18	4156.06	788.898	0	0	3.5859
Arkansas	Chicot	0500000US05017	5017	38.9155	53.4106	5.78655	0.74727	0.469439	1.39479	10826	16.9942	49.4922	54.2797	33051	30.9	0.5579	14.7	6.88623	19.5	8.90782	24.4	38.8	18.474	64.6592	55.4221	1145.39	3537.78	4064.29	434.14	434.14	1283.95	2059.86	1274.71	277.111	221.689	18.474	73.8962	83.1332	341.77	1690.38	1302.42	295.585	120.081	535.747	5274.34	757.436	0	0	0
Arkansas	Clark	0500000US05019	5019	68.4375	24.1104	4.88192	0.639137	0.652736	1.90306	22385	25.8465	52.6223	54.377	39752	20.8	0.4509	27.6	3.82046	16.1	7.2067	19.6	26.9	116.149	17.8691	40.2055	80.411	424.391	375.251	585.213	728.166	1389.32	2443.6	2050.48	844.315	201.027	93.8128	89.3455	424.391	1076.61	1697.57	1299.98	589.681	504.802	1585.88	5360.73	1188.3	0	0	0
Arkansas	Clay	0500000US05021	5021	95.1775	0.747626	2.13511	0.195326	0.511888	0.278866	15061	23.5614	51.1349	58.8572	33935	23.1	0.4574	11.6	4.38732	20.8	8.65793	23.5	42.6	NA	NA	6.63967	365.182	305.425	511.254	942.832	1281.46	2635.95	2775.38	1600.16	796.76	199.19	212.469	239.028	119.514	810.039	2303.96	2211.01	644.048	703.805	1068.99	5696.83	1533.76	NA	NA	0
Arkansas	Cleburne	0500000US05023	5023	94.7006	0.36451	2.41939	0.500701	0.745043	0.804598	25230	45.563	50.8231	75.5218	43391	14.1	0.4582	14.9	4.53455	26.5	9.12177	17.8	36.6	249.703	39.6354	3.96354	71.3436	344.828	317.083	332.937	622.275	998.811	2116.53	1898.53	475.624	241.776	107.015	158.541	253.666	1648.83	2699.17	1514.07	776.853	943.321	1264.37	6837.1	1315.89	11.8906	3.96354	0
Arkansas	Cleveland	0500000US05025	5025	84.2978	11.4617	2.39461	0.162135	0.51135	1.009	8226	13.761	50.3866	100	42460	17.6	0.4418	16.2	3.90672	20.1	8.88582	20.4	35.5	60.7829	72.9395	97.2526	85.096	498.42	850.96	607.829	850.96	1483.1	2407	2735.23	1458.79	194.505	145.879	121.566	449.793	1495.26	1957.21	911.743	899.587	133.722	1106.25	7743.74	899.587	0	0	0
Arkansas	Columbia	0500000US05027	5027	59.1367	35.3443	2.89757	1.06641	0.594808	1.37703	23892	31.1914	51.7696	57.4862	36148	25.1	0.4974	20.6	4.77144	16.9	8.27831	18.5	36.4	8.371	46.0405	41.855	255.316	426.921	464.591	933.367	991.964	1548.64	1942.07	1469.11	1326.8	263.687	75.339	87.8955	209.275	761.761	1803.95	1142.64	368.324	121.38	891.512	5516.49	1444	0	0	8.371
Arkansas	Conway	0500000US05029	5029	81.3173	11.3111	4.02087	0.464315	0.875975	1.63589	20906	37.8536	50.8879	70.5166	41196	17.8	0.4675	16	4.36692	18.8	8.5022	23.3	36.8	14.3499	47.8332	4.78332	220.033	353.965	363.532	330.049	392.232	1597.63	3099.59	3090.02	770.114	191.333	129.15	148.283	86.0997	841.864	1779.39	1286.71	401.799	507.031	1291.5	7691.57	1205.4	4.78332	0	0
Arkansas	Craighead	0500000US05031	5031	75.5974	16.0292	5.18064	1.24818	0.540725	3.47111	105701	149.459	51.4269	32.1682	45868	17.6	0.493	26.3	3.06356	13.3	7.94047	17.5	38.2	12.2988	63.3863	140.018	212.865	615.888	735.092	1175.96	1716.16	2173.11	2782.38	1903.48	623.457	228.948	260.168	229.894	219.487	1431.4	3059.57	2148.51	670.76	656.569	3337.72	8533.5	1722.78	0	0	0
Arkansas	Crawford	0500000US05033	5033	83.817	1.40365	8.04498	1.65442	2.55812	2.4603	62472	105.355	50.7018	51.9613	46619	15.7	0.4456	15.3	3.5814	16.1	9.89416	20.2	35.2	4.80215	1.60072	41.6186	217.698	569.855	654.693	915.61	1098.09	1499.87	2266.62	2678	907.607	318.543	126.457	113.651	198.489	811.564	2093.74	2058.52	697.913	425.791	835.574	5676.14	898.002	0	0	0
Arkansas	Crittenden	0500000US05035	5035	41.4753	53.6614	2.62091	0.672293	0.384759	1.22621	49013	80.3875	52.3996	20.8872	39002	18.5	0.4568	18	4.30894	13.3	7.98874	17	41.3	63.2485	320.323	403.974	740.62	901.802	932.406	683.492	1120.11	1542.45	2187.17	2074.96	771.224	248.914	314.202	234.632	85.6916	583.519	2336.11	1872.97	550.874	401.934	2197.38	6575.81	938.527	0	10.2014	8.1611
Arkansas	Cross	0500000US05037	5037	72.7393	22.7213	2.00288	0.755577	0.413768	0.329451	16998	27.5765	51.763	56.7879	43838	16.3	0.4752	15.4	4.16611	18	8.81897	19.9	38.9	11.7661	111.778	182.374	200.024	447.111	694.199	1064.83	911.872	1559.01	3194.49	2335.57	411.813	176.491	129.427	117.661	176.491	1100.13	2188.49	1688.43	858.925	358.866	894.223	7718.56	1341.33	0	0	0
Arkansas	Dallas	0500000US05039	5039	53.0632	41.2141	3.36953	0.236703	0.626566	0.107643	7432	11.136	50.5848	52.6368	36628	15.9	0.4104	13.7	4.41124	21.3	8.08905	23.2	38.5	NA	NA	0	121.098	618.945	955.328	538.213	282.562	1547.36	2516.15	2408.5	928.418	242.196	26.9107	40.366	363.294	1951.02	1681.92	847.686	242.196	107.643	645.856	6001.08	1170.61	NA	NA	0
Arkansas	Desha	0500000US05041	5041	44.5188	46.8902	6.4107	0.634121	0.425643	3.17153	11887	15.8907	52.771	31.4191	30234	27	0.4642	12.4	4.53794	18.1	9.53092	20.7	37.9	16.8251	117.776	25.2377	235.551	816.017	832.843	538.403	1043.16	1202.99	3306.13	2111.55	975.856	185.076	42.0628	50.4753	109.363	883.318	1724.57	1228.23	588.879	353.327	782.367	7192.73	891.73	0	0	0
Arkansas	Drew	0500000US05043	5043	66.1174	27.8481	3.87385	0.676561	0.551069	0.713436	18502	22.328	51.1403	48.6088	43014	23.4	0.4806	20.6	5.00193	16.7	8.42156	20.4	40.8	16.2145	64.8579	27.0241	243.217	486.434	810.723	291.86	437.791	1745.76	3783.37	2199.76	410.766	205.383	70.2627	97.2868	324.289	1048.54	1534.97	1291.75	535.077	362.123	691.817	7037.08	1329.59	0	5.40482	0
Arkansas	Faulkner	0500000US05045	5045	79.9801	12.0018	4.13842	1.30843	0.679454	2.26523	122416	188.925	51.1305	38.7603	51930	17.3	0.4615	30	3.27933	11.8	7.97989	14.6	35.2	29.4079	32.6755	21.2391	318.586	570.187	419.063	729.48	773.592	1114.23	2377.14	2338.75	899.392	347.994	200.954	297.347	281.009	1612.53	2123.91	1047.25	461.541	638.805	1718.73	8741.5	1264.54	0	1.63377	0.816887
Arkansas	Franklin	0500000US05047	5047	91.4823	0.887142	3.41943	1.04436	1.43178	0.331834	17780	29.2024	49.9832	82.6041	39463	23	0.448	11.8	3.59168	18.9	9.43725	21	34	NA	NA	11.2486	95.613	472.441	354.331	764.904	1524.18	1282.34	1732.28	2238.47	691.789	253.093	67.4916	78.7402	84.3645	781.777	2727.78	1777.28	393.701	472.441	539.933	4116.99	674.916	NA	NA	0
Arkansas	Fulton	0500000US05049	5049	95.0281	0.635749	1.53232	0.326025	0.78246	0.700222	12139	19.6412	50.9251	92.9196	36184	22.7	0.4311	11.8	3.99584	25.3	9.58826	24.1	27.7	NA	NA	49.4275	65.9033	98.8549	362.468	947.36	1334.54	1754.68	2751.46	1079.17	444.847	164.758	172.996	222.424	255.375	1359.26	1433.4	1103.88	469.561	1515.78	1235.69	4300.19	626.081	NA	NA	0
Arkansas	Garland	0500000US05051	5051	81.8	8.53117	5.86058	0.875406	0.76245	2.04484	98296	145.065	51.9334	36.9033	43146	17.4	0.4881	20.2	4.04687	22.8	9.82478	20.5	29.5	33.5721	85.4562	19.3294	119.028	594.124	607.349	552.413	679.58	1286.93	2022.46	2556.56	1341.87	309.27	93.5949	205.502	254.334	1576.87	2505.7	1054.98	373.362	192.276	642.956	4458.98	1338.81	0	0	1.01734
Arkansas	Grant	0500000US05053	5053	92.3301	2.67759	2.91401	0.406862	0.522322	0.674555	18086	28.6258	50.5993	75.0294	51920	14.3	0.4394	18.3	3.11261	17.2	6.07035	19.7	35.7	16.5874	60.8205	22.1166	127.17	458.919	370.452	458.919	597.147	1338.05	2637.4	1597.92	1061.59	293.044	49.7622	281.986	536.326	1774.85	2819.86	1116.89	293.044	226.695	868.075	5849.83	1277.23	0	0	0
Arkansas	Greene	0500000US05055	5055	92.6442	1.78268	2.92333	0.401544	0.611142	0.600587	44623	77.2938	50.824	41.5063	47497	15.1	0.417	15.9	3.49785	15.6	7.014	23	36.4	8.96399	26.892	107.568	123.255	537.839	618.515	656.612	1653.86	3088.09	3179.97	2420.28	788.831	262.197	199.449	156.87	239.787	1326.67	3690.92	2606.28	880.712	815.723	1761.42	8553.88	1438.72	0	0	0
Arkansas	Hempstead	0500000US05057	5057	54.3213	29.6352	13.1687	0.547353	0.69914	4.29648	22018	30.2698	51.7869	55.7698	41355	20.7	0.4257	15.1	3.56278	17.6	10.7691	17.9	29.1	4.54174	18.167	59.0426	145.336	713.053	558.634	286.13	908.348	1312.56	1625.94	1825.78	1280.77	263.421	72.6678	63.5843	299.755	617.676	1689.53	1185.39	495.05	313.38	990.099	4587.16	1003.72	0	4.54174	0
Arkansas	Hot Spring	0500000US05059	5059	82.4723	11.1391	3.52215	0.412451	0.643898	0.871122	33520	54.4727	47.6484	65.9691	41262	17.2	0.4369	14.7	3.76617	18.3	7.6132	23.7	36.1	11.9332	44.7494	38.7828	1184.37	3048.93	799.523	623.508	1100.84	1960.02	2109.19	2267.3	1297.73	447.494	229.714	316.229	614.558	1843.68	2831.15	1235.08	802.506	399.761	1327.57	6521.48	1697.49	0	0	0
Arkansas	Howard	0500000US05061	5061	63.7059	20.5307	12.5703	0.562177	1.5666	4.59332	13389	22.7456	51.9002	67.5176	35900	19.7	0.5284	14.7	3.46167	17.5	11.5986	18.4	44.5	29.8753	67.2194	59.7505	545.224	1493.76	978.415	507.88	985.884	1575.92	2068.86	1837.33	1725.3	380.91	89.6258	89.6258	156.845	821.57	2494.59	1523.64	754.351	814.101	1307.04	6527.75	985.884	0	0	0
Arkansas	Independence	0500000US05063	5063	88.3433	2.20288	6.54228	0.809491	0.812145	2.03413	37264	48.7737	51.2421	68.5841	43523	15.4	0.45	18.9	4.08088	17.2	8.14073	19.7	28.6	10.7342	16.1013	56.3547	64.4053	778.231	1140.51	1051.95	982.181	1602.08	1835.55	1757.73	547.445	139.545	93.9244	107.342	493.774	1427.65	2189.78	1835.55	1000.97	1424.97	1258.59	6660.58	1752.36	0	0	0
Arkansas	Izard	0500000US05065	5065	92.6727	2.06724	2.58957	0.522328	0.860737	1.32753	13559	23.358	48.1351	100	40218	17.1	0.4257	13.8	5.54529	24.9	10.3902	24.5	34.5	NA	NA	73.7518	51.6262	154.879	449.886	1143.15	3045.95	2463.31	2411.68	1652.04	567.888	184.379	125.378	66.3766	243.381	1792.17	1806.92	1290.66	1135.78	1320.16	1740.54	5560.88	1113.65	NA	NA	0
Arkansas	Jackson	0500000US05067	5067	76.5987	17.4945	2.89691	0.517518	0.725715	0.214804	17225	27.1772	50.342	65.0608	33174	21.4	0.5031	10.2	6.15278	17.3	8.725	22.2	43	NA	NA	11.611	139.332	179.971	731.495	1137.88	3059.51	5300.44	5869.38	1457.18	539.913	208.999	40.6386	58.0552	208.999	789.55	1880.99	1782.29	1648.77	1445.57	1195.94	5341.07	1555.88	NA	NA	0
Arkansas	Jefferson	0500000US05069	5069	38.6088	56.7695	2.13759	0.866195	0.41548	0.97978	70424	80.9426	50.5799	30.9163	38289	21.7	0.4695	17.8	5.28754	16.3	7.23453	18	40.8	69.5786	180.336	492.73	259.855	864.762	1131.72	1847.38	1262.35	1329.09	2213.73	1834.6	734.125	195.956	161.877	157.617	431.671	1475.35	1952.46	738.385	187.436	188.856	967	6787.46	788.084	0	21.2996	14.1997
Arkansas	Johnson	0500000US05071	5071	78.9395	1.66779	14.1164	2.48299	1.17044	6.75897	26291	39.8419	50.4001	71.3665	37170	20.9	0.4427	15.8	4.52848	16	10.5674	20.3	39.5	22.8215	95.0896	64.6609	715.074	1449.17	562.93	384.162	749.306	817.77	2308.77	2392.45	928.074	460.234	106.5	110.304	148.34	1019.36	2613.06	1955.04	707.466	247.233	787.342	5298.39	1308.43	0	0	0
Arkansas	Lafayette	0500000US05073	5073	59.2338	35.9024	2.76863	0.523795	0.568692	1.2726	6915	13.1058	50.868	100	32412	24.8	0.5762	16.5	5.2463	22.8	10.591	22.7	46.2	NA	NA	14.4613	144.613	433.839	303.688	694.143	1200.29	954.447	1127.98	1590.74	1156.91	86.7679	72.3066	115.691	101.229	592.914	1995.66	1142.44	448.301	202.458	535.069	4454.09	896.602	NA	NA	0
Arkansas	Lawrence	0500000US05075	5075	94.8339	1.18048	1.67945	0.322502	0.59024	0.737897	16669	28.3657	50.6389	63.5602	38528	18.3	0.4358	15	3.92243	19.2	8.27931	23.7	32.3	11.9983	341.952	149.979	95.9866	491.931	407.943	1325.81	2477.65	1781.75	2435.66	1997.72	761.893	131.982	227.968	143.98	185.974	845.882	2483.65	2567.64	959.866	1061.85	1457.8	6221.13	2099.71	0	11.9983	17.9975
Arkansas	Lee	0500000US05077	5077	41.2354	53.8787	2.50417	0.589872	0.589872	0.787402	9398	15.659	43.8063	63.5073	28367	29.2	0.4992	8.9	4.83373	18.4	8.55204	23.9	39.4	10.6406	21.2811	191.53	7714.41	1479.04	1266.23	680.996	478.825	893.807	2681.42	1574.8	446.904	202.171	106.406	329.857	106.406	766.12	1649.29	1138.54	1074.7	532.028	1266.23	5203.23	755.48	0	10.6406	0
Arkansas	Lincoln	0500000US05079	5079	64.0514	30.2548	3.91541	0.321303	0.530524	1.63563	13695	24.3886	38.1828	100	45166	18.8	0.4452	8.9	4.30586	14.6	9.36667	23.5	32.6	43.8116	5907.27	1226.73	416.21	934.648	3212.85	3052.21	2270.9	1022.27	2562.98	1650.24	715.59	204.454	146.039	51.1135	365.097	671.778	1511.5	438.116	277.474	328.587	1599.12	6126.32	1014.97	0	0	65.7174
Arkansas	Little River	0500000US05081	5081	72.627	19.609	3.70761	0.47055	1.66315	0.112749	12417	23.3037	51.8416	68.5217	45388	16.3	0.4643	11.4	5.26891	20.4	8.97568	21.6	37.8	NA	NA	NA	257.711	918.096	1063.06	660.385	990.577	1304.66	1417.41	1739.55	1055.01	386.567	104.695	153.016	153.016	716.759	2601.27	2134.17	877.829	531.529	748.973	6845.45	1264.4	NA	NA	NA
Arkansas	Logan	0500000US05083	5083	90.3575	1.41234	3.1053	2.40144	1.15931	1.40185	21757	30.7206	50.0759	71.0195	39748	19.1	0.4486	12.1	4.03475	19.2	9.62221	21	32.8	NA	NA	18.3849	179.253	436.641	1029.55	275.773	882.475	1645.45	2196.99	2426.81	850.301	183.849	105.713	91.9244	202.234	1029.55	2615.25	1705.2	808.935	468.815	648.067	4168.77	1167.44	NA	NA	0
Arkansas	Lonoke	0500000US05085	5085	85.6198	6.23294	4.76126	0.935417	0.70869	1.14256	72206	93.666	50.7148	44.8124	57509	11.3	0.4052	20.3	3.21094	12.8	7.11519	13.8	43	8.30956	48.4724	11.0794	131.568	376.7	432.097	740.936	850.345	1247.82	2017.84	2434.7	1132.87	333.767	303.299	282.525	440.407	1631.44	2431.93	1267.21	488.879	551.201	1418.16	7477.22	1112.1	0	0	0
Arkansas	Madison	0500000US05087	5087	89.3392	0.412596	5.98265	0.80699	1.69286	1.9781	16076	19.2707	50.0698	100	43891	16.6	0.4787	12.5	2.8683	18.4	11.4621	19.1	34.7	NA	NA	136.85	1063.7	373.227	261.259	460.314	460.314	1219.21	2537.94	1835.03	373.227	211.495	87.0863	74.6454	223.936	1293.85	2761.88	1642.2	398.109	1063.7	1573.77	4814.63	1125.9	NA	NA	0
Arkansas	Marion	0500000US05089	5089	93.8165	0.532233	2.28442	0.669776	0.944863	0.529261	16438	27.5477	50.909	100	35518	21.4	0.4433	17.2	4.13464	27.4	9.72067	22.9	28.8	NA	NA	6.08347	24.3339	103.419	139.92	358.924	456.26	1630.37	1259.28	1307.95	553.595	431.926	133.836	79.085	438.009	2378.63	2372.55	1009.86	310.257	949.021	1612.12	3461.49	1101.11	NA	NA	0
Arkansas	Miller	0500000US05091	5091	68.5722	24.844	3.56029	0.502386	0.841898	1.03293	43759	70.0111	50.8832	40.012	41903	19.8	0.4662	16.6	4.81696	16	8.07627	19.3	34.3	15.9967	61.7016	25.1377	166.823	774.698	354.213	582.737	1704.79	1291.16	1382.57	1405.43	1437.42	427.341	175.964	260.518	137.115	612.445	1691.08	1704.79	644.439	397.632	644.439	4191.14	1325.44	0	2.28524	0
Arkansas	Mississippi	0500000US05093	5093	58.2337	35.4203	4.18293	0.489828	0.448605	1.07632	42831	47.6299	51.3155	36.2672	37237	22.6	0.4622	12.8	5.68247	14.1	7.56536	19.5	40.9	NA	NA	130.746	242.815	1335.48	1400.85	877.869	1596.97	1991.55	2675.63	2038.24	908.221	182.111	184.446	149.424	72.3775	539.329	1891.15	2348.77	821.835	824.169	1984.54	7085.99	1333.15	NA	NA	4.66952
Arkansas	Monroe	0500000US05095	5095	54.2609	39.6087	2.97101	0.724638	0.695652	0.11036	7249	11.9404	53.4928	68.9778	35190	27.1	0.4699	10.5	4.33358	22.4	8.49181	23.6	38.5	NA	NA	13.795	110.36	524.21	606.98	606.98	1255.35	1103.6	2427.92	3434.96	1282.94	469.03	82.77	41.385	262.105	1076.01	1669.2	1144.99	289.695	151.745	744.93	8235.62	813.905	NA	NA	0
Arkansas	Montgomery	0500000US05097	5097	90.2398	0.459435	4.56074	1.60242	1.33348	2.49083	8993	11.5308	50.5379	100	37855	18.9	0.4524	10.8	4.80896	26.6	11.4295	26.1	29	NA	NA	11.1198	33.3593	222.395	878.461	622.707	311.353	1401.09	2157.23	1656.84	800.623	244.635	22.2395	55.5988	100.078	633.826	1945.96	1178.69	300.234	311.353	433.671	2613.14	578.228	NA	NA	0
Arkansas	Nevada	0500000US05099	5099	62.6952	30.687	4.21571	0.528465	0.408359	0.07109	8440	13.6603	50.4444	69.1786	37635	24.8	0.414	15.4	3.54276	19.9	8.36028	22.2	35.6	11.8483	0	71.09	1125.59	319.905	390.995	758.294	1291.47	1575.83	1540.28	1433.65	864.929	284.36	59.2417	106.635	734.597	936.019	1552.13	2381.52	841.232	450.237	1149.29	6398.1	1208.53	0	0	0
Arkansas	Newton	0500000US05101	5101	93.517	0.512492	2.01153	0.397181	1.28123	0.229358	7848	9.55929	49.3402	100	39896	20.1	0.4312	16.2	3.38164	24.6	9.63351	22.6	32	12.7421	25.4842	0	38.2263	1108.56	344.037	1656.47	942.915	1605.5	1363.4	1159.53	547.91	203.874	152.905	165.647	496.942	2025.99	1975.03	802.752	305.81	649.847	1630.99	3899.08	547.91	0	0	0
Arkansas	Ouachita	0500000US05103	5103	54.8759	39.8034	2.52478	0.465983	0.465983	0.394093	24106	32.8967	52.5714	56.3514	34887	25.1	0.477	16	4.65402	19.1	6.95051	19.2	38.1	NA	NA	12.445	41.4834	232.307	340.164	464.615	543.433	1630.3	2484.86	2410.19	1016.34	298.681	58.0768	157.637	448.021	1028.79	1734.01	983.158	240.604	236.456	1493.4	5309.88	1144.94	NA	NA	0
Arkansas	Perry	0500000US05105	5105	91.7697	2.02859	3.13949	0.328439	0.965997	0.242201	10322	18.7143	50.6086	100	46071	15.7	0.4031	11.9	4.16667	19	8.85492	24.1	33.3	19.3761	48.4402	67.8163	174.385	164.697	135.633	261.577	600.659	1075.37	1772.91	2286.38	1152.88	222.825	116.257	96.8804	300.329	2296.07	2160.43	1181.94	552.219	716.915	1201.32	6132.53	1259.45	0	0	0
Arkansas	Phillips	0500000US05107	5107	34.6109	61.4399	2.06889	0.499196	0.36053	0.194389	19034	27.5085	52.9868	47.9662	29263	29	0.4925	14	6.14407	17.6	7.31026	22.8	42.8	NA	NA	89.3139	635.705	682.988	704.003	640.958	1323.95	940.422	1639.17	1781.02	472.838	189.135	399.285	204.897	136.598	1586.63	2910.58	1996.43	488.599	183.881	1518.34	5595.25	719.765	NA	NA	0
Arkansas	Pike	0500000US05109	5109	87.3513	3.2793	6.40869	0.768294	1.15244	2.85899	10808	17.9947	50.0047	100	37406	17	0.4352	14.7	4.15981	20.1	11.9971	27.3	33.6	18.5048	9.25241	18.5048	18.5048	647.668	925.241	527.387	388.601	1054.77	2877.5	1646.93	888.231	203.553	138.786	37.0096	259.067	1119.54	2488.9	1943.01	619.911	425.611	823.464	5190.6	1064.03	0	0	0
Arkansas	Poinsett	0500000US05111	5111	86.3435	8.21306	3.20764	0.296154	0.408776	0.478091	24054	31.7154	51.4224	71.1386	39277	20.1	0.4161	10.1	3.84653	17.5	9.50648	21.8	41.7	20.7866	74.8316	41.5731	108.09	403.259	1384.39	848.092	2120.23	2020.45	3030.68	2165.96	577.866	153.821	182.922	108.09	137.191	1218.09	3080.57	2066.18	773.26	777.417	2269.89	7474.85	1542.36	0	8.31463	0
Arkansas	Polk	0500000US05113	5113	87.6453	0.518729	6.58387	1.03247	2.11981	3.11462	20163	23.5096	51.2844	73.3859	37035	22.8	0.4377	13.3	4.16094	22.2	12.984	22.5	33.6	24.7979	9.91916	69.4341	267.817	262.858	481.079	233.1	505.877	2261.57	2207.01	1929.28	1140.7	337.251	114.07	123.989	158.707	619.947	2053.27	1433.32	570.352	133.909	456.281	3774.24	1036.55	0	0	0
Arkansas	Pope	0500000US05115	5115	83.6344	3.17031	9.36719	1.25937	0.95	3.74112	63644	78.3299	50.4359	54.4936	41914	18.8	0.464	22	4.46927	15.1	10.5108	16.7	34.4	9.42744	58.1359	185.406	441.518	1150.15	945.886	634.781	1029.16	1454.97	2864.37	2545.41	839.042	202.69	245.113	105.273	127.27	923.889	3021.49	1506.82	531.079	505.939	1060.59	7034.44	1238.14	0	0	1.57124
Arkansas	Prairie	0500000US05117	5117	84.8402	11.7166	1.82066	0.13624	0.421105	0	8244	12.7245	49.678	100	41846	16.2	0.44	15.1	3.89574	22.9	9.15335	21.2	44.4	NA	NA	0	230.471	509.461	630.762	521.591	1091.7	1370.69	2341.1	2947.6	921.883	169.82	60.6502	218.341	97.0403	1018.92	2413.88	836.972	109.17	109.17	885.492	6210.58	934.013	NA	NA	0
Arkansas	Pulaski	0500000US05119	5119	51.9306	37.2056	6.24453	2.32989	0.450239	3.4697	393463	518.456	52.1924	12.2767	50093	15.6	0.5025	34.1	3.48713	14.5	7.65734	15.5	33.2	28.7193	105.22	95.5617	299.139	692.06	589.128	633.096	725.608	1177.49	2060.93	2245.95	855.735	235.6	173.841	204.848	376.655	1541.95	1748.07	809.225	355.815	378.689	1685.55	7773.79	1089.81	1.01661	3.55815	4.06646
Arkansas	Randolph	0500000US05121	5121	93.1302	0.991754	2.11166	0.406731	0.612882	1.53951	17603	27.0002	50.5572	67.4217	36870	19.1	0.4593	14	3.97213	19.8	8.92183	21.6	35	17.0425	85.2127	45.4468	136.34	681.702	801	778.276	1391.81	1783.79	2647.28	2101.91	943.021	295.404	227.234	443.106	221.553	727.149	2107.6	2567.74	994.149	670.34	1675.85	4732.15	1579.28	0	0	0
Arkansas	St. Francis	0500000US05123	5123	39.8247	52.2859	5.4444	0.636818	0.786194	1.23602	26294	41.4225	44.876	51.5535	35356	25.6	0.4729	10.6	5.15625	15.2	8.47303	18.9	42.9	7.6063	311.858	2251.46	524.835	1152.35	878.527	756.827	939.378	1038.26	2627.98	2133.57	475.394	285.236	254.811	95.0787	163.535	844.299	1521.26	1509.85	578.079	228.189	1182.78	6309.42	684.567	0	0	3.80315
Arkansas	Saline	0500000US05125	5125	83.9435	7.88908	4.96619	1.33914	0.627568	1.68123	118009	163.101	51.006	36.1601	62152	8.8	0.3983	26.1	3.10659	17.2	7.50563	16.9	30.2	11.8635	44.9118	38.9801	151.683	488.098	612.665	513.52	727.911	1643.94	2334.57	2285.42	832.14	257.607	112.703	242.354	456.745	1609.2	1966.8	1001.62	377.09	366.074	1354.13	7279.11	1105.85	0	0.847393	0
Arkansas	Scott	0500000US05127	5127	84.3493	0.591143	7.65578	3.27551	2.70375	0.6991	10442	11.7028	49.2587	70.3552	35509	21.2	0.4325	9.1	3.6758	19.9	11.652	22.1	38.4	9.57671	0	0	105.344	277.725	430.952	239.418	1168.36	1484.39	2135.61	2480.37	459.682	95.7671	47.8835	95.7671	335.185	948.094	1867.46	3754.07	622.486	287.301	766.137	3054.97	995.978	0	0	0
Arkansas	Searcy	0500000US05129	5129	92.8374	0.376979	2.67655	0.402111	1.57075	0.378644	7923	11.8958	49.8869	100	36390	24.5	0.4693	12.5	4.32871	24.8	10.0205	22.7	32.3	50.4859	25.243	12.6215	0	227.187	959.233	631.074	769.91	1224.28	2536.92	1337.88	580.588	113.593	113.593	466.995	605.831	2738.86	2019.44	1123.31	239.808	833.018	1666.04	6108.8	1666.04	0	0	0
Arkansas	Sebastian	0500000US05131	5131	68.9995	6.59476	14.6055	4.73648	2.40777	4.95995	127461	238.962	51.1417	20.8121	43240	18.3	0.4781	19.7	3.5795	15.2	12.8592	18.8	31.1	6.27643	3.92277	23.5366	339.712	979.123	922.635	750.033	979.123	1583.23	2091.62	2982.09	783.769	361.679	105.915	112.191	213.399	907.729	2297.17	1512.62	658.241	600.968	950.095	5437.74	815.936	0	0	0
Arkansas	Sevier	0500000US05133	5133	56.5611	3.67583	34.0218	0.641811	3.32575	13.0576	17193	30.502	49.6937	63.6007	46667	18.8	0.4221	11.5	4.66751	14.1	17.7437	13.8	33.3	17.449	52.3469	1238.88	2797.65	1320.3	1314.49	285	1169.08	1901.94	2093.88	1506.43	2058.98	401.326	63.9795	63.9795	232.653	628.163	2274.18	2082.24	1331.94	1012.04	907.346	7043.56	1896.12	0	5.81632	5.81632
Arkansas	Sharp	0500000US05135	5135	93.4182	0.829206	2.34366	0.552804	1.00196	0.398991	17043	28.1907	50.6507	80.0568	33708	19.9	0.4758	11.3	4.76026	25.7	10.479	26.6	37.8	NA	NA	217.098	41.0726	287.508	275.773	545.679	833.187	2018.42	2523.03	1701.58	416.593	187.76	240.568	134.953	258.171	1531.42	2335.27	2270.73	1232.18	1431.67	1290.85	4963.91	2059.5	NA	NA	11.735
Arkansas	Stone	0500000US05137	5137	94.4369	0.36927	2.03901	0.465602	0.931203	0.0723124	12446	20.5223	50.7506	100	36162	21.3	0.4595	12.8	4.54072	26.4	11.8667	22.3	38.9	40.1735	16.0694	16.0694	40.1735	305.319	1157	1373.94	337.458	618.673	2281.86	1245.38	313.354	144.625	40.1735	48.2083	964.165	1253.41	1550.7	1229.31	891.853	1663.18	1012.37	4627.99	1920.3	0	0	0
Arkansas	Union	0500000US05139	5139	60.7473	32.633	4.12769	0.715637	0.544395	1.62086	39732	38.2388	51.3418	54.5042	44000	19.7	0.4739	20.8	5.55138	16.9	8.89518	16.9	34.6	22.6518	113.259	299.507	191.282	455.552	659.418	583.912	661.935	1001.71	2360.82	2048.73	981.577	533.575	181.214	100.675	201.349	553.71	1452.23	1472.36	717.306	470.653	1532.77	5370.99	870.835	0	0	20.1349
Arkansas	Van Buren	0500000US05141	5141	93.5072	0.602301	3.06571	0.367403	0.999819	0.725246	16684	23.5083	50.2801	100	36897	18.5	0.445	14.1	5.25249	25.3	9.8049	23.9	37.2	119.875	47.9501	0	29.9688	101.894	419.564	347.638	221.769	1084.87	2247.66	2079.84	467.514	305.682	317.67	227.763	359.626	1300.65	1456.49	1504.44	461.52	713.258	1186.77	4591.23	970.99	5.99377	5.99377	0
Arkansas	Washington	0500000US05143	5143	70.7268	3.37566	17.1362	2.68188	1.55722	8.23003	228529	242.722	50.0614	25.4948	49629	17.3	0.4967	32.8	2.60343	11.1	12.4182	10.3	29.8	9.62679	28.4428	207.851	1344.25	1014.31	424.016	1243.61	926.797	1667.62	2674.93	2587.86	734.261	363.63	252.484	173.72	204.35	1115.39	2667.5	1350.38	547.852	507.594	1007.31	7091.44	1340.31	0	1.31274	1.75032
Arkansas	White	0500000US05145	5145	87.8885	4.4559	4.40128	0.849772	0.655429	1.99102	78804	76.1341	51.3242	54.3178	43822	17.2	0.4731	21.4	4.37459	15.8	8.53838	16.1	31.4	19.0346	24.1105	12.6897	54.5658	211.918	354.043	497.437	884.473	1855.24	2295.57	2135.68	1271.51	282.981	192.884	228.415	347.698	1597.63	2682.6	1267.7	637.024	817.217	1124.31	6847.37	1881.88	0	1.26897	0
Arkansas	Woodruff	0500000US05147	5147	69.3374	25.9322	2.14176	0.27735	0.570108	0.48048	6660	11.3504	51.9106	100	31023	26.1	0.4949	12	4.73666	22.3	9.66505	24.3	42.1	15.015	0	0	75.0751	195.195	120.12	450.45	1186.19	1036.04	2432.43	2897.9	945.946	165.165	165.165	90.0901	45.045	900.901	3243.24	2012.01	585.586	570.571	795.796	6426.43	1261.26	0	0	0
Arkansas	Yell	0500000US05149	5149	74.8502	1.56025	20.534	1.3095	1.0866	6.96241	21573	23.1922	49.798	79.1255	42361	17	0.4501	13.5	4.19753	17	12.0096	20.9	37.7	NA	NA	737.032	2234.27	1705.84	713.855	435.73	500.626	1385.99	3504.38	2934.22	1404.53	217.865	88.0731	106.615	83.4376	774.116	2280.63	1835.63	699.949	514.532	917.814	6929.96	1344.27	NA	NA	4.63542
California	Alameda	0500000US06001	6001	31.0766	10.2905	22.3812	31.751	1.07832	15.1167	1643700	2228.97	50.7998	0.388606	92574	10.1	0.4624	46	2.99995	13.1	5.78279	9.4	19.4	23.1186	77.6906	111.578	163.412	324.147	423.496	183.306	154.286	363.692	1369.05	1314.84	407.009	164.142	190.242	143.153	80.55	446.858	840.604	398.917	242.319	198.029	722.395	6598.28	1196.08	0.486707	3.34611	2.49437
California	Alpine	0500000US06003	6003	64.1235	0.0908265	11.3533	1.99818	23.8874	1.04712	1146	1.55214	46.594	100	64688	7.4	0.4967	30	4.57038	25.6	7.56694	20.7	23	87.26	0	87.26	0	87.26	0	0	174.52	3228.62	2181.5	523.56	436.3	959.86	0	87.26	0	0	261.78	872.6	261.78	261.78	436.3	959.86	174.52	0	0	0
California	Amador	0500000US06005	6005	77.4065	2.51124	14.3742	1.73933	2.31826	2.46636	37829	63.6229	45.5984	60.4237	61198	8.7	0.4437	20.3	4.00517	26.3	6.19591	18.5	29.7	5.28695	13.2174	7.93042	31.7217	269.634	311.93	134.817	140.104	560.417	5112.48	1900.66	671.443	237.913	248.487	97.8086	182.4	415.026	1802.85	1509.42	1094.4	536.625	552.486	5667.61	2167.65	0	0	0
California	Butte	0500000US06007	6007	71.634	1.53337	16.6603	4.94474	2.47691	3.52879	227075	138.758	50.5561	18.9018	48443	19.3	0.4893	26.5	4.95852	17.7	7.16365	17	27.2	3.52307	3.52307	15.4134	60.7729	331.168	530.662	313.553	138.28	450.512	1413.63	1237.48	332.489	154.574	216.228	271.716	108.775	1166.57	1411.87	1728.5	887.372	442.585	498.073	4188.48	1306.18	0	0	0.440383
California	Calaveras	0500000US06009	6009	80.6982	0.824525	12.3745	1.73457	1.93851	2.99326	45235	44.3474	50.2281	75.4092	58151	9.6	0.4464	18.7	3.95766	27	7.33078	21.4	30.5	6.63203	22.1068	4.42136	55.2669	187.908	291.809	143.694	70.7417	318.338	1465.68	1363.99	227.7	274.124	181.276	185.697	86.2164	227.7	1582.85	1337.46	1043.44	698.574	698.574	4876.75	1381.67	0	0	0
California	Colusa	0500000US06011	6011	34.3321	0.957137	60.332	1.65071	2.77431	15.724	21464	18.6529	48.925	31.7242	56704	12.4	0.4982	15.4	12.9273	13.8	10.7281	12.3	40.5	4.65896	9.31793	18.6359	242.266	1229.97	619.642	382.035	88.5203	885.203	2814.01	2800.04	857.249	135.11	237.607	209.653	125.792	326.127	1844.95	997.018	750.093	605.665	545.099	3382.41	1789.04	0	0	0
California	Contra Costa	0500000US06013	6013	43.2493	8.73011	25.8434	18.018	1.01772	11.4948	1133247	1580.63	51.0976	0.792736	93712	8.6	0.4703	41.7	3.15143	15	5.89562	11.2	24	22.0605	57.975	49.5038	157.071	402.207	549.66	259.255	193.074	507.656	1472.32	1410.2	453.564	239.577	230.841	144.893	143.482	563.778	1204.94	534.217	327.731	241.607	745.292	6329.86	1233.71	0.264726	2.20605	0.88242
California	Del Norte	0500000US06015	6015	62.3688	3.29165	20.0374	3.14432	9.32155	3.65009	27424	27.2544	45.4219	33.6735	45258	19.1	0.4857	14.3	5.5115	16.7	6.23344	21	34.4	NA	NA	156.797	18.2322	134.918	127.625	76.5753	134.918	576.138	1567.97	419.341	433.926	707.41	481.33	371.937	196.908	667.299	4740.37	2249.85	554.259	448.512	375.583	4262.69	3252.63	NA	NA	0
California	El Dorado	0500000US06017	6017	77.6062	0.889982	12.9223	4.69955	1.33314	4.19156	186661	109.296	50.1301	34.6999	80582	8.5	0.4494	33.7	3.5703	19.7	5.40307	13.3	22.5	9.64315	15.5362	26.2508	47.1443	242.686	180.005	98.5744	124.825	588.232	1700.41	1422.36	409.834	165.005	288.759	188.041	79.2881	793.417	1525.76	917.706	578.589	415.191	659.484	4200.66	1152.36	0	0	0
California	Fresno	0500000US06019	6019	29.0383	4.63908	53.4671	11.047	2.97023	12.9039	978130	164.161	50.1191	10.8052	51261	21	0.4785	20.7	7.45551	11.7	8.73438	13	31.4	8.38334	54.4917	129.533	348.318	1001.3	1032.79	359.973	295.257	752.661	2810.06	2291.11	684.572	377.455	206.823	127.181	0	1200.15	1346.14	1261.49	1070.1	684.469	630.795	6646.56	2047.79	0	0.817887	2.86261
California	Glenn	0500000US06021	6021	50.7541	0.841445	42.2933	3.10194	3.15898	13.1018	27897	21.2312	49.2459	40.8719	47395	20.1	0.4548	13.9	6.53416	15.4	10.9805	16.8	32.3	7.16923	10.7538	43.0154	340.538	688.246	476.754	555.615	308.277	989.354	1899.85	3448.4	928.415	415.815	222.246	179.231	121.877	351.292	1681.18	2286.98	1028.78	412.231	541.277	4599.06	1580.82	0	0	0
California	Humboldt	0500000US06023	6023	74.1342	1.20992	11.8469	2.85907	6.3165	3.24671	135768	38.0503	50.2005	29.7587	45528	18.7	0.4754	29.8	3.56197	16.7	8.87955	16.3	29	19.8869	19.8869	35.3544	25.0427	71.4454	117.848	89.8592	41.2468	256.32	622.385	774.115	290.937	205.498	267.368	346.915	190.767	409.522	1590.21	1023.07	578.929	523.687	746.862	4771.37	1424.49	0	0	2.20965
California	Imperial	0500000US06025	6025	10.3549	2.48038	84.5617	2.13775	2.50128	15.619	180216	43.1601	48.7232	17.4178	45834	24.5	0.4768	14.5	18.0916	12.5	7.9044	14.4	34.6	23.8603	174.79	1020.44	2400.45	1601.41	722.466	711.369	579.86	1845.56	3401.47	2059.75	390.087	331.269	409.509	270.786	138.168	1735.14	691.947	841.213	981.045	1041.53	1975.41	9139.59	3796.56	0	4.43912	11.0978
California	Inyo	0500000US06027	6027	61.7668	0.961806	22.6552	1.64563	13.4875	4.40697	18085	1.77355	49.7192	46.4305	52874	10	0.424	26.1	3.86246	22.9	8.9623	14.1	27.7	49.765	60.8239	0	55.2944	82.9417	635.886	160.354	287.531	348.355	1586.95	2659.66	1161.18	503.179	265.413	49.765	22.1178	105.059	641.416	1128.01	3162.84	1233.07	1094.83	8072.99	1526.13	0	5.52944	0
California	Kern	0500000US06029	6029	33.5022	5.20605	53.9547	5.36384	2.63715	13.1728	883053	108.587	48.739	10.206	52479	19.5	0.4645	16.1	7.97551	10.4	8.59928	11.2	32.3	12.4568	94.1053	157.522	276.994	1730.7	1064.26	308.588	257.402	923.727	3042.85	2829.16	1014.1	324.556	261.592	175.414	103.391	244.153	1406.48	1576.12	1178.3	896.435	553.987	6020.25	2446.17	0.113243	0.792704	3.3973
California	Kings	0500000US06031	6031	31.77	6.1348	54.9661	4.51621	3.1731	11.5929	150075	107.944	45.0365	10.8516	53865	17.7	0.4346	13.5	7.74389	9.7	9.00413	12.4	29.4	2.66533	79.2937	665.667	920.873	1250.04	1320.67	881.559	617.691	1845.08	3340.33	2943.86	846.244	377.811	157.921	126.603	20.6563	1140.1	2062.97	2170.91	1792.44	905.547	891.554	8840.91	2903.88	0	0.666333	2.66533
California	Lake	0500000US06033	6033	69.6825	1.75981	21.3056	1.37771	4.39564	4.93079	64148	51.0511	50.0792	33.106	42475	20.3	0.4796	15.8	5.22737	21.7	9.24442	20.1	25.1	NA	NA	21.8245	93.5337	177.714	227.599	352.31	244.747	335.162	1417.04	1524.6	526.907	261.894	168.361	129.388	121.594	1013.28	1805.2	1390.53	795.036	366.34	300.867	4258.9	2118.54	NA	NA	0
California	Lassen	0500000US06035	6035	65.1062	7.85339	19.2195	1.55185	4.2692	3.59147	31185	6.86713	37.8125	70.5259	56362	13.7	0.4231	12	4.78836	13.3	4.77164	16.8	40.9	NA	NA	NA	731.121	1170.43	375.18	86.5801	128.267	4489.34	8045.53	2315.22	602.854	163.54	128.267	141.093	272.567	214.847	1452.62	2869.97	1394.9	949.174	394.42	5486.61	2716.05	NA	NA	NA
California	Los Angeles	0500000US06037	6037	26.118	7.96449	48.6396	15.3569	1.43737	16.5662	10098052	2487.98	50.7012	0.605218	64251	15.2	0.5022	31.8	4.66926	12.9	10.0595	9.9	21.7	34.8384	204.96	314.447	490.58	843.588	513.248	285.699	374.518	983.606	3786.67	3272.45	714.811	271.032	131.223	105.763	64.8838	521.447	1051.84	506.038	331.44	341.323	1663.65	9620.79	1282.76	0.643689	10.9625	12.0023
California	Madera	0500000US06039	6039	33.6636	3.2834	58.3103	2.49061	4.42564	14.3969	155013	72.5408	51.7936	32.9248	52884	18	0.4408	14.5	7.01469	13.4	10.3859	13.2	35.8	14.8375	14.8375	43.8673	275.461	964.435	1161.19	501.893	309.651	807.674	2750.09	2507.53	645.107	334.811	245.141	95.4759	93.5405	901.86	1294.09	1615.99	1356.02	989.594	718.649	7029.09	3034.58	0.645107	0.645107	0
California	Marin	0500000US06041	6041	71.4549	2.51438	16.1153	6.48795	0.985112	9.74433	260295	500.168	51.0953	6.51997	110217	7.1	0.5158	58.8	2.38323	21	5.41319	8.9	16.6	41.4914	50.7117	100.271	727.252	1023.45	440.654	209.762	155.209	263.163	792.178	920.11	328.473	181.333	104.113	71.0732	20.3615	333.084	599.32	303.118	207.841	232.429	1043.43	4908.28	370.733	1.53672	3.45762	0.768359
California	Mariposa	0500000US06043	6043	79.6749	1.1562	11.6479	1.72286	3.39992	4.16192	17540	12.1063	49.0355	100	51199	14.3	0.4349	23.4	5.29819	26.7	7.99526	18.4	23.8	NA	NA	17.1038	62.7138	165.336	96.9213	17.1038	28.5063	353.478	638.54	644.242	153.934	85.5188	176.739	96.9213	51.3113	188.141	1852.91	1624.86	1835.8	997.719	735.462	5370.58	1607.75	NA	NA	5.70125
California	Mendocino	0500000US06045	6045	64.6702	0.768212	25.6204	2.22017	6.32034	8.52875	87422	24.9292	50.4566	45.2306	49233	17.5	0.4736	24.7	3.93806	20.4	10.7274	16.8	32.1	4.57551	9.15101	20.5898	62.9132	265.379	454.119	293.976	234.495	521.608	1059.23	1023.77	415.227	149.848	93.7979	192.171	217.337	369.472	1561.39	1331.47	743.52	786.987	622.269	5563.82	1935.44	0	0	0
California	Merced	0500000US06047	6047	27.1392	2.97636	60.2104	7.91331	2.51597	15.7172	269075	138.845	49.5453	14.2733	50129	20.6	0.4708	14	8.29579	10.9	8.74712	13.6	28.4	3.71644	46.0838	62.0645	308.464	1172.16	1410.76	348.602	243.427	968.875	2662.08	2686.98	919.075	558.209	351.203	213.323	78.7884	349.717	1399.61	1439.38	1038.37	663.384	606.151	6568.06	2222.8	0	1.11493	1.48657
California	Modoc	0500000US06049	6049	77.6689	1.02541	14.219	1.28746	5.00171	5.63885	8938	2.26381	50.0285	69.9566	45149	15.5	0.4113	15.9	7.54954	25.7	10.5305	18.1	28.3	NA	NA	NA	NA	NA	111.882	167.823	234.952	1152.38	1924.37	861.49	559.409	268.516	201.387	246.14	581.786	111.882	503.468	1152.38	1890.8	1756.55	738.42	4128.44	0	NA	NA	NA
California	Mono	0500000US06051	6051	65.3053	0.715789	27.5509	2.20351	2.98947	12.8051	14174	4.64878	46.8702	45.8316	63018	5.5	0.3701	30.6	3.84796	14.3	9.97902	6.5	25.4	91.7172	91.7172	77.6069	28.2207	705.517	148.159	35.2759	190.49	2511.64	2243.54	1961.34	324.538	373.924	218.71	119.938	35.2759	148.159	888.952	783.124	1227.6	1142.94	1622.69	6222.66	529.138	7.05517	0	0
California	Monterey	0500000US06053	6053	29.5645	2.55444	59.1312	6.77098	2.60587	21.7642	433212	132.008	49.084	9.816	66676	12.3	0.4619	24.5	6.26939	12.8	11.4694	8.9	27.7	9.69502	41.5501	74.5593	264.536	693.887	778.141	487.752	374.182	931.415	2822.41	2622.5	654.645	161.584	115.417	66.0185	34.3942	425.196	523.3	508.527	248.146	285.772	609.401	6142.95	2069.66	0.461668	0.692502	1.15417
California	Napa	0500000US06055	6055	52.0396	2.06359	34.5015	8.77942	1.25164	12.1981	140530	187.794	50.227	13.4008	84753	7.7	0.4719	34.9	2.92567	18	8.53753	11.8	23.8	13.5202	35.5796	32.7332	162.243	394.933	389.241	202.092	222.017	750.729	1925.57	1852.27	461.823	257.596	268.27	111.008	64.7549	290.329	881.662	594.891	350.103	291.753	836.12	6131.79	2171.07	0.711592	0.711592	0.711592
California	Nevada	0500000US06057	6057	84.9242	0.4935	9.67341	1.42132	1.26384	3.11125	99092	103.463	50.9308	42.1348	63240	10.5	0.4634	36.6	3.46634	25.4	7.04994	14.9	22	26.2382	15.1374	1.00916	75.6872	186.695	148.347	95.8705	100.916	777.056	1216.04	917.329	448.068	324.951	316.877	216.97	136.237	634.764	2132.36	1072.74	636.782	640.819	646.874	5160.86	1301.82	0	1.00916	0
California	Orange	0500000US06059	6059	40.1284	1.64038	34.1576	21.3826	1.03281	13.9781	3164182	3991.14	50.6335	0.143344	85398	10.2	0.47	39.9	2.92483	13.9	8.33658	8.6	19.4	19.1519	62.7334	124.55	249.069	708.556	378.992	208.964	209.944	617.885	2672.57	2554.82	454.241	156.281	121.39	62.0065	46.7735	277.797	748.155	422.194	243.159	236.206	756.688	6178.06	862.719	0.316037	1.26415	3.06556
California	Placer	0500000US06061	6061	72.0592	1.63831	14.2506	8.0425	1.07084	3.89842	380077	270.12	51.1262	13.7872	84357	8.4	0.4474	38.6	3.15151	18.7	4.27168	10.7	20.8	20.5222	18.9435	17.628	133.394	312.568	293.362	155.232	199.17	602.509	1865.67	1276.85	329.67	292.309	328.881	215.746	197.592	849.038	1652.56	1168.45	692.491	481.481	757.478	5115.54	1229.75	0.526209	1.57863	0.263105
California	Plumas	0500000US06063	6063	83.3918	0.951925	9.1789	1.16465	3.14295	2.11776	18699	7.32418	50.2234	74.0241	53270	13.9	0.4549	23.5	7.49235	26.7	6.90432	18.4	26.9	5.34788	16.0436	0	21.3915	90.914	74.8703	48.1309	197.872	572.223	1117.71	818.226	395.743	187.176	197.872	123.001	101.61	123.001	1449.28	1556.23	2288.89	984.01	615.006	3877.21	1336.97	0	0	0
California	Riverside	0500000US06065	6065	34.7091	6.17507	49.5538	7.0874	1.91251	11.0256	2383286	330.588	50.1634	4.62231	63948	13.8	0.4547	21.8	4.37653	13.8	8.93202	11.4	27.1	15.5667	155.584	163.765	447.869	795.372	652.083	265.809	364.623	820.044	4047.81	3846.75	583.27	203.249	160.828	95.7502	43.7211	587.844	1208.92	812.072	508.625	503.968	1130.41	6975.12	1353.97	0.545465	6.00012	7.88827
California	Sacramento	0500000US06067	6067	44.2212	9.76408	23.4474	16.9219	1.54019	8.97516	1510023	1564.29	51.1367	2.06211	63902	14.4	0.4583	30.4	3.79313	13.4	6.41594	12.1	28.9	20.7944	51.3899	22.3838	130.329	438.338	547.674	295.956	235.824	839.921	1776	1373.69	461.45	288.406	336.154	232.712	146.687	593.435	1538.32	867.669	555.223	405.822	734.889	6543.21	1403.49	0.596017	2.25162	0.993362
California	San Benito	0500000US06069	6069	33.4904	0.875896	60.5749	3.61084	3.08107	11.6265	59416	42.787	49.8789	24.0044	81977	8.6	0.3989	19.7	5.05685	12.1	8.10518	9.4	32.3	38.7101	47.1254	62.2728	254.14	679.952	789.35	408.981	198.6	767.47	3046.32	2837.62	584.018	173.354	250.774	80.7863	55.5406	449.374	770.836	641.241	607.58	432.543	1173.08	6673.29	1371.68	1.68305	1.68305	0
California	San Bernardino	0500000US06071	6071	27.9407	8.14357	53.9659	7.7551	2.06921	10.6684	2135413	106.41	50.2234	4.7345	60164	15.8	0.441	20.3	4.03515	10.9	8.33384	10.9	28.8	11.8947	87.0558	151.821	346.116	934.246	699.911	363.021	459.536	1353.32	4917.5	3557.2	546.92	199.821	233.538	118.759	62.6577	491.755	1180.1	767.018	498.311	573.706	1131.68	7341.44	1145.91	0.280976	4.21464	5.05757
California	San Diego	0500000US06073	6073	45.2042	4.70293	33.9582	12.5894	1.31709	11.0493	3302833	784.482	49.678	3.29705	74855	11.2	0.463	38.1	3.30758	13.3	8.40513	9.8	20.3	25.7052	88.5603	116.355	214.028	452.763	281.395	260.806	291.174	796.861	2185.21	2529.56	650.442	300.167	170.096	124.045	535.843	420.064	1190.58	668.426	600.757	436.322	1318.26	8798.39	1345.66	0.454156	3.87546	5.11682
California	San Francisco	0500000US06075	6075	40.3229	5.03428	15.2455	35.911	0.743797	12.842	870044	18543.6	49.0139	0	104552	11.3	0.5128	57.1	2.35333	15.1	5.00786	10.3	18.4	50.2273	125.166	120.339	123.902	353.43	324.236	205.507	128.959	366.073	931.102	899.15	313.547	121.373	127.12	65.399	4.94228	568.592	875.933	377.682	241.597	219.529	1263.38	6260.03	1108.91	0.804557	2.41367	1.72405
California	San Joaquin	0500000US06077	6077	31.0418	7.10653	41.9274	17.0356	1.97712	12.0585	732212	525.884	50.1586	8.47286	61145	15	0.4546	18.4	5.99626	12.2	7.57561	12.4	32.7	21.9882	54.0827	47.9369	410.537	1044.37	853.032	361.917	225.208	540.554	2690.48	2237.33	639.569	430.067	341.431	194.069	136.709	791.574	1537.53	1067.45	619.356	450.553	701.573	7122.8	1213.72	1.09258	2.32173	1.36572
California	San Luis Obispo	0500000US06079	6079	68.6113	1.74747	22.8069	3.9893	1.40136	5.33727	281455	85.2739	49.2652	16.5964	70699	12.3	0.4538	34.6	2.94564	18.7	7.25763	11.5	25.5	29.4896	37.3061	29.4896	131.815	405.393	434.528	228.456	230.587	727.292	1599.19	2501.64	642.732	293.475	238.404	47.6097	55.071	455.135	1333.43	909.204	475.742	389.76	833.526	6062.43	1521.02	0	0.355297	0
California	San Mateo	0500000US06081	6081	38.9183	2.2603	24.3144	30.1421	0.879221	14.8621	765935	1707.32	50.5802	1.89101	113776	6.6	0.4852	49.9	2.19995	15.4	5.41008	8.5	21.2	50.657	105.623	126.904	143.485	297.153	354.599	236.182	169.988	423.404	1302.33	1474.41	414.787	178.214	151.318	105.231	27.4175	338.802	658.672	374.314	218.556	205.5	877.359	7048.64	1058.18	1.30559	5.48349	4.1779
California	Santa Barbara	0500000US06083	6083	44.0659	1.78556	45.8396	6.03009	2.15396	15.1389	443738	162.235	49.9746	5.01752	71657	12.8	0.4798	33.8	3.89344	14.6	10.5085	9.9	24.6	25.0148	89.0165	260.514	338.488	723.625	403.166	238.654	165.413	377.25	1307.75	2568.18	725.653	262.993	217.02	71.6639	34.7052	517.197	841.037	759.232	392.799	350.207	913.602	7147.24	1508.32	0	1.80287	0.901433
California	Santa Clara	0500000US06085	6085	31.0494	2.358	25.3155	38.3106	1.1997	18.1734	1922200	1488.83	49.3764	1.08366	116178	7.7	0.4652	51.3	2.60125	12.8	5.10151	7.9	19.4	49.7347	63.625	32.5669	91.9259	299.084	371.657	207.679	191.551	536.781	1888.36	1595.67	433.254	204.349	191.759	59.6192	0	214.65	633.129	348.663	246.592	267.506	746.072	6718.6	1215.27	1.71678	4.21392	1.61274
California	Santa Cruz	0500000US06087	6087	56.8566	0.971723	34.0697	5.18714	1.85667	11.2187	273765	615.056	50.5114	12.0393	78041	12.5	0.4826	40	4.897	15	7.35668	11.1	19	19.7249	28.4916	31.0485	66.4804	275.053	220.262	245.466	170.95	626.45	1570.32	1715.71	389.02	252.772	232.316	66.8457	39.0846	428.104	707.541	407.649	285.281	355.414	689.277	7075.78	1750.41	0.365277	0.365277	0.365277
California	Shasta	0500000US06089	6089	79.5573	1.05088	10.3094	3.07987	3.16707	2.76293	179085	47.4341	50.9181	29.2863	50905	15.9	0.4603	22.2	4.94374	19.9	7.09859	17.8	23.8	3.90876	13.4015	4.46715	50.2555	134.015	113.354	225.591	639.92	1680.77	1634.98	1327.86	323.31	187.62	306	303.766	74.8248	1287.1	1591.42	2474.8	1432.28	771.701	513.164	3592.15	1586.4	0.558394	1.67518	0
California	Sierra	0500000US06091	6091	82.8256	0.502176	12.0857	0.736525	2.51088	1.33106	2930	3.07397	49.4141	99.7222	48125	6.7	0.4269	18.7	6.02504	29.1	7.84408	13.2	24.7	NA	NA	NA	0	0	170.648	0	0	341.297	341.297	580.205	170.648	68.2594	102.389	68.2594	170.648	750.853	955.631	1228.67	1911.26	546.075	375.427	2389.08	477.816	NA	NA	NA
California	Siskiyou	0500000US06093	6093	75.6747	1.34709	12.8671	1.57351	5.09103	2.3266	43540	6.93451	50.2996	65.8263	44200	18.2	0.488	22.5	6.6973	24	8.64	19.4	31.8	6.89022	4.59348	4.59348	55.1217	96.463	149.288	64.3087	172.255	1139.18	1008.27	877.354	463.941	277.905	436.38	661.461	105.65	369.775	1920.07	2305.93	739.55	470.831	390.446	3619.66	1428.57	0	0	0
California	Solano	0500000US06095	6095	37.6297	13.7476	26.8624	16.1503	1.27113	8.13605	438530	533.639	50.2929	3.71845	77609	9.9	0.4231	26.2	3.8947	14.7	5.65407	12.4	30.3	12.3139	49.4835	63.8497	195.198	503.728	441.475	211.616	264.292	706.223	1933.73	2047.75	438.739	256.539	282.079	209.792	131.348	474.996	1362.28	663.581	361.207	266.572	617.29	5972.23	2134.63	0	1.14017	3.87659
California	Sonoma	0500000US06097	6097	63.1425	1.60259	27.159	4.55933	2.19045	9.47484	501317	318.173	51.1695	12.3535	76753	9.3	0.4578	34.9	2.73949	18.2	7.58244	12.1	22.4	18.1522	31.3175	63.4329	132.252	364.241	570.896	331.327	420.492	593.636	1290	1408.29	399.747	212.241	119.485	95.7478	137.637	393.164	963.462	433.658	341.301	298.215	692.576	6240.36	1200.44	0.199475	0.398949	0.199475
California	Stanislaus	0500000US06099	6099	41.1375	2.65344	46.9856	6.07914	1.9854	11.463	539301	360.493	50.4713	7.98071	57387	15	0.4451	16.9	6.40475	12.6	6.9565	13.2	30.5	8.15871	62.3029	68.6073	338.957	1202.11	1061.56	331.355	412.386	950.49	2521.97	2529.76	939.735	515.111	448.173	261.82	167.439	398.293	1760.8	1376.41	944.927	688.298	651.399	5842.93	1640.09	0	2.41053	2.9668
California	Sutter	0500000US06101	6101	45.3077	2.1703	31.5328	16.9926	2.35727	11.0074	95872	159.073	50.1875	14.7978	56955	14.7	0.4466	17.7	7.45871	14.8	8.59157	13.8	31.8	14.6028	17.732	15.6459	157.502	614.361	677.987	309.788	186.707	1799.27	2991.49	1929.66	547.605	289.97	206.525	174.191	197.138	512.141	1964.08	1410.21	766.647	457.902	587.241	5856.77	1438.38	0	2.08611	0
California	Tehama	0500000US06103	6103	67.5856	0.730646	25.6915	1.42687	3.35597	4.868	63373	21.4888	50.3364	51.4883	42899	19.6	0.4585	15.5	5.65832	18.9	7.81764	20.1	27.9	NA	NA	6.31184	110.457	217.758	328.215	272.987	566.487	1216.61	2070.28	1925.11	527.038	271.409	287.189	208.291	75.742	1183.47	1759.42	2767.74	1800.45	628.028	422.893	4590.28	1639.5	NA	NA	0
California	Trinity	0500000US06105	6105	81.8029	0.51057	7.53091	1.43598	5.21739	2.659	12862	4.0456	48.6079	100	38497	19.7	0.4821	19.7	5.69365	26.3	8.70894	21.4	33.5	NA	NA	NA	7.77484	23.3245	62.1987	15.5497	116.623	1026.28	614.212	147.722	295.444	163.272	54.4239	15.5497	101.073	653.087	1236.2	1663.82	878.557	676.411	342.093	2324.68	863.007	NA	NA	NA
California	Tulare	0500000US06107	6107	28.0824	1.23492	65.1819	3.99111	2.76391	14.9816	460477	95.4503	49.9683	15.4799	47518	22.3	0.4755	14.3	9.60413	10.9	8.7607	12.1	37.1	12.8128	134.86	264.291	526.845	1114.28	1053.47	438.024	332.264	755.738	2630.1	2388.18	775.935	229.762	88.1694	99.2449	0	2300.01	1406.58	1943.2	1437.64	782.884	770.723	6661.79	2332.36	0.434332	8.25231	10.6411
California	Tuolumne	0500000US06109	6109	79.7833	1.86839	12.6662	1.39166	2.30294	1.46481	53932	24.2839	48.1179	48.9659	56493	14.5	0.4881	20	4.6019	24.8	6.36084	19	33.2	1.85419	5.56256	0	55.6256	198.398	81.5842	81.5842	114.96	1507.45	3445.08	1088.41	762.071	148.335	120.522	120.522	135.356	580.36	2180.52	1538.98	1492.62	945.635	769.488	6756.66	1904.25	0	0	0
California	Ventura	0500000US06111	6111	44.9632	1.76634	43.0214	7.87046	1.86787	11.3427	848112	460.285	50.4894	3.12455	84017	8.7	0.4476	33.1	3.77377	14.6	9.25822	10.9	20.7	18.8654	45.6308	71.3349	229.215	521.747	394.405	247.845	196.554	668.898	2422.56	3530.78	819.467	231.927	106.236	90.2004	59.1903	619.729	850.477	563.841	320.594	262.937	1036.07	6893.55	1110.82	0.589545	1.53282	1.88654
California	Yolo	0500000US06113	6113	46.2524	2.47768	31.8782	15.0208	1.79077	12.4841	214977	211.857	51.5689	6.92958	65923	17.9	0.4931	41.6	4.20391	11.8	5.97852	9.3	23.9	13.0246	65.5884	20.0021	159.552	460.049	415.858	185.136	217.233	756.825	1565.28	1616.92	502.379	236.304	184.671	143.271	55.8199	539.127	1205.71	794.969	539.127	366.086	748.917	5874.12	1389.92	0.465166	6.97749	3.72133
California	Yuba	0500000US06115	6115	54.3394	3.52891	28.7375	7.514	2.92154	6.1158	75493	119.45	49.3817	26.2227	52624	17.7	0.4276	16.7	6.40691	12	7.41022	15.8	34.4	9.27238	15.8955	14.5709	84.7761	517.929	608.003	316.586	225.186	1149.78	2221.4	1975.02	508.656	307.313	221.213	237.108	256.977	608.003	2357.83	1519.35	1111.36	588.134	631.847	6091.96	1486.23	0	1.32463	0
Colorado	Adams	0500000US08001	8001	49.6036	3.18852	40.4489	4.37066	2.27676	10.2429	497115	426.232	49.5046	3.62045	67575	10.1	0.4075	23.6	3.47114	9.9	11.0266	10.5	27.8	43.0484	291.884	327.087	188.085	360.48	327.691	380.194	1214.41	2978.59	2074.97	1186.04	573.71	607.908	958.933	740.674	238.174	337.95	766.623	930.972	1189.87	1633.63	1824.33	6325.5	836.225	1.20696	12.472	11.0638
Colorado	Alamosa	0500000US08003	8003	48.3426	1.31271	45.8071	1.64239	5.29881	5.3819	16444	22.7575	49.8831	36.8663	39191	27.9	0.4821	26.1	4.16716	12.8	13.1911	18.4	24	24.325	36.4875	413.525	723.668	164.194	85.1374	42.5687	699.343	1635.86	1939.92	1356.12	699.343	395.281	656.775	1380.44	243.25	419.606	784.481	1514.23	2079.79	2529.8	1033.81	6208.95	1690.59	0	12.1625	0
Colorado	Arapahoe	0500000US08005	8005	59.9	10.5148	19.4883	6.47206	1.1457	8.48272	636671	798.015	50.4445	1.57534	73925	8.5	0.4589	42.2	3.22284	12.3	8.52506	9	22.1	59.8425	341.778	291.988	128.481	266.7	211.255	217.852	695.807	2173.49	1705.59	1131.2	560.258	571.253	872.664	628.896	216.752	278.48	666.121	852.874	1037.11	1379.99	1976.06	6393.25	785.649	1.09947	22.7747	24.3454
Colorado	Archuleta	0500000US08007	8007	76.8035	0.602979	18.2419	1.19869	3.46531	2.87419	12908	9.5609	49.8874	59.376	50753	9.3	0.4486	38.9	3.40647	24.5	12.9154	14.5	23.9	7.74713	54.2299	0	0	193.678	116.207	46.4828	108.46	1355.75	1890.3	906.415	356.368	766.966	1169.82	666.253	433.839	797.955	914.162	836.69	1247.29	2788.97	1348	5120.86	704.989	0	0	0
Colorado	Baca	0500000US08009	8009	84.4909	0.753138	11.0181	0.390516	1.95258	2.44176	3563	1.39453	49.7908	100	37500	20	0.4396	22.1	1.83939	25.9	15.7956	21.1	30.8	84.1987	196.464	56.1325	56.1325	0	56.1325	56.1325	533.258	1964.64	2441.76	1964.64	224.53	168.397	280.662	757.788	224.53	224.53	813.921	1066.52	1796.24	2918.89	673.59	3255.68	3059.22	0	0	0
Colorado	Bent	0500000US08011	8011	56.5624	7.59946	31.9959	1.41108	3.48521	3.7528	5809	3.8398	34.5801	37.9597	34392	22.4	0.4395	12.4	3.17303	17.3	10.3711	25.4	30	NA	NA	NA	34.4293	17.2147	103.288	0	120.503	3081.43	15992.4	2823.21	3253.57	68.8587	671.372	344.293	51.644	86.0733	206.576	1032.88	2065.76	2633.84	1084.52	4148.73	4802.89	NA	NA	NA
Colorado	Boulder	0500000US08013	8013	77.594	0.9556	13.9139	4.9525	0.848877	6.16578	321030	441.955	49.6841	8.91308	78642	12.1	0.4802	60.8	2.84746	13.1	6.77299	8.1	15.2	35.5107	156.995	114.008	129.894	156.995	130.517	691.836	479.083	1666.51	1026.7	824.534	494.969	567.548	700.869	234.246	96.5642	229.574	512.413	732.33	856.618	1075.6	1481.79	5686.07	1001.46	0.622995	11.8369	8.09893
Colorado	Broomfield	0500000US08014	8014	76.6426	1.28921	12.6049	6.72182	0.791142	4.62039	66120	2003.45	50.2779	0.583299	89624	6.1	0.4303	55.5	2.92596	12.9	4.7788	8.2	19.6	31.7604	205.687	128.554	89.2317	158.802	202.662	202.662	630.672	1506.35	1134.3	890.805	503.63	671.506	732.002	296.431	179.976	246.521	727.465	834.846	924.077	1241.68	1719.6	5441.62	845.433	3.0248	13.6116	24.1984
Colorado	Chaffee	0500000US08015	8015	85.21	1.61782	10.1263	0.868827	1.6278	1.83156	19164	18.9105	47.1613	37.4137	54580	12.2	0.4266	33.5	2.6885	24.4	10.173	16.9	15.6	88.708	260.906	46.9631	5.21812	1090.59	156.544	104.362	506.157	1200.17	2134.21	1262.78	730.536	260.906	667.919	506.157	229.597	333.96	620.956	767.063	1236.69	1899.39	855.771	6089.54	1372.36	5.21812	73.0536	26.0906
Colorado	Cheyenne	0500000US08017	8017	84.435	0.906183	11.6738	0.906183	1.27932	4.56106	2039	1.14662	49.1471	100	55227	13.5	0.4233	20	1.80103	12	14.8981	13.1	23.8	NA	NA	NA	0	147.131	49.0436	245.218	49.0436	2354.1	1275.13	1569.4	196.175	0	98.0873	147.131	0	98.0873	686.611	686.611	1275.13	2452.18	637.567	2403.14	833.742	NA	NA	NA
Colorado	Clear Creek	0500000US08019	8019	88.2353	0.999479	7.37116	1.00989	1.18688	2.78281	9379	23.7312	47.2462	100	69936	7.8	0.4127	46.5	3.02881	18.9	5.51058	9.7	22.2	63.9727	74.6348	42.6485	21.3242	85.2969	85.2969	53.3106	565.092	1066.21	948.928	671.713	191.918	426.485	362.512	287.877	138.608	298.539	895.618	1204.82	948.928	1108.86	1183.5	4680.67	511.782	0	10.6621	0
Colorado	Conejos	0500000US08021	8021	45.3415	0.414634	51.7317	1	3.96341	1.68263	8142	6.32426	49.7927	100	34746	20.8	0.4614	20.2	4.38725	18	10.7397	19.8	26.1	NA	NA	NA	135.102	122.82	98.256	73.692	552.69	1117.66	1780.89	1068.53	454.434	221.076	638.664	2014.25	761.484	307.05	380.742	1215.92	1670.35	1314.17	700.074	4716.29	1436.99	NA	NA	NA
Colorado	Costilla	0500000US08023	8023	34.8746	0.809822	60.2665	1.51515	5.32915	5.85842	3687	3.00345	48.2236	100	30593	30.6	0.5076	19.1	4.29319	26.8	14.8563	28.1	27.9	81.367	0	81.367	406.835	27.1223	271.223	0	271.223	1139.14	2142.66	406.835	244.101	433.957	135.612	1030.65	135.612	135.612	379.713	1871.44	1437.48	949.281	352.59	4285.33	1573.09	0	0	0
Colorado	Crowley	0500000US08025	8025	53.9775	10.4643	31.2052	1.22909	3.46535	4.54707	5630	7.1499	26.8351	100	37586	22.7	0.4185	9.6	4.37052	12.9	11.061	21.6	30.9	17.762	35.524	1083.48	106.572	35.524	17.762	17.762	444.05	20284.2	7442.27	2770.87	4120.78	1651.87	674.956	479.574	124.334	88.8099	177.62	1456.48	1527.53	1367.67	461.812	7744.23	3268.21	17.762	0	0
Colorado	Custer	0500000US08027	8027	89.9072	1.33226	5.5107	0.524828	1.19096	0.12931	4640	6.28197	48.4255	100	44644	17	0.4389	36.9	3.65622	36.3	12.6101	18.4	27.9	NA	NA	0	0	172.414	150.862	21.5517	129.31	1120.69	1551.72	258.621	86.2069	237.069	323.276	344.828	452.586	258.621	409.483	1163.79	1982.76	1357.76	517.241	2241.38	711.207	NA	NA	0
Colorado	Delta	0500000US08029	8029	81.1359	0.613834	15.4072	0.843214	1.33751	2.61649	30346	26.5699	49.9209	63.172	44512	17.1	0.4669	21.2	3.93913	24.7	10.723	18.8	26.7	3.29533	148.29	75.7925	49.4299	69.2019	197.72	88.9738	82.3832	1502.67	3087.72	2392.41	451.46	233.968	418.507	342.714	553.615	593.159	385.553	833.718	1990.38	1588.35	721.677	2313.32	1291.77	0	3.29533	0
Colorado	Denver	0500000US08031	8031	54.4788	8.94999	29.667	4.099	1.80044	9.86838	693417	4523.57	49.8124	0	63793	12.9	0.4958	47.9	3.18446	11.4	10.742	9.7	16.6	84.509	361.399	390.818	194.255	366.879	232.76	319	953.106	2493.88	1528.95	1134.09	561.278	688.763	876.961	361.831	179.834	247.759	706.357	724.961	1009.35	1324.6	2215.12	5976.63	816.392	1.15371	22.3531	23.9394
Colorado	Dolores	0500000US08033	8033	87.8978	0.337512	6.21987	0.24108	3.23047	0.814775	1841	1.72513	47.4445	100	41714	13.5	0.4295	21.3	2.84043	25.6	11.7035	22.3	20.7	NA	NA	NA	NA	NA	54.3183	54.3183	0	1032.05	1629.55	543.183	325.91	0	651.82	1738.19	1032.05	108.637	977.729	2227.05	2498.64	1140.68	1629.55	2552.96	651.82	NA	NA	NA
Colorado	Douglas	0500000US08035	8035	81.9127	1.35949	8.97467	5.18881	0.51433	3.29566	328614	391.096	50.0761	10.2874	115314	3.6	0.3989	57.9	2.86133	10.9	3.78018	6.6	19.6	48.0807	104.682	67.5565	73.034	200.844	150.328	217.885	520.672	2039.47	1472.24	1033.13	734.6	773.552	1201.71	546.842	302.483	291.832	772.943	1030.69	1123.81	1442.73	1801.81	6417.56	874.278	0	6.99909	6.69478
Colorado	Eagle	0500000US08037	8037	66.8249	0.992854	29.8238	1.31289	1.36381	13.8621	54357	32.2697	46.9751	19.9839	84685	6.2	0.4335	48.1	2.73152	10.1	12.2499	4.3	12.9	542.708	458.083	79.1066	195.007	640.212	263.076	149.015	470.961	1622.61	1819.45	1858.09	1262.03	1228.91	872.013	171.091	68.0685	307.228	1348.49	1203.16	1017.35	1517.74	4330.63	6348.77	971.356	7.35876	5.51907	1.83969
Colorado	Elbert	0500000US08039	8039	88.2239	1.25942	7.19884	1.12625	0.844685	1.21612	25162	13.595	49.4787	100	96658	4.3	0.4049	35.9	2.84034	14.7	7.79035	10	28	19.8712	99.3562	91.4077	15.897	111.279	143.073	166.918	329.862	1502.27	1478.42	651.776	508.704	552.42	961.768	564.343	298.069	250.378	659.725	1283.68	1351.24	973.69	1220.09	4490.9	778.952	0	3.97425	3.97425
Colorado	El Paso	0500000US08041	8041	68.8506	6.06859	17.4576	3.13271	1.36554	3.31089	688153	323.557	49.4688	8.93432	65334	10.6	0.434	37.9	3.93611	12.1	7.61092	12.4	22.3	45.6294	94.4557	113.928	99.2512	320.132	213.325	139.94	624.134	2452.65	1945.79	909.972	618.322	695.049	1053.69	922.179	425.196	403.98	962.431	1351.01	1646.87	1671.87	1548.35	6543.46	1196.54	2.03443	8.28304	2.6157
Colorado	Fremont	0500000US08043	8043	78.828	3.79834	13.5378	0.972491	1.81587	1.52121	47002	30.6586	42.2711	26.4202	46296	15.8	0.447	18.2	5.20141	20.9	9.07195	18.8	27.3	4.25514	42.5514	8.51028	23.4033	155.313	99.9957	40.4238	1410.58	4297.69	3876.43	1057.4	627.633	378.707	919.11	776.563	223.395	195.736	468.065	1348.88	2716.91	2621.17	1316.97	5461.47	2659.46	0	0	0
Colorado	Garfield	0500000US08045	8045	67.9187	0.610674	28.7502	0.931906	1.69483	11.3721	58538	19.8608	48.9158	24.104	72898	8.6	0.4008	30	3.21131	12	13.844	8.2	23.4	58.0819	100.789	85.4146	268.202	691.858	239.161	193.037	480.03	1778.33	2794.77	1563.09	476.613	562.028	565.445	324.575	396.324	478.322	483.447	867.812	1373.47	1243.64	1827.87	6161.81	1216.3	1.70829	1.70829	0
Colorado	Gilpin	0500000US08047	8047	87.3387	0.996569	7.30273	1.58471	1.33965	0.590817	5924	39.5263	47.5249	100	75120	2.6	0.4241	38.7	2.54623	14.5	4.34351	8.7	27	NA	NA	33.761	67.5219	151.924	33.761	16.8805	185.685	962.188	641.458	405.132	320.729	337.61	708.98	675.219	253.207	101.283	658.339	1215.4	962.188	1215.4	1434.84	4625.25	590.817	NA	NA	0
Colorado	Grand	0500000US08049	8049	87.1175	0.876006	9.04992	0.863124	0.914654	3.63733	15066	8.1595	46.4155	82.5979	70469	8.9	0.4019	37.8	2.68226	16.1	10.639	5.1	18.3	26.5498	6.63746	59.7372	46.4622	146.024	152.662	112.837	504.447	1699.19	1699.19	2017.79	1971.33	438.072	776.583	199.124	146.024	172.574	988.982	2276.65	969.069	862.87	1792.11	4885.17	730.121	0	0	0
Colorado	Gunnison	0500000US08051	8051	87.1274	0.643628	9.35289	0.805984	2.58031	2.48534	16537	5.10539	46.0744	58.6074	54979	13.3	0.4182	55.3	2.58809	12.4	10.4897	7.8	16.6	507.952	483.764	78.6116	66.5175	350.729	272.117	30.2352	157.223	931.245	1439.2	2068.09	888.916	332.588	399.105	163.27	278.164	181.411	864.728	1064.28	610.752	870.775	1040.09	5551.19	1142.89	6.04705	24.1882	6.04705
Colorado	Hinsdale	0500000US08053	8053	89.0259	0.616523	6.04192	0.739827	1.35635	0.341686	878	0.785875	48.4587	100	52188	10.3	0.4769	43.9	2.61438	27.4	10.5263	23.9	24.4	113.895	227.79	0	0	0	0	0	113.895	455.581	683.371	113.895	227.79	0	227.79	0	227.79	1480.64	1594.53	683.371	683.371	683.371	569.476	5353.08	341.686	0	0	0
Colorado	Huerfano	0500000US08055	8055	61.62	0.783858	33.9527	0.958049	5.19669	1.53425	6583	4.13758	49.0057	56.1466	36705	16.6	0.4314	21.4	6.52921	30.9	7.92833	23.8	26.6	15.1906	15.1906	15.1906	15.1906	30.3813	45.5719	227.86	212.669	2141.88	1473.49	258.241	258.241	379.766	789.913	622.816	121.525	288.622	486.101	1276.01	1731.73	2339.36	1488.68	5438.25	1625.4	0	0	0
Colorado	Jackson	0500000US08057	8057	84.7034	0.0714796	12.5804	0.714796	2.64475	3.62654	1296	0.803114	48.2488	100	48828	12.7	0.3796	16.8	2.62391	22.2	13.6449	6.7	28	NA	NA	NA	NA	462.963	77.1605	0	0	1003.09	848.765	925.926	462.963	77.1605	385.802	462.963	308.642	0	154.321	1851.85	1620.37	617.284	462.963	1157.41	1620.37	NA	NA	NA
Colorado	Jefferson	0500000US08059	8059	77.9954	1.14385	15.4919	3.05894	1.19676	3.14256	570427	746.306	50.1418	6.89636	78943	7.5	0.4337	44.1	3.02715	15.6	6.75075	9.9	20.6	62.4094	178.287	152.693	81.8685	211.07	161.107	187.228	636.541	2037.6	1511.15	857.077	465.967	562.035	830.431	475.959	169.873	220.011	620.412	810.971	1113.55	1482.75	1640.88	5381.93	868.297	1.22715	12.7974	15.953
Colorado	Kiowa	0500000US08061	8061	88.8648	0.433839	8.89371	0.21692	0.867679	0.276052	1449	0.819663	51.3377	100	39784	12.1	0.4383	21.5	1.76532	19.7	11.2608	14.5	30.1	NA	NA	NA	NA	NA	NA	NA	345.066	1380.26	3381.64	966.184	138.026	69.0131	69.0131	138.026	0	0	966.184	897.17	7660.46	2277.43	897.17	2346.45	897.17	NA	NA	NA
Colorado	Kit Carson	0500000US08063	8063	77.8724	0.642189	18.9865	0.65615	1.15873	6.43091	7635	3.53339	49.993	48.6941	51046	10.4	0.4691	18.9	2.02808	18	14.906	14.1	31.1	52.3903	222.659	65.4879	91.683	130.976	419.122	78.5855	759.659	2148	1768.17	864.44	419.122	667.976	248.854	288.147	248.854	222.659	1100.2	1401.44	1872.95	2056.32	1597.9	2829.08	1008.51	0	26.1952	13.0976
Colorado	Lake	0500000US08065	8065	60.4039	0.728528	35.8512	0.677403	2.68405	7.07976	7585	20.1238	46.2296	31.067	46918	12.9	0.4349	34	2.63588	11.7	11.745	11.9	24.8	26.3678	224.127	158.207	263.678	250.494	131.839	250.494	580.092	1819.38	2003.96	1344.76	1634.81	527.357	1015.16	474.621	303.23	131.839	949.242	553.724	1278.84	1054.71	1832.56	5880.03	646.012	0	0	0
Colorado	La Plata	0500000US08067	8067	78.3662	0.477713	12.9657	0.760078	7.49245	1.29217	55101	32.6104	49.5454	59.9486	64372	9.2	0.4584	43.9	3.02577	15.7	11.5546	8.9	18.4	41.7415	72.594	34.4821	61.7049	148.818	78.0385	45.3712	234.116	1802.15	1555.33	829.386	504.528	666.05	901.98	348.451	208.708	279.487	784.015	1054.43	1237.73	1745.88	1393.8	7007.13	1442.81	0	0	1.81485
Colorado	Larimer	0500000US08069	8069	82.4908	0.975128	11.6556	2.3859	1.02848	3.04175	338161	130.275	50.0765	11.6604	67664	11.8	0.4497	46.3	2.81305	14.7	7.42093	9.8	20.2	31.6417	79.8436	62.692	46.7233	186.006	177.43	202.862	559.793	1736.45	1420.92	852.552	602.672	666.546	926.777	430.564	216.169	311.686	872.07	1089.42	1431.57	1477.7	1459.36	5671.26	1327.77	2.07002	3.54861	2.66145
Colorado	Las Animas	0500000US08071	8071	53.52	1.73068	41.2053	1.20665	3.6751	3.8155	14179	2.97072	47.7901	40.7945	41945	19	0.4616	19.7	4.7322	22.9	12.1988	21.6	28.9	NA	NA	14.1054	28.2107	42.3161	35.2634	35.2634	423.161	1276.54	1734.96	2842.23	578.32	310.318	493.688	260.949	162.212	684.11	1600.96	1064.96	1713.8	2306.23	1255.38	5564.57	1664.43	NA	NA	0
Colorado	Lincoln	0500000US08073	8073	77.2193	5.27629	14.1355	0.980392	1.49733	4.30786	5548	2.15233	41.5864	100	49423	13.8	0.4364	12.8	2.44587	17.1	9.53302	15.7	30.3	18.0245	36.049	0	18.0245	36.049	36.049	90.1226	216.294	2307.14	11355.4	3118.24	757.03	126.172	306.417	162.221	72.0981	180.245	883.201	2433.31	1802.45	937.275	991.348	7894.74	2865.9	0	0	0
Colorado	Logan	0500000US08075	8075	77.1414	3.49313	16.3415	0.989409	1.71869	3.47181	21689	11.7965	44.1193	29.1558	48922	14.7	0.4365	20.5	2.91486	16.8	10.5281	13.8	38	27.6638	1272.53	1553.78	87.602	41.4957	202.868	912.905	1991.79	4269.45	4619.85	1752.04	511.78	438.01	484.116	345.797	212.089	50.717	516.391	1129.6	1599.89	1452.35	1171.1	4873.44	3172.11	0	4.61063	9.22126
Colorado	Mesa	0500000US08077	8077	81.1464	0.698402	14.7885	1.00322	1.53322	1.98803	149998	45.062	50.5767	12.6763	53683	14.8	0.4413	27.4	4.09019	17.9	9.54143	14.6	23.5	9.33346	22.0003	5.3334	27.3337	109.335	104.001	164.669	729.343	2852.7	2135.36	1948.69	795.344	246.003	465.34	950.679	932.012	676.009	804.677	1465.35	1964.69	2242.7	1665.36	5432.74	1793.36	0	0	0
Colorado	Mineral	0500000US08079	8079	90.2062	0.257732	6.4433	0.515464	1.15979	0	823	0.939759	50.3866	100	61058	9.6	0.3541	39.9	2.5641	30.4	9.92509	17.3	21.1	243.013	0	0	607.533	1336.57	121.507	121.507	121.507	1822.6	972.053	2065.61	0	3037.67	243.013	607.533	0	729.04	121.507	1944.11	1579.59	2308.63	607.533	7654.92	364.52	0	0	0
Colorado	Moffat	0500000US08081	8081	80.3609	0.652108	15.6506	0.7431	1.56961	3.12404	13060	2.7534	48.7185	27.3577	52807	15.7	0.4298	17.1	3.65484	13.9	9.92574	11.5	26.3	30.6279	15.3139	7.65697	53.5988	84.2266	68.9127	68.9127	260.337	1852.99	1715.16	627.871	359.877	214.395	382.848	704.441	1447.17	1401.23	574.273	3238.9	2189.89	1355.28	765.697	3591.12	1454.82	0	0	0
Colorado	Montezuma	0500000US08083	8083	72.0239	0.370823	12.7189	0.65372	14.0569	0.856845	25909	12.7672	50.6805	67.1823	46797	14.3	0.4247	28.6	4.73834	20.7	13.7989	17.3	27.7	3.85966	57.8949	115.79	100.351	138.948	69.4739	73.3336	324.212	1945.27	1964.57	1520.71	366.668	277.896	316.492	436.142	358.949	320.352	837.547	1045.97	2748.08	2095.8	1211.93	4716.51	1952.99	0	7.71933	3.85966
Colorado	Montrose	0500000US08085	8085	75.8919	0.450088	20.7064	0.864642	1.83825	3.25918	41268	18.4155	50.6917	44.9898	48739	15.7	0.4234	23.9	3.66893	22.4	12.2035	16.9	20.9	31.5014	205.971	191.432	72.6956	172.046	159.93	99.3506	261.704	1582.34	2394.11	2161.48	542.793	193.855	242.319	399.826	361.055	678.492	622.759	1066.2	2457.11	2282.64	855.384	3583.89	1318.21	0	26.655	2.42319
Colorado	Morgan	0500000US08087	8087	58.1483	3.27054	36.3226	0.833392	1.85937	9.62239	28257	22.0675	49.5413	32.5473	51626	10.4	0.4014	17.6	2.93207	15.3	12.3515	11.7	34.9	17.6947	1341.26	870.581	81.3958	81.3958	141.558	138.019	559.153	2717.91	1610.22	813.958	240.648	375.128	318.505	283.116	155.714	84.9347	445.907	803.341	1362.49	1688.08	920.126	3531.87	775.029	0	60.1621	92.0126
Colorado	Otero	0500000US08089	8089	53.6513	1.1339	42.0844	0.960287	3.73806	4.03274	18325	14.5213	51.0362	34.406	34136	27.4	0.477	17.7	4.97973	19.7	10.8229	21	35.1	16.3711	38.1992	49.1132	16.3711	174.625	152.797	98.2265	447.476	2875.85	5124.15	763.984	420.191	114.598	431.105	485.675	180.082	87.3124	311.05	1069.58	2013.64	2635.74	873.124	3388.81	1102.32	0	5.45703	0
Colorado	Ouray	0500000US08091	8091	90.42	0.0827643	6.45562	0.786261	0.889717	1.18594	4722	8.73362	49.3896	100	62230	11.6	0.4413	48.6	3.5	27.2	8.68213	13.2	21.9	NA	NA	63.5324	63.5324	21.1775	275.307	63.5324	254.13	1651.84	783.566	1164.76	1016.52	360.017	169.42	105.887	127.065	423.549	868.276	741.211	1524.78	1101.23	2054.21	4171.96	550.614	NA	NA	0
Colorado	Park	0500000US08093	8093	88.9416	0.835309	6.22979	1.05087	1.26105	1.3627	17392	7.92746	47.3593	100	66861	4.4	0.4082	30.2	2.89161	19.1	8.7418	11.6	23.4	17.2493	57.4977	57.4977	22.9991	80.4968	11.4995	86.2466	293.238	741.72	839.466	603.726	356.486	339.236	730.221	419.733	126.495	264.489	816.467	1017.71	1661.68	1293.7	1471.94	3875.34	551.978	0	0	0
Colorado	Phillips	0500000US08095	8095	76.9949	0.676622	20.5553	0.513299	0.956603	9.21723	4318	6.27685	50.6533	100	50724	8.5	0.4573	25.5	1.8938	18.4	13.2402	11.6	31.4	23.1589	92.6355	208.43	46.3177	69.4766	0	324.224	648.448	2964.34	2246.41	903.196	277.906	347.383	532.654	416.86	162.112	69.4766	509.495	1065.31	1366.37	1204.26	833.719	4191.76	1435.85	0	0	0
Colorado	Pitkin	0500000US08097	8097	85.688	0.891365	10.1337	1.8663	0.48468	7.25334	17909	18.4496	48.2507	44.2034	71244	7.3	0.5466	63.1	3.84581	17.2	12.251	3.8	14.2	184.265	100.508	39.0865	228.935	385.281	167.514	150.762	407.616	1200.51	2970.57	4405.61	1027.42	2445.7	686.806	117.259	122.843	335.027	815.233	1005.08	831.984	859.903	4746.22	9967.06	1429.45	11.1676	0	0
Colorado	Prowers	0500000US08099	8099	58.1716	0.698783	38.6468	0.476817	1.96481	7.24361	12052	7.35595	49.7452	37.8854	40097	20.5	0.4334	17.4	3.31924	17.1	14.1035	18	33.8	NA	NA	107.866	58.0816	224.029	307.003	74.6764	896.117	3775.31	2904.08	1020.58	248.921	74.6764	307.003	489.545	107.866	149.353	638.898	979.091	1974.78	1568.2	1037.17	3128.11	1261.2	NA	NA	0
Colorado	Pueblo	0500000US08101	8101	51.951	1.84804	43.0904	1.0834	3.11946	1.97832	164685	69.0189	50.7214	14.1535	44634	18.3	0.4572	22	4.90831	17.8	8.43123	19.1	29.4	17.0022	71.6519	91.6902	58.2931	132.374	160.306	164.557	783.314	3898.35	2715.49	622.4	420.803	503.992	1232.66	725.628	302.395	204.026	590.218	1089.96	2054.83	2131.34	1256.95	6223.4	1287.91	1.21444	4.85776	4.85776
Colorado	Rio Blanco	0500000US08103	8103	84.5802	1.16793	10.2904	0.662879	1.59407	2.08817	6465	2.00717	48.911	100	55543	10.7	0.417	20.2	4.44989	14.5	9.17343	10.5	25.9	NA	NA	0	46.4037	46.4037	247.486	46.4037	77.3395	1809.74	1871.62	2026.3	1129.16	819.799	572.312	340.294	587.78	1160.09	773.395	1655.07	3047.18	2397.53	1268.37	2598.61	2892.5	NA	NA	0
Colorado	Rio Grande	0500000US08105	8105	52.4533	0.622222	43.9822	0.631111	3.44889	3.74416	11351	12.4469	50.0089	62.5355	38639	21.1	0.4688	23.7	4.83785	18.9	13.6097	18.6	27.5	44.049	17.6196	246.674	361.202	96.9078	61.6686	17.6196	317.153	977.887	1321.47	2035.06	687.164	493.349	246.674	510.968	555.017	405.251	819.311	1709.1	2731.04	2546.03	1198.13	4748.48	1867.68	0	0	0
Colorado	Routt	0500000US08107	8107	89.5854	0.866591	7.026	0.920996	0.629542	3.07952	24874	10.5309	47.9307	45.1784	74273	10.3	0.453	50.4	2.69922	13.9	8.46157	5.1	15.6	76.385	144.729	28.1418	52.2634	124.628	112.567	100.507	285.439	1829.22	1499.56	2299.59	1045.27	747.769	442.229	269.358	148.75	558.816	1053.31	1620.17	1447.29	1543.78	2090.54	6376.14	916.62	0	20.1013	4.02026
Colorado	Saguache	0500000US08109	8109	58.8046	0.803741	35.9053	0.876808	3.52185	6.97279	6468	2.04131	49.9342	100	34410	21.9	0.5097	22.9	4.64541	21.4	16.9488	17.4	29	15.4607	30.9215	1329.62	200.989	77.3036	61.8429	0	556.586	1159.55	525.665	556.586	432.9	216.45	479.283	541.126	865.801	293.754	293.754	1298.7	1793.44	1592.46	788.497	2968.46	1607.92	0	0	15.4607
Colorado	San Juan	0500000US08111	8111	83.8583	0.131234	12.336	0.787402	0.918635	0	544	1.40382	43.9633	100	46563	7.9	0.4197	34.5	3.08285	27.9	8.57664	13.6	24.8	NA	NA	NA	183.824	0	735.294	0	735.294	1654.41	1470.59	2757.35	0	551.471	919.118	0	0	0	7169.12	735.294	1102.94	1654.41	2941.18	12132.4	0	NA	NA	NA
Colorado	San Miguel	0500000US08113	8113	85.9358	0.561592	10.6947	0.915639	1.35515	5.83584	7968	6.19249	46.7831	100	64478	9.2	0.5273	56.7	3.51449	12.5	11.8196	6.8	18.8	50.2008	188.253	50.2008	200.803	464.357	213.353	12.5502	200.803	1292.67	2271.59	3614.46	1744.48	351.406	288.655	213.353	426.707	363.956	1091.87	715.361	1192.27	1004.02	4656.12	5848.39	1418.17	0	0	0
Colorado	Sedgwick	0500000US08115	8115	79.6787	0.738168	16.6739	1.43291	1.17238	1.78723	2350	4.28802	50.6296	100	45188	17.9	0.4462	20.8	2.55387	25.9	12.1071	16.8	26.9	NA	NA	NA	NA	NA	42.5532	127.66	1319.15	2808.51	936.17	2340.43	85.1064	425.532	510.638	936.17	42.5532	0	1106.38	680.851	2340.43	808.511	553.191	3234.04	1276.6	NA	NA	NA
Colorado	Summit	0500000US08117	8117	81.7848	1.01913	14.5773	1.28681	0.815945	8.12383	30429	50.0209	45.7671	19.5185	77589	7.6	0.4098	51	2.22272	11.8	11.0537	6.3	15.9	75.5858	351.638	331.92	141.313	157.744	138.026	351.638	1012.19	2543.63	1938.94	1748.33	1186.37	1212.66	890.598	193.894	118.308	594.827	1189.65	742.713	1035.2	1771.34	5685.37	7134.64	821.585	0	6.57268	0
Colorado	Teller	0500000US08119	8119	88.4822	0.82526	6.75756	0.980744	1.36746	1.10729	24113	43.2878	49.2326	62.6039	65382	9.3	0.4104	34	3.70722	20.2	8.18065	14.5	21	29.03	87.09	20.7357	33.1771	294.447	207.357	62.2071	356.654	1617.38	1414.17	783.81	381.537	622.071	957.989	721.602	377.39	302.741	514.245	1447.35	1957.45	1575.91	982.872	4018.58	613.777	4.14714	4.14714	0
Colorado	Washington	0500000US08121	8121	86.4331	1.12039	10.4502	0.407415	0.387044	2.08678	4840	1.92211	48.0138	100	49375	10.8	0.4135	16.2	2.4186	19.5	9.61282	11.8	31.8	20.6612	123.967	702.479	82.6446	41.3223	123.967	289.256	805.785	2995.87	1983.47	351.24	475.207	1012.4	268.595	289.256	206.612	82.6446	206.612	929.752	3223.14	1280.99	454.545	3409.09	1942.15	0	0	0
Colorado	Weld	0500000US08123	8123	65.4419	1.1562	29.6473	1.77789	1.61181	5.74913	295123	74.0599	49.5792	20.46	70908	10.2	0.4156	26.7	3.00684	11.6	9.39937	10.1	29	99.2806	511.312	236.85	109.107	237.867	189.751	253.792	654.642	2589.43	1928.69	1223.56	634.989	684.799	1027.71	665.824	311.396	326.982	1123.26	1482.09	1869.39	1828.05	1609.5	6539.99	1200.18	4.40494	29.4792	10.8429
Colorado	Yuma	0500000US08125	8125	74.1118	0.389222	23.9122	0.538922	0.878243	9.54415	10069	4.25861	50.2096	64.9109	48394	12.4	0.4244	22.1	2.03517	18.2	13.4196	12	27.8	19.8629	69.5203	307.876	119.178	99.3147	9.93147	625.683	1003.08	1102.39	2125.34	1102.39	486.642	1301.02	347.602	655.477	248.287	109.246	347.602	675.34	1777.73	1102.39	1072.6	2721.22	883.901	0	0	0
Connecticut	Fairfield	0500000US09001	9001	61.5136	10.9744	20.1771	5.81539	0.517788	11.5188	944348	1511.04	51.2888	4.58406	92969	8.9	0.5432	47.4	3.95555	15.2	8.89632	9.2	21.3	210.304	1019.33	433.844	106.74	113.941	121.354	140.308	412.03	1546.15	1856.52	1768.31	851.169	960.557	850.852	202.997	50.9346	123.471	487.638	440.304	238.26	389.263	2528.41	5631.4	511.146	4.87109	83.9733	47.546
Connecticut	Hartford	0500000US09003	9003	60.6218	13.2396	18.4533	5.85114	0.564917	6.82083	894730	1217.39	51.3702	5.40864	72321	11	0.4716	37.8	4.24301	16.5	5.43849	11.8	26.2	52.418	610.463	504.51	139.26	106.624	98.8008	150.325	369.944	1214.33	1970.54	1965.4	701.664	614.152	628.346	267.12	53.4239	156.025	588.557	495.568	366.368	500.598	2365.41	5067.9	532.004	1.22942	78.683	60.2416
Connecticut	Litchfield	0500000US09005	9005	88.0686	1.6327	6.72516	2.05288	0.330736	3.55076	183031	198.837	50.5546	41.4486	78314	6.8	0.4479	35.1	3.82235	19.9	5.12572	11	27.7	71.5726	482.432	210.893	49.172	58.46	63.3772	96.7049	226.738	1224.93	1600.28	1410.14	626.67	978.523	725.56	148.062	54.0892	93.4268	446.919	455.114	382.995	750.693	2107.84	4145.2	659.997	0.546356	46.4402	27.3178
Connecticut	Middlesex	0500000US09007	9007	83.7204	4.78295	6.43095	3.15462	0.275999	3.24115	163368	442.369	51.2903	24.5401	84761	7.3	0.4427	41.5	3.50996	19	4.09051	10.8	25.5	40.3996	380.123	279.124	98.5505	44.6844	54.4782	84.4719	253.416	1062.02	1721.88	1713.92	690.466	683.732	572.94	146.295	50.8055	127.32	465.819	383.796	309.118	509.28	1876.74	4365.6	839.21	1.22423	48.9692	43.4602
Connecticut	New Haven	0500000US09009	9009	62.3391	12.8278	18.6334	4.30844	0.536018	6.00182	859339	1421.54	51.7859	3.63998	67128	11.7	0.4688	34.9	4.39698	16.6	5.6899	11.4	28.1	71.1012	848.21	416.483	103.452	78.316	77.9669	94.1421	329.556	1488.47	2005.26	1927.3	938.047	1084.55	955.153	280.797	53.995	148.603	606.164	448.135	352.131	541.23	2705.8	5787.12	784.44	1.74553	60.2789	51.2021
Connecticut	New London	0500000US09011	9011	75.2733	5.71436	10.9399	4.38482	1.17886	3.60457	268881	404.294	49.8838	25.8083	71368	10.1	0.4439	33.3	3.95088	17.2	5.00668	12.9	29.6	10.7854	213.477	181.493	65.8284	49.8362	68.8037	185.956	638.201	872.133	1662.45	2420.77	811.14	539.644	426.955	216.081	36.8193	144.302	627.787	656.424	452.617	831.595	2325.56	5629.63	857.257	0.371912	15.2484	17.4799
Connecticut	Tolland	0500000US09013	9013	84.2971	3.26065	5.72021	4.92973	0.26769	3.26438	151269	368.634	49.9089	38.2079	84916	7.7	0.4315	41.2	3.58039	14.8	3.74139	10.1	24.9	40.3255	254.513	263.769	44.953	70.0738	84.6175	147.419	271.04	851.463	1211.09	1393.54	563.896	523.571	460.769	158.658	42.3087	114.366	366.896	386.728	283.601	448.208	1662.6	3155.97	507.705	4.62752	20.4933	13.2215
Connecticut	Windham	0500000US09015	9015	82.2289	1.85513	12.2843	1.48769	0.699839	2.58456	116538	227.202	50.4875	49.761	64774	11	0.4151	24.1	4.51865	15.7	5.60403	13.7	30.3	16.3037	155.314	161.321	192.212	69.5052	97.8222	169.044	399.011	1001.39	2148.66	2775.92	725.085	582.643	620.398	225.677	52.3434	133.004	415.315	819.475	784.294	1171.29	2552.82	5797.25	714.788	0	1.71618	9.43898
Delaware	Kent	0500000US10001	10001	60.9331	25.4663	7.38897	2.39149	0.742649	2.78798	174822	298.302	51.8213	26.9694	58775	12.9	0.4302	23.6	4.14597	16.3	6.40752	14.5	35.4	23.4524	418.712	381.531	148.151	276.853	260.837	188.763	364.371	906.064	2367.55	2052.95	859.16	672.112	1039.91	403.267	71.5013	189.907	1232.68	1735.48	1412.87	1185.78	3604.81	7528.8	1061.65	1.14402	14.3003	20.5924
Delaware	New Castle	0500000US10003	10003	56.7887	24.8508	10.2767	5.76166	0.461262	5.7815	555133	1302.11	51.5276	4.60241	70996	11	0.4586	35.9	3.65923	14.7	5.59584	11	28.7	40.711	288.76	361.895	223.55	317.762	253.453	408.911	493.395	1304.55	2329.53	2006.19	931.488	1055.24	1114.69	500.601	88.8075	175.453	735.86	1183.86	979.225	954.366	3062.69	6593.56	779.093	1.08082	11.5288	18.374
Delaware	Sussex	0500000US10005	10005	75.2885	11.791	9.28971	1.34635	1.11302	4.07033	219540	234.514	51.6844	41.3036	60853	10.4	0.4496	26.5	3.74765	26.1	7.15455	14.1	32.9	46.0053	997.996	901.886	190.398	428.168	331.147	204.974	620.844	1087.73	2098.93	2577.21	865.901	484.194	645.44	354.833	117.063	221.372	1078.16	1695.36	1272.66	910.996	2969.39	6664.39	908.718	1.36649	26.8744	32.3403
District of Columbia	District of Columbia	0500000US11001	11001	37.0512	44.8907	11.2817	4.41665	0.611569	8.17942	684498	11212.1	52.5511	0	82604	15.3	0.5283	57.6	5.5535	11.9	4.30058	11.8	23.5	85.6102	594.889	613.442	220.307	268.81	269.395	191.235	293.792	630.535	1105.48	1133.09	537.036	580.279	459.315	175.311	52.8855	151.352	755.59	841.639	458.584	376.48	3979.41	5356.19	536.744	1.60702	32.1403	34.6239
Florida	Alachua	0500000US12001	12001	60.8099	19.9596	10.2761	6.26028	0.359688	5.18567	263148	300.524	51.6855	21.1934	49078	20.6	0.5138	42.5	3.27147	13.2	11.8657	10.7	26.7	34.9613	68.7826	41.4216	327.952	891.134	631.204	1178.42	894.554	837.932	1122.94	1833.95	638.044	406.235	470.458	306.292	0	891.134	2312.39	1796.33	364.054	200.268	1220.61	7160.23	1882.21	0	1.90007	0.760029
Florida	Baker	0500000US12003	12003	80.7865	13.8141	2.6662	0.70887	0.440839	0.676624	27785	47.4773	47.392	59.4911	61769	14	0.4414	13.4	3.38697	13.8	11.9664	17.3	37.9	32.3916	46.7878	25.1934	154.76	1076.12	2854.06	1180.49	1126.51	867.374	1526	2076.66	910.563	230.34	431.888	208.746	233.939	2612.92	3739.43	1993.88	165.557	125.967	521.864	6442.32	2429.37	0	10.7972	0
Florida	Bay	0500000US12005	12005	76.1365	11.2145	6.70635	2.27917	0.828445	2.79699	182482	240.539	50.3856	11.9999	51829	14	0.4509	22.8	3.97531	16.5	14.8349	19.5	29.1	7.12399	32.332	15.344	168.784	1760.17	974.891	409.355	401.683	911.871	1843.47	2611.76	1095.45	405.519	337.568	300.852	0	1835.25	2873.71	1487.27	278.384	92.0639	568.275	5119.41	1702.63	0	1.644	0
Florida	Bradford	0500000US12007	12007	73.2259	19.692	4.26944	0.602192	0.49762	1.26024	26979	91.7771	44.7642	75.5294	46197	20.8	0.4403	10.6	3.28202	17.8	13.2691	19.9	36.6	11.1198	163.09	14.8263	122.317	919.233	1560.47	1415.92	392.898	652.359	2828.13	1782.87	704.251	266.874	281.701	185.329	51.8922	2264.72	3669.52	2286.96	200.156	51.8922	522.629	5107.68	2105.34	0	7.41317	0
Florida	Brevard	0500000US12009	12009	74.0702	9.96198	10.7165	2.64037	0.462093	3.19396	576808	568.296	51.0926	5.07439	54359	11.8	0.455	29.3	3.52404	23.1	13.0129	15.6	29.6	8.14829	41.955	23.4047	266.64	617.016	321.944	307.901	455.264	687.23	917.116	1470.85	789.171	564.486	644.062	333.213	42.3018	1442.07	3000.65	1805.45	247.049	157.418	1224.84	5865.73	1658.78	0	1.38694	0.86684
Florida	Broward	0500000US12011	12011	35.603	28.3452	30.4282	3.88728	0.405379	13.7304	1909151	1587.24	51.2844	0.016933	57333	13.1	0.4861	31.9	3.36987	15.9	16.8923	11	24.6	70.6073	198.832	107.482	469.266	2128.8	809.155	271.744	499.07	1119.03	1533.93	1887.85	1129.56	1061.78	1105.41	442.291	41.4844	1182.2	2746.72	1516.7	364.822	196.475	4162.37	6984.1	1167.48	0.680931	9.74255	6.02362
Florida	Calhoun	0500000US12013	12013	77.2469	13.0047	5.74484	0.802084	1.32995	1.92467	14444	25.4594	45.4171	67.5145	38609	16.4	0.4523	9.9	4.11255	18.4	15.2101	22	36.4	6.92329	48.463	366.934	110.773	1453.89	1966.21	353.088	754.639	996.954	2478.54	2070.06	526.17	360.011	193.852	131.543	90.0028	1917.75	4313.21	2416.23	283.855	13.8466	526.17	5095.54	1710.05	0	0	27.6932
Florida	Charlotte	0500000US12015	12015	83.9614	5.50276	7.41197	1.41893	0.401085	4.22822	176954	259.808	51.2124	8.88435	49225	10.3	0.4542	23.2	4.0097	39	17.1047	21.9	27.9	14.6931	123.761	122.066	187.619	673.056	411.971	217.006	363.936	796.252	1277.17	1319.55	538.558	512.563	647.061	374.674	6.78142	674.187	2265	2192.1	416.492	177.447	690.01	4120.28	1708.92	0	12.4326	23.1699
Florida	Citrus	0500000US12017	12017	87.7151	2.86894	5.94812	1.68189	0.43264	2.03582	143087	245.89	51.5213	34.5188	41424	15.4	0.4611	17.6	5.19885	35.9	15.4462	21.4	29.3	16.0741	53.1145	16.0741	140.474	632.482	626.192	467.548	359.921	1035.73	1308.99	1420.81	745.7	399.757	469.644	275.357	56.6089	888.271	2657.12	2420.21	261.379	193.589	450.076	3834.73	1690.58	1.39775	6.28988	0.698876
Florida	Clay	0500000US12019	12019	72.0926	11.324	10.3368	3.17024	0.564627	2.34984	207291	342.849	50.6831	14.9687	62653	10.6	0.4191	24.1	3.28108	14.9	11.3501	13.6	32.1	25.5679	107.578	51.6183	166.915	1024.65	628.103	500.745	485.791	919.963	1521.53	2010.7	622.314	323.7	519.559	384.966	176.081	1975.48	2622.4	1952.33	290.413	107.578	865.45	6325.89	2091.26	2.41207	5.30655	5.78896
Florida	Collier	0500000US12021	12021	62.5359	6.69295	28.2025	1.55408	0.478219	14.2992	363922	182.24	50.6539	8.48594	65675	9.4	0.5223	36.2	3.43725	30.9	22.8222	11.4	21.3	43.4159	124.202	266.541	768.297	1452.51	586.389	272.861	515.22	892.224	1262.63	1473.12	668.55	642.171	773.243	453.669	0	983.727	2383.75	1966.08	275.883	173.664	1291.49	4523.5	1111.23	0.274784	5.49568	7.69396
Florida	Columbia	0500000US12023	12023	72.2707	18.0375	6.36427	1.05527	0.578699	1.6294	69105	86.6469	48.4192	62.0574	44491	16.3	0.4695	15.6	3.74408	18	12.3809	19.5	35.9	4.34122	88.2715	121.554	214.167	3261.7	1199.62	684.466	648.289	753.925	1716.23	1787.14	638.159	253.238	340.062	248.897	72.3537	1567.18	5202.23	2473.05	241.661	159.178	643.948	5934.45	2253.09	0	2.89415	0
Florida	DeSoto	0500000US12027	12027	54.5067	11.9155	31.876	0.597509	1.09899	11.9371	36399	57.1689	43.3701	46.2423	35057	22	0.4526	11.4	3.84092	21.3	23.0703	14.1	31.6	19.2313	63.1885	417.594	1241.79	1788.51	571.444	219.786	307.701	2011.04	1321.46	1313.22	1159.37	782.989	598.918	368.142	13.7366	521.992	2692.38	3197.89	329.679	164.84	337.921	4431.44	1552.24	2.74733	8.24198	8.24198
Florida	Dixie	0500000US12029	12029	83.8563	9.56886	4.01796	0.413174	0.580838	0.723976	16437	23.3114	44.6467	77.0247	38237	24.5	0.4751	9.4	4.22657	22.7	15.8202	24.5	34.2	NA	NA	285.94	91.2575	1186.35	2865.49	608.384	456.288	334.611	912.575	1703.47	596.216	377.198	304.192	127.761	73.006	1155.93	3333.94	3048	438.036	103.425	285.94	3924.07	2117.17	NA	NA	12.1677
Florida	Duval	0500000US12031	12031	52.5645	29.4654	10.1366	5.0643	0.452651	4.88862	924229	1211.88	51.5425	2.9115	53473	14.2	0.4728	29.2	3.57348	13.4	13.2342	13.5	31.4	25.8594	85.0439	68.0567	522.165	1605.88	580.051	430.954	515.348	976.057	1825.41	2260.8	715.083	420.891	517.188	361.599	85.0439	2461.29	2678.02	1393.05	268.981	111.661	1226.32	6394.95	1579.91	0.432793	1.94757	3.13775
Florida	Escambia	0500000US12033	12033	64.1807	22.7183	5.81966	3.40756	0.899428	2.24286	311522	474.168	50.5033	8.30222	49286	12	0.4383	26.4	3.54237	16.2	11.3831	15	29.3	30.8164	139.958	95.0174	390.984	1881.73	1074.72	364.982	420.837	1016.94	1758.14	2786.32	861.576	374.291	347.648	215.394	0	995.435	3102.19	2193.1	289.867	124.871	994.793	5075.4	1470.52	0	3.85206	6.7411
Florida	Flagler	0500000US12035	12035	74.8204	9.96279	10.5428	2.6038	0.399761	3.65413	107139	220.36	51.8797	10.3212	53872	10.1	0.424	24.4	4.04444	29.5	14.7216	16	25.9	22.4008	102.67	51.3352	125.071	556.287	377.08	409.748	391.081	544.153	896.032	1482.19	615.089	677.624	488.151	261.343	37.3347	1366.45	2826.24	1904.07	265.076	188.54	896.966	4781.64	1329.11	0	1.86673	1.86673
Florida	Franklin	0500000US12037	12037	79.3712	12.1592	5.59816	0.485685	0.996932	1.86605	11736	21.5347	44.2314	68.0405	42855	17.7	0.5018	17.1	3.45041	21.4	17.726	21.8	35.5	NA	NA	0	34.0832	937.287	3689.5	673.142	1329.24	391.956	596.455	2897.07	332.311	144.853	161.895	374.915	0	1022.49	3919.56	2462.51	204.499	17.0416	315.269	5035.79	1797.89	NA	NA	0
Florida	Gadsden	0500000US12039	12039	32.562	55.1227	10.509	0.729943	0.583954	3.79642	46017	89.1159	52.521	65.3797	40922	19.8	0.4394	16.7	4.57297	16.5	16.312	20.1	42.8	2.17311	219.484	375.948	245.561	2277.42	2007.95	1040.92	504.162	569.355	1421.21	2416.5	727.992	230.35	230.35	267.293	99.9631	1103.94	2864.16	1862.36	286.851	154.291	1873.22	6336.79	1934.07	0	0	4.34622
Florida	Gilchrist	0500000US12041	12041	85.791	5.4174	6.1021	0.580631	0.684706	1.90179	17615	50.3727	48.3512	83.9188	42357	17	0.4217	14.2	3.75601	20	15.5291	21	37.7	NA	NA	56.7698	493.897	1288.67	789.1	255.464	573.375	862.901	1407.89	1197.84	1061.6	448.481	641.499	181.663	56.7698	1203.52	3866.02	3139.37	295.203	198.694	351.973	4677.83	2310.53	NA	NA	0
Florida	Glades	0500000US12043	12043	60.0772	13.0283	21.1454	0.706791	5.18799	6.90713	13363	16.5676	43.7555	70.638	39879	14.5	0.4324	9.9	3.99539	25.9	25.8836	20.4	36.4	22.45	22.45	194.567	987.802	1698.72	501.384	651.051	486.418	486.418	703.435	755.818	246.951	164.634	202.05	224.5	74.8335	291.851	1399.39	1324.55	374.167	97.2835	344.234	2746.39	793.235	7.48335	0	0
Florida	Gulf	0500000US12045	12045	75.6929	16.8275	4.62138	0.476367	0.661965	1.07755	16055	29.0095	41.4687	77.085	44291	12.7	0.4149	17.7	4.41032	19.9	13.4655	18.6	33.1	6.22859	0	0	137.029	2180.01	2827.78	323.887	479.601	697.602	1650.58	2292.12	1033.95	311.429	230.458	155.715	0	1818.75	2653.38	1569.6	155.715	43.6001	355.03	5524.76	2024.29	0	0	0
Florida	Hamilton	0500000US12047	12047	55.0245	32.1244	9.79734	0.81761	1.05521	3.06258	14269	27.7449	42.1174	63.484	34583	28.9	0.4713	9.3	4.2365	16.5	15.1032	22.6	41.3	NA	NA	1625.9	742.869	1604.88	904.058	1107.3	343.402	504.59	2067.42	1576.84	469.549	161.189	224.262	161.189	0	918.074	4078.77	2270.66	476.558	119.139	511.599	5340.25	1387.62	NA	NA	0
Florida	Hardee	0500000US12049	12049	46.7499	6.66177	43.975	1.13048	1.17453	6.71735	27228	42.7058	47.2343	47.8093	37594	21.6	0.4817	10.4	5.31346	15.4	20.0375	10.1	38.5	3.67269	77.1265	290.143	1245.04	1472.75	965.917	995.299	918.172	543.558	1237.7	1751.87	760.247	411.341	774.938	580.285	279.124	1472.75	4194.21	3837.96	484.795	102.835	730.865	6607.17	1840.02	0	0	0
Florida	Hendry	0500000US12051	12051	32.0555	10.8215	54.3026	0.976995	2.0334	19.5355	40127	34.7052	46.6671	37.8922	40728	23.2	0.4736	8.2	6.0709	13.2	26.8543	12.7	34.5	9.96835	219.304	844.818	1368.16	1667.21	822.389	244.225	411.194	662.895	1951.3	1901.46	637.974	398.734	580.656	411.194	129.589	705.261	3047.82	3561.19	304.035	114.636	1069.11	6681.29	1310.84	0	7.47626	29.9051
Florida	Hernando	0500000US12053	12053	77.2352	5.156	14.1823	1.44448	0.486208	1.98472	182696	386.279	51.8115	19.3752	46030	13.7	0.428	17.5	4.51997	27.5	15.7973	19.1	31.8	15.326	35.0309	12.5892	160.376	711.017	535.315	278.605	338.267	678.723	1250.16	1442.29	732.912	614.135	731.269	449.928	145.05	1253.45	3626.24	2326.82	275.321	108.924	752.069	4691.95	1586.79	0	2.73679	0
Florida	Highlands	0500000US12055	12055	66.3786	9.59838	20.8102	1.55942	0.663037	6.59151	102101	100.331	51.1354	21.0657	37314	16.3	0.4803	17	4.81465	34.8	18.4862	20.4	30.5	20.5679	61.7036	45.0534	230.164	814.879	627.81	340.839	509.3	1073.45	1148.86	1497.54	732.608	424.09	756.114	314.395	0	674.822	2965.69	2998.01	369.242	139.078	880.501	4766.85	1913.79	0.979422	5.87653	1.95884
Florida	Hillsborough	0500000US12057	12057	48.2446	15.9071	29.2378	4.42943	0.524954	8.64381	1378883	1349.32	51.079	3.51286	56137	14.2	0.4799	32.7	3.38267	13.8	14.2895	11.5	24.4	26.2531	58.0905	78.9044	668.222	1314.4	570.679	356.956	456.094	731.026	1332.17	1731.26	765.837	771.494	980.286	546.167	143.449	1285.46	3101.57	2175.17	418.745	270.654	1689.7	5676.62	1761.57	0.217567	1.52297	4.13378
Florida	Holmes	0500000US12059	12059	86.4558	6.65914	2.9676	0.667454	1.04225	2.01235	19430	40.576	46.9323	78.7725	38608	26.3	0.4474	10.3	3.96678	19.8	15.6796	24	33.4	5.14668	46.3201	46.3201	833.762	1296.96	1065.36	597.015	905.816	1219.76	2645.39	2063.82	483.788	185.28	138.96	211.014	0	874.936	3582.09	3129.18	468.348	77.2002	447.761	5831.19	1487.39	0	0	0
Florida	Indian River	0500000US12061	12061	75.1914	9.03039	12.6819	1.57801	0.437067	4.77931	150984	300.282	52.0872	4.96783	52336	10.6	0.5283	28.3	4.27931	31.6	16.9201	16.6	26.3	23.1813	37.09	27.8175	401.367	1014.01	389.445	278.837	429.185	737.827	1214.7	1965.11	798.76	457.002	463.625	269.565	50.9988	986.197	2938.06	1957.16	229.163	83.4526	708.684	4536.9	1227.28	0	5.29857	1.32464
Florida	Jackson	0500000US12063	12063	65.0864	26.4569	5.0119	0.755615	0.875686	1.94752	48472	52.7918	44.9022	75.3628	39002	21	0.4463	13.4	3.96762	18.5	15.1767	19.6	36.7	8.25219	20.6305	499.257	224.872	2523.11	1644.25	938.686	664.301	1528.72	1539.03	2104.31	495.131	317.709	241.376	266.133	173.296	1569.98	3315.32	2368.38	402.294	111.405	623.04	6405.76	2265.23	0	0	2.06305
Florida	Jefferson	0500000US12065	12065	60.1204	33.7486	3.85638	0.636898	0.412934	2.7508	14105	23.5839	47.5714	100	48173	15.2	0.4545	22	3.74418	22	13.591	16.4	34	NA	NA	7.08968	155.973	2027.65	1169.8	425.381	850.762	730.238	1481.74	2148.17	758.596	198.511	375.753	262.318	0	843.672	3317.97	2318.33	368.664	191.421	971.287	6799.01	2240.34	NA	NA	7.08968
Florida	Lafayette	0500000US12067	12067	70.7513	13.0669	14.2464	0.297755	0.813101	3.71683	8744	16.093	42.8997	100	39543	28.3	0.475	15.8	3.19635	13.5	19.7683	17.2	32.5	NA	NA	68.6185	274.474	903.477	12500	331.656	526.075	571.821	1063.59	1258.01	663.312	182.983	114.364	80.0549	80.0549	1086.46	3190.76	1841.26	548.948	125.801	297.347	3774.02	2047.12	NA	NA	0
Florida	Lake	0500000US12069	12069	69.397	10.3382	16.0474	2.26146	0.607302	3.43241	335362	352.56	51.608	19.2539	51884	11.7	0.4272	22.7	3.51317	26.3	15.5345	16.4	30.3	21.1712	48.306	21.1712	329.793	954.789	574.305	306.833	346.491	600.545	1436.06	1880.06	826.271	638.415	773.194	505.722	8.94556	1358.23	2866.16	2287.38	453.54	261.807	1264.9	5509.27	1737.82	0	3.87641	0.59637
Florida	Lee	0500000US12071	12071	66.8185	8.08365	21.8965	1.75866	0.502511	8.85277	718679	919.584	51.0513	5.82024	54691	12.3	0.4805	27.8	3.39496	27.6	18.6168	13.6	25.9	32.6989	115.629	121.89	546.28	1347.19	455.419	245.172	431.208	942.284	1416.21	1695.47	687.79	715.062	939.084	563.534	0	911.534	3359.22	2682.84	330.885	167.669	1279.71	5622.82	1556.88	1.39144	4.45261	8.76608
Florida	Leon	0500000US12073	12073	56.3446	31.0306	6.58013	3.75792	0.34222	3.32834	288102	431.98	52.6013	12.3095	51201	19.3	0.4894	45.7	3.34745	12.4	10.8044	11.4	30.7	11.1072	66.9902	62.1308	258.242	1091.63	757.024	1469.97	597.011	979.861	1499.82	2418.93	911.483	408.189	455.047	407.842	0	1113.49	2743.82	2137.44	381.809	142.658	1935.77	7456.39	2147.16	0	1.0413	1.3884
Florida	Levy	0500000US12075	12075	79.534	8.95511	8.5872	0.748099	0.73093	2.02948	39961	35.7363	51.1822	92.0492	37634	19.9	0.4544	12.6	3.83434	23.5	18.0185	19.9	32	5.00488	42.5415	37.5366	367.859	1005.98	845.825	312.805	282.776	658.142	1073.55	1769.22	805.786	580.566	745.727	402.893	122.62	1243.71	3891.29	2947.87	305.298	247.742	513	5292.66	1909.36	0	0	2.50244
Florida	Liberty	0500000US12077	12077	71.1955	18.9074	7.17749	0.449332	1.19428	2.39091	8365	10.0113	38.3351	100	37363	15.7	0.4288	12.7	3.78358	15.6	14.6972	24.5	39.3	NA	NA	2474.6	107.591	2115.96	442.319	980.275	251.046	765.093	1757.32	2916.92	585.774	143.455	191.273	155.409	23.9091	1506.28	4578.6	2295.28	478.183	83.682	729.229	5774.06	1386.73	NA	NA	0
Florida	Madison	0500000US12079	12079	54.7358	37.2929	5.61282	0.491122	0.707	2.63072	18474	26.5231	47.1153	80.0094	35509	27.1	0.4998	13.8	3.89222	19.7	14.1826	19.1	35.2	10.826	303.129	59.5431	709.105	2262.64	1401.97	757.822	362.672	1012.23	1456.1	1602.25	866.082	205.694	86.6082	238.173	0	806.539	3561.76	3453.5	281.477	330.194	860.669	8184.48	2582.01	0	10.826	10.826
Florida	Manatee	0500000US12081	12081	70.9119	8.4469	16.7342	2.26767	0.506008	7.02094	373853	503.335	51.7172	5.7903	56036	11.2	0.4693	29.3	3.38908	26.5	16.0542	14.1	26.5	18.7239	139.36	124.648	523.735	1508.61	490.835	301.99	516.513	924.428	1424.62	1703.88	872	791.755	886.712	448.305	0	956.258	3066.71	2389.44	342.916	167.98	1138.68	4878.12	1710.3	0.802454	14.4442	10.6994
Florida	Marion	0500000US12083	12083	70.0848	12.5089	13.6378	1.80039	0.520589	2.73358	348371	219.321	52.0408	31.0283	43361	14.7	0.4481	19.4	4.2911	28.4	15.3584	18.1	30.4	8.61151	42.4834	20.6676	136.923	1246.37	1008.41	351.35	336.136	631.224	1327.03	1945.63	885.837	413.927	499.468	314.033	52.8173	1145.9	3194.58	2398.59	337.571	150.127	678.587	4965.68	1638.2	0	1.1482	0.861151
Florida	Martin	0500000US12085	12085	77.9818	5.22211	13.9412	1.47534	0.934051	5.30204	157581	289.769	50.5829	8.47674	57959	9.3	0.5273	33	3.50059	30.1	16.9913	15.2	19.4	20.9416	104.073	288.74	926.508	960.776	575.577	259.549	306.509	547.655	984.256	1149.25	606.672	507.041	514.021	316.663	4.44216	1073.1	1644.23	1686.75	299.528	144.687	1252.69	4581.14	722.803	0	3.80757	1.90378
Florida	Miami-Dade	0500000US12086	12086	13.0285	15.5797	69.0593	1.65731	0.279079	22.95	2715516	1429.34	51.4511	0.404377	48982	19.1	0.5249	28.8	3.85158	15.6	20.0178	10.1	22.2	88.9334	367.26	211.746	729.953	3065.57	1393.92	435.387	586.518	1655.38	2471.43	2745.33	1382.02	1329.03	1379.92	622.681	4.3454	1507.67	2873.05	1514.96	381.106	265.622	6206.78	10080.6	1778.52	0.40508	12.7784	12.6679
Florida	Monroe	0500000US12087	12087	65.7563	6.13246	24.9484	1.42615	0.517147	9.39273	76325	77.6428	48.0121	8.71391	67023	10.2	0.506	33.3	2.6199	21.3	20.2718	11.1	21.5	39.3056	64.1991	39.3056	210.94	1382.25	547.658	146.741	627.579	1386.18	1092.7	1501.47	640.681	771.7	610.547	229.283	0	737.635	2275.79	1510.65	335.408	361.612	2047.82	6198.49	983.95	0	3.93056	1.31019
Florida	Nassau	0500000US12089	12089	86.8569	5.73679	4.47852	1.02409	0.499814	1.45449	80578	124.219	50.7713	48.1463	66297	10.4	0.4544	28.2	3.20972	20.9	12.4849	16	28.3	13.6514	57.0875	23.5796	148.924	1095.83	805.431	510.065	452.977	889.821	1928.57	2776.19	887.339	318.946	428.157	395.89	0	2830.8	3173.32	1897.54	292.884	204.771	747.102	5516.39	1626.99	0	0	1.24103
Florida	Okaloosa	0500000US12091	12091	73.1484	9.61118	9.69417	3.25567	0.726109	3.05624	200737	215.801	49.3426	12.0992	62048	10.5	0.4303	30.6	2.94484	15.4	13.4525	15.2	27	21.9192	55.2962	37.8605	235.134	1069.06	672.024	439.879	728.814	1219.51	1924.91	1929.39	1081.02	433.901	337.257	220.189	32.8788	916.622	2957.6	2508.76	313.345	184.321	692.448	5733.37	1677.32	0.498164	1.49449	0.996329
Florida	Okeechobee	0500000US12093	12093	63.0209	8.52493	25.4544	1.02318	1.55765	8.87558	40572	52.7489	46.3394	36.5487	40367	19.5	0.4429	11.4	3.72945	19.2	22.4551	15.2	33	2.46475	27.1123	177.462	736.961	1323.57	808.439	808.439	460.909	707.384	936.607	2102.44	692.596	483.092	534.852	500.345	157.744	798.58	3369.32	3416.15	155.28	71.4779	670.413	5959.78	1099.28	0	0	0
Florida	Orange	0500000US12095	12095	39.745	20.2355	32.3301	5.70444	0.567271	10.415	1321194	1465.02	50.94	2.04214	54335	15	0.4868	33.8	3.18025	11.4	15.6524	10.9	25.2	34.6656	72.2074	46.7759	669.319	1407.21	524.828	309.19	472.3	918.639	1331.83	2058.06	816.307	741.223	942.027	478.961	30.0486	1515.3	2752.81	1779.45	359.448	162.732	2340	6802.48	1563.81	0.227067	2.27067	0.529824
Florida	Osceola	0500000US12097	12097	30.7788	9.56004	55.2855	2.89872	0.814968	9.5039	338619	255.056	50.6881	7.82105	50063	15.2	0.4283	20.5	3.62862	12.8	16.1522	14.4	30.1	41.3444	102.18	64.0838	431.458	1915.13	771.073	397.202	524.188	1245.65	1992.21	2474.17	920.504	864.393	1301.76	611.602	56.4056	1646.39	3146.6	2186.23	447.405	290.297	2530.28	7646.94	1525.31	0.295317	1.7719	3.54381
Florida	Palm Beach	0500000US12099	12099	54.0826	18.5949	22.9195	2.93087	0.586497	11.8497	1446277	736.3	51.4946	1.04255	59943	11.8	0.5221	35.7	3.56345	23.3	17.4463	12.3	21.2	42.5921	167.534	213.929	574.717	1341.86	589.998	298.076	420.459	909.715	1172.25	1709.84	916.076	776.476	786.364	358.507	0	1016.33	2411.09	1545.62	338.386	183.506	2806.24	5517.55	1001.81	1.52115	11.6852	10.0949
Florida	Pasco	0500000US12101	12101	73.8324	5.57456	15.7908	2.70241	0.477735	3.97518	510593	683.887	51.373	9.46638	50417	13.2	0.4517	23.4	3.83907	22.5	14.9488	16.2	31.6	9.98839	39.366	26.6357	341.759	834.52	340.976	242.071	331.379	779.094	1349.61	1520	731.111	604.199	841.57	407.369	53.2714	1189.4	3115.79	2448.72	293.189	156.681	1035.46	5319.5	1640.84	0.391701	1.1751	0.979254
Florida	Pinellas	0500000US12103	12103	73.8284	10.4594	10.0066	3.59179	0.387479	4.86598	957875	3498.88	52.0314	0.284002	51454	12.5	0.4857	31	3.28047	23.9	14.3354	15.3	25.4	24.3247	53.7648	58.9847	579.199	1017.15	357.249	233.851	412.162	734.125	1224.48	1538.93	723.476	617.095	669.607	257.549	0	954.3	2566.62	1805.77	292.001	140.519	1055.25	4834.03	1463.97	0.521989	3.44513	4.6979
Florida	Polk	0500000US12105	12105	57.9488	14.6319	23.6196	1.94023	0.667364	5.51063	668671	371.993	50.9993	13.5105	48500	14.8	0.4423	20	4.06883	20	15.7573	15.4	37.1	13.6091	61.1661	80.4581	450.147	1299.14	661.611	442.819	476.468	675.37	1432.84	1988.87	964.301	634.094	961.459	497.405	120.837	1372.72	3998.23	2693.7	379.26	210.567	1581.79	6882.01	1787.13	0.14955	3.43966	4.93516
Florida	Putnam	0500000US12107	12107	71.2903	15.8448	10.218	0.6661	0.718687	2.28403	72766	99.9041	50.5158	56.1629	35649	22.3	0.4599	12.4	4.80865	22.4	17.168	18	38.7	17.8655	130.555	61.8421	313.333	1286.32	650.029	487.865	366.93	509.854	1658.74	2055.91	490.614	283.099	542.836	377.924	138.801	1552.92	3311.99	2995.9	327.076	103.07	331.199	4511.72	1459.47	0	1.37427	6.87134
Florida	St. Johns	0500000US12109	12109	82.3319	5.22337	7.20284	3.18964	0.315817	2.30018	235503	392.093	51.2245	23.7735	77323	8.1	0.4655	43.7	2.87394	19.2	10.6476	11.3	23.1	38.2161	50.9548	21.2312	309.55	966.017	477.701	439.06	516.342	973.236	1758.36	2261.12	725.256	472.181	516.766	359.231	112.95	1855.6	2548.16	2462.81	407.638	244.583	1168.56	5679.33	2090.42	0.849246	0.849246	0.849246
Florida	St. Lucie	0500000US12111	12111	56.6864	19.8186	19.5489	1.98145	0.562081	6.74693	305591	534.57	51.1176	3.35722	49373	14.2	0.4475	20.3	4.37831	23.3	16.9242	15.7	29.8	15.38	66.1014	73.3006	438.167	1077.91	659.051	327.235	346.542	554.99	1113.58	1747.11	842.957	610.947	665.596	449.621	156.091	1245.13	2762.84	2156.48	316.109	111.914	1323.34	5629.09	1226.15	0.65447	6.87193	2.29064
Florida	Santa Rosa	0500000US12113	12113	82.2982	6.13385	5.70118	2.15223	0.877618	1.74018	170442	168.355	49.0357	20.9894	66242	9.5	0.4216	28.1	3.32036	15.4	12.5145	15.9	30.1	26.9887	65.7115	52.2172	217.083	1632.23	771.523	389.575	377.254	897.079	2129.76	2542.21	941.669	378.428	232.337	232.924	5.28039	964.551	3574.24	3229.25	337.945	154.891	813.767	5964.49	2291.69	1.17342	3.52026	0.58671
Florida	Sarasota	0500000US12115	12115	83.0157	4.39142	9.33825	1.78197	0.31918	5.39472	412144	741.203	52.3475	4.32049	58644	9.2	0.485	34.7	3.36687	35.4	16.3006	15.5	21.4	24.0207	64.5405	66.4816	233.414	987.762	380.207	241.178	382.876	996.254	1137.95	1510.64	541.558	582.321	731.298	296.984	0	772.06	2556.63	1947.62	241.178	171.785	1087.48	4943.18	1819.75	0.727901	9.94798	8.00691
Florida	Seminole	0500000US12117	12117	59.5782	11.3915	21.9812	4.8729	0.437978	5.21242	455086	1471.19	51.6899	3.15766	63760	11.1	0.46	38.2	3.17366	14.8	10.1332	10.3	26.6	28.1266	56.4728	23.2923	481.447	853.465	353.12	205.236	299.504	571.76	1101.11	1350.07	666.907	635.484	795.674	348.286	140.413	1337.55	2494.25	1599.92	293.571	245.228	1722.53	5579.6	1349.42	0	1.75791	0.878955
Florida	Sumter	0500000US12119	12119	85.0987	7.03357	5.74972	0.953757	0.403094	1.94051	120999	217.183	50.1421	34.9647	55228	8.5	0.4278	31.1	5.09587	55.6	11.9045	19.6	29.3	47.1078	132.232	29.7523	95.0421	597.526	652.898	426.45	465.293	448.764	1307.45	1681.01	745.461	653.724	378.516	193.39	9.09098	646.286	1664.48	1529.76	304.135	190.084	533.062	3377.71	1529.76	0	11.5703	2.47936
Florida	Suwannee	0500000US12121	12121	75.5063	12.3962	9.63092	0.68566	0.746758	3.46508	43924	63.789	48.5348	83.1677	42686	18.7	0.4715	14.7	3.70776	20.1	17.2023	19.5	38.4	13.66	302.796	66.0231	828.704	1418.36	2959.66	660.231	630.635	619.251	1641.47	1894.18	621.528	232.219	225.389	159.366	72.8531	1056.37	4291.5	2957.38	298.242	147.983	453.055	5566.43	2206.08	0	31.8732	9.10664
Florida	Taylor	0500000US12123	12123	72.4368	19.2804	4.50446	0.846321	0.975813	1.31234	22098	21.1803	45.4377	69.2822	36934	19.3	0.4179	7.4	3.84659	19.1	14.918	22.7	34.5	NA	NA	85.9806	262.467	1267.08	3837.45	588.289	714.997	696.896	1434.52	2393.88	660.693	235.315	117.658	149.335	4.5253	692.37	3982.26	3203.91	429.903	67.8794	724.047	7222.37	2769.48	NA	NA	0
Florida	Union	0500000US12125	12125	69.6051	21.9411	5.70951	0.742972	0.528782	1.9227	15239	62.5693	35.589	67.4477	41770	20.6	0.4736	8.3	3.40471	14.5	12.6761	15.4	36.9	6.56211	26.2484	177.177	196.863	1023.69	2526.41	2473.92	1095.87	597.152	1318.98	1483.04	492.158	229.674	275.609	196.863	203.425	1942.38	3556.66	2093.31	170.615	118.118	557.779	5630.29	1778.33	0	0	6.56211
Florida	Volusia	0500000US12127	12127	71.1783	10.3662	14.5281	2.0068	0.473392	3.12603	527634	479.104	51.1966	9.94333	46760	14.2	0.4617	23.6	3.73739	23.8	14.623	17	29.8	17.6259	77.1368	45.6756	280.118	898.35	465.853	298.313	382.273	687.029	1072.33	1674.27	651.967	729.293	835.996	392.886	30.3241	1545.58	2270.51	1575.9	417.714	256.807	1115.93	4665.36	1488.91	0.189525	3.79051	3.22193
Florida	Wakulla	0500000US12129	12129	80.0592	12.8031	3.7676	0.739349	0.739349	0.890924	31877	52.5663	46.6221	61.6779	62778	11.2	0.3787	18.4	3.11505	13.9	12.3974	16.2	39.5	6.27412	69.0153	34.5076	94.1117	1672.05	934.843	787.402	586.63	1013.27	1408.54	2685.32	633.686	269.787	514.478	348.213	106.66	1245.41	4100.13	3243.72	335.665	172.538	1079.15	6992.5	2641.4	0	3.13706	0
Florida	Walton	0500000US12131	12131	84.206	5.03958	6.38039	1.38424	0.805604	2.49476	65858	63.4323	49.4501	63.1252	53785	13.1	0.4993	28.4	3.08706	19.4	17.6417	16.6	31.8	27.3315	30.3684	119.955	212.579	1491.09	642.291	496.523	815.391	1805.4	1785.66	2137.93	1129.7	443.378	613.441	270.278	0	1053.78	3583.47	2324.7	370.494	194.358	607.367	4638.77	1375.69	0	0	13.6658
Florida	Washington	0500000US12133	12133	77.5402	14.5016	3.70177	0.594855	1.36254	2.00684	24566	42.0166	46.3424	84.5517	37188	20.5	0.4401	11.7	3.82057	17.4	16.5705	19.6	37.8	4.07067	44.7773	187.251	219.816	1815.52	1835.87	305.3	696.084	1143.86	1770.74	2023.12	639.095	195.392	199.463	118.049	0	1013.6	3618.82	2479.04	240.169	69.2013	578.035	6325.82	1298.54	0	0	16.2827
Georgia	Appling	0500000US13001	13001	68.6173	18.8739	10.2448	0.837521	0.561949	2.30302	18454	36.3074	50.0729	71.4411	39561	22.1	0.4446	9.7	4.34542	16.5	19.1454	19.1	38.8	5.41888	384.74	482.28	536.469	1766.55	1658.18	818.251	1197.57	400.997	1950.8	1771.97	1040.42	265.525	233.012	75.8643	113.796	520.212	3170.04	2162.13	455.186	211.336	325.133	5142.52	932.047	0	32.5133	37.9322
Georgia	Atkinson	0500000US13003	13003	56.5867	16.054	24.9729	0.891889	1.49452	10.3327	8265	24.1161	49.5239	100	34877	26.1	0.4765	9.9	3.53373	12.7	22.3874	15.1	34.8	NA	NA	508.167	1222.02	1657.59	1439.81	459.77	1209.92	725.953	2165.76	1984.27	423.472	229.885	254.083	145.191	217.786	762.25	3157.89	1814.88	665.457	229.885	302.48	4283.12	1367.21	NA	NA	12.0992
Georgia	Bacon	0500000US13005	13005	72.9906	16.093	8.70809	0.670541	0.411265	3.03705	11228	39.5239	51.1131	69.2862	36964	26.9	0.4588	10.1	3.81649	15.1	19.3832	19.4	37.4	53.4378	169.22	926.256	1024.23	1478.45	1006.41	676.879	988.6	409.69	2413.61	2600.64	365.159	2262.2	329.533	71.2504	151.407	765.942	3927.68	2262.2	1246.88	472.034	623.441	5432.85	1576.42	0	8.90631	17.8126
Georgia	Baker	0500000US13007	13007	47.5097	43.9521	6.04786	1.09961	0.485123	2.6027	3189	9.32577	50.5498	100	37188	23.9	0.4744	12.3	5.0945	23.1	19.1636	22.1	35.2	125.431	595.798	376.294	250.862	470.367	407.651	407.651	689.871	627.156	1254.31	1317.03	407.651	125.431	156.789	0	31.3578	1128.88	2195.05	783.945	219.505	156.789	627.156	3951.08	344.936	31.3578	31.3578	31.3578
Georgia	Baldwin	0500000US13009	13009	52.4463	42.2038	2.22654	1.68663	0.330188	1.7533	45286	175.053	49.2627	35.14	39426	24.3	0.4897	20.9	5.03876	15	15.9126	15.8	37.1	15.4573	483.593	271.607	370.976	940.688	1682.64	931.855	649.207	563.088	1256.46	1603.14	699.996	304.73	174.447	165.614	52.9965	172.239	2519.54	1583.27	344.477	203.153	748.576	4442.87	744.159	2.20819	15.4573	39.7474
Georgia	Banks	0500000US13011	13011	87.471	2.59638	7.11502	1.10596	0.658311	3.72231	18510	79.7654	49.2048	93.8298	45373	15.3	0.4035	12.8	3.11386	16.7	19.3404	16.3	34.1	16.2075	118.855	361.967	248.514	556.456	777.958	610.481	475.419	1183.14	2479.74	1772.02	750.945	243.112	302.539	167.477	64.8298	313.344	1863.86	2144.79	497.029	415.991	767.153	4024.85	815.775	0	0	5.40249
Georgia	Barrow	0500000US13013	13013	70.5243	11.8762	11.5297	3.94387	0.525931	4.17626	76887	477.453	50.9993	30.0618	57348	10.9	0.3943	17.6	3.28501	11.9	16.8728	13	38.4	26.0122	157.374	249.717	258.821	733.544	879.212	608.685	742.648	937.74	2473.76	3432.31	1179.65	668.514	531.949	303.042	148.27	405.79	2465.96	2224.04	763.458	407.091	1638.77	6309.26	823.286	2.60122	2.60122	16.9079
Georgia	Bartow	0500000US13015	13015	77.2893	10.8103	8.79445	1.07323	0.577964	3.92588	103620	225.53	50.6823	35.2277	55452	12.7	0.4303	19.5	3.77946	13.4	17.9247	14.2	31.4	141.865	169.851	152.48	224.86	838.641	836.711	492.183	999.807	1254.58	2691.57	3155.76	1723.61	914.881	583.864	233.546	152.48	437.174	2233.16	1975.49	640.803	441.035	1856.78	4739.43	908.126	3.86026	26.0567	6.75545
Georgia	Ben Hill	0500000US13017	13017	55.7694	35.7241	6.22506	0.881635	0.637398	2.18025	17154	68.584	52.5526	34.0025	32705	28.5	0.4607	12	5.88235	16.2	16.2683	16.1	39.6	17.4886	134.08	291.477	536.318	1020.17	1684.74	926.898	903.579	483.852	2792.35	2739.89	384.75	186.545	139.909	163.227	40.8068	518.829	4214.76	1323.31	361.432	192.375	314.795	4482.92	1311.65	0	0	5.82954
Georgia	Berrien	0500000US13019	13019	81.7422	10.7262	4.91897	1.22065	0.399958	1.90276	19025	41.9632	50.8934	76.1433	37163	26.3	0.4471	11.8	4.15942	17.2	18.9434	19.8	39.4	10.5125	78.8436	168.2	367.937	735.874	646.518	409.987	709.593	793.693	2113.01	2039.42	998.686	362.681	173.456	247.043	178.712	893.561	5424.44	1629.43	331.143	152.431	515.112	6102.5	709.593	0	0	0
Georgia	Bibb	0500000US13021	13021	37.8347	54.9567	3.40704	2.19929	0.282831	1.43788	153490	615.426	53.0703	14.4104	39931	24.5	0.5221	25.7	4.52089	14.8	14.4036	15.6	36.6	14.9847	188.286	100.984	296.436	1423.55	1513.45	434.556	487.98	590.918	1641.8	2020.98	1011.79	319.891	277.543	127.696	145.286	527.07	3295.98	1715.42	508.828	377.223	1200.08	4792.49	895.824	0.651508	5.86357	11.7271
Georgia	Bleckley	0500000US13023	13023	68.2194	26.3047	3.11575	1.04378	0.218103	0.978474	12775	59.1788	52.2979	51.5885	45029	19.4	0.445	17.2	5.70815	16.8	13.7744	16.8	42.7	7.82779	140.9	203.523	133.072	524.462	1745.6	673.19	1542.07	657.534	2497.06	2371.82	727.984	140.9	133.072	156.556	195.695	931.507	3358.12	1737.77	352.25	227.006	829.746	6348.34	485.323	0	0	0
Georgia	Brantley	0500000US13025	13025	92.0781	3.49791	1.98973	0.28576	0.497433	0.721944	18561	41.8771	50.7223	99.446	37031	21.4	0.442	8.2	4.47558	15.4	18.2046	21.6	32.9	NA	NA	183.18	210.118	689.618	463.337	199.343	1729.43	705.781	1400.79	1794.08	668.067	312.483	210.118	204.73	123.916	608.803	5102.1	1918	177.792	107.753	237.056	3308.01	1476.21	NA	NA	0
Georgia	Brooks	0500000US13027	13027	56.8104	34.397	5.86605	1.05718	0.399665	3.00218	15622	31.6759	51.2087	71.0398	34322	24.4	0.5321	15.2	3.93242	19.1	19.4298	17.4	33.1	12.8025	364.87	64.0123	569.709	1357.06	691.333	294.457	454.487	582.512	2029.19	1165.02	787.351	377.673	108.821	166.432	89.6172	780.95	3834.34	1497.89	224.043	172.833	473.691	4890.54	787.351	0	38.4074	12.8025
Georgia	Bryan	0500000US13029	13029	73.2373	14.1988	7.29486	2.16484	0.551051	2.12624	35885	82.0116	50.6809	52.3435	71322	12.7	0.4416	32.6	3.40273	10.2	12.2164	12.1	35.1	25.0801	125.401	58.5203	164.414	1148.11	891.737	816.497	535.042	476.522	1259.58	2134.6	1379.41	632.576	440.295	231.294	220.148	730.11	4127.07	1959.04	136.547	231.294	568.483	5556.64	992.058	2.78668	5.57336	5.57336
Georgia	Bulloch	0500000US13031	13031	63.3862	29.158	4.12311	1.35453	0.399762	1.96839	74782	110.631	50.9431	48.2832	41789	26	0.4773	27.4	4.181	10.9	16.7799	13.3	30	2.67444	50.8144	33.4305	435.934	938.729	1278.38	1131.29	833.088	350.352	926.694	1737.05	891.926	264.77	204.595	89.5938	20.0583	474.713	4071.84	1089.83	127.036	133.722	562.97	4247.01	636.517	0	2.67444	0
Georgia	Burke	0500000US13033	13033	47.5003	46.8894	3.25559	0.575302	0.432592	1.26386	22550	27.2662	52.3614	74.9957	42773	21.8	0.4486	12.6	5.99979	14.6	15.1795	14.4	34.5	35.4767	345.898	159.645	106.43	1126.39	1144.12	745.011	1126.39	784.922	1481.15	2643.02	909.091	390.244	381.375	186.253	101.996	483.37	2594.24	1587.58	310.421	115.299	829.268	4807.1	993.348	0	13.3038	13.3038
Georgia	Butts	0500000US13035	13035	66.0439	28.2892	3.47208	0.615881	0.363742	1.21263	23750	129.295	47.1996	77.9412	41845	21.8	0.4747	11.4	4.03946	15.1	14.9601	15.8	33.7	33.6842	610.526	315.789	202.105	787.368	446.316	421.053	791.579	1035.79	2652.63	2703.16	1301.05	816.842	976.842	265.263	185.263	374.737	2934.74	2109.47	732.632	425.263	1713.68	4555.79	703.158	0	67.3684	33.6842
Georgia	Calhoun	0500000US13037	13037	32.903	60.233	4.99055	0.724181	0.472292	3.28251	6428	22.9258	39.704	100	31725	30.3	0.4947	9.4	4.25532	14.5	17.9731	16.7	27.3	155.569	1446.8	451.151	482.265	466.708	497.822	342.253	700.062	108.899	1120.1	2598.01	622.278	0	62.2278	155.569	0	311.139	2644.68	855.632	373.367	0	388.923	6425.02	1197.88	15.5569	46.6708	15.5569
Georgia	Camden	0500000US13039	13039	69.5978	18.5331	6.96201	1.51462	0.657637	2.52115	52714	83.6311	48.8254	31.4434	56397	12.7	0.4366	24.5	4.15594	12.2	13.4651	12.1	39.1	9.48515	53.1168	56.9109	136.586	946.618	737.944	536.859	358.539	696.21	1257.73	1473.99	770.194	261.79	168.836	146.071	206.776	1547.98	2913.84	2356.11	383.2	313.01	447.699	3979.97	1134.42	0	1.89703	0
Georgia	Candler	0500000US13043	13043	61.4064	24.2617	12.3385	1.3289	0.286083	3.63905	10827	44.5449	50.969	66.9667	32937	29.2	0.5137	14.1	3.43412	17	20.7946	18.1	49.6	9.23617	55.417	55.417	277.085	1662.51	1228.41	1015.98	1015.98	424.864	683.476	1671.75	369.447	157.015	120.07	286.321	258.613	341.738	3463.56	1283.83	138.543	27.7085	443.336	3269.6	868.2	0	0	0
Georgia	Carroll	0500000US13045	13045	70.6589	18.9738	7.15622	0.994743	0.558749	2.6607	116022	232.447	51.2254	41.8251	49608	17.3	0.4466	20.6	4.00845	13.1	15.9783	14.7	39.7	114.633	208.581	130.148	175.829	836.91	547.31	416.3	1157.54	1317.85	1713.47	1705.71	790.367	355.967	284.429	171.519	86.1906	405.096	2057.37	1365.26	318.043	244.781	1512.64	3904.43	570.581	1.72381	10.3429	8.61906
Georgia	Catoosa	0500000US13047	13047	90.617	2.70098	3.12667	1.39276	0.444972	1.33185	66299	408.845	51.6316	28.102	55125	9.7	0.4156	20.8	3.4202	16.8	12.7391	14.7	38.8	6.03327	66.366	138.765	262.447	339.372	509.812	505.287	447.971	977.39	2031.7	2064.89	1202.13	517.353	553.553	360.488	168.932	312.222	1757.19	1604.85	666.677	441.937	855.217	4472.16	1174.98	0	0	0
Georgia	Charlton	0500000US13049	13049	61.5746	28.74	4.70389	0.879087	2.56015	8.98868	12983	16.6431	42.6589	51.0229	40283	19.9	0.436	10.5	4.2872	14.8	15.7119	20.2	35.4	7.70238	77.0238	169.452	177.155	2472.46	1501.96	508.357	693.214	608.488	1740.74	1609.8	508.357	277.286	246.476	1386.43	469.845	1294	1994.92	1109.14	885.774	107.833	254.179	2957.71	1848.57	0	0	7.70238
Georgia	Chatham	0500000US13051	13051	48.1893	40.1189	6.5589	2.92087	0.36031	3.76382	287049	662.709	51.9432	4.50499	54911	14.5	0.4804	33.2	3.72559	14.4	16.2237	14	32.4	13.5865	66.5392	99.6346	300.646	1230.45	772.69	494.341	385.3	475.18	955.934	1606.69	898.105	436.859	307.265	148.407	96.4992	535.449	2869.2	1464.91	308.31	204.843	770.252	6060.99	900.195	0.696745	2.43861	5.57396
Georgia	Chattahoochee	0500000US13053	13053	57.0479	19.1595	16.0614	3.04193	1.33845	2.68413	10767	43.2869	35.9509	29.5198	46453	16	0.4753	33.4	5.5835	3.8	12.1334	10.9	34.7	18.5753	92.8764	947.339	2777	2294.05	4941.02	4513.79	1374.57	1894.68	1671.77	4346.61	3733.63	4235.16	3780.07	3102.07	2312.62	3482.86	1773.94	3194.95	4523.08	1922.54	1643.91	3872.95	622.272	0	0	0
Georgia	Chattooga	0500000US13055	13055	82.4405	9.68132	5.38927	0.544574	0.447761	2.1316	24817	79.2052	48.8503	57.5591	36107	21.6	0.4602	9.8	4.09078	16.9	16.638	18	30.2	12.0885	52.3834	32.236	153.121	503.687	1599.71	838.135	886.489	1051.7	2292.78	2228.31	826.047	503.687	386.832	290.124	48.354	406.979	2627.23	3030.18	733.368	398.92	1079.9	5077.16	1269.29	0	8.05899	0
Georgia	Cherokee	0500000US13057	13057	78.3985	6.78303	10.8035	2.00748	0.539447	5.12959	241910	574.503	50.7501	17.1027	79670	7.8	0.411	37	3.11373	12.9	12.8375	9.9	26.8	35.137	160.804	180.232	181.059	596.503	869.745	522.508	744.078	1229.38	2515.4	3094.95	1294.7	893.307	486.131	263.321	102.931	367.905	2350.05	1681.62	680.832	284.403	1704.35	5050.23	730.437	1.65351	3.72039	8.26754
Georgia	Clarke	0500000US13059	13059	55.0805	27.8057	10.8631	4.2598	0.397393	6.94531	124602	1045.13	52.6255	5.85962	36889	28.9	0.5271	42.7	3.95283	10.3	16.2972	11.1	24	43.338	81.0581	110.753	225.518	898.862	1104.32	1633.2	1407.68	946.213	1726.3	2333.83	819.409	406.093	288.92	139.645	56.1789	300.156	1759.2	1465.47	362.755	254.41	1491.15	5240.69	568.209	5.61789	4.81533	0
Georgia	Clay	0500000US13061	13061	36.1967	60.3741	1.66263	0.484932	0.381018	1.36621	3001	15.358	52.823	100	25000	33.7	0.493	7.9	7.69231	22.7	15.4498	20.7	35.9	166.611	599.8	533.156	599.8	633.122	1232.92	266.578	333.222	633.122	966.345	1332.89	433.189	133.289	66.6445	0	0	266.578	1566.14	699.767	33.3222	66.6445	299.9	5998	366.544	0	99.9667	0
Georgia	Clayton	0500000US13063	13063	9.60102	69.8624	13.3401	5.18619	0.580426	7.07047	278666	1966.86	53.1951	0.887736	45778	17.2	0.4175	19.5	4.89956	8.7	18.833	10.7	36.5	45.9331	217.106	179.785	275.599	884.93	739.595	209.929	650.6	599.643	1450.48	1848.09	1269.98	537.202	552.274	300.001	136.364	419.499	1808.26	1524.76	489.834	292.824	2433.02	5265.08	534.69	1.79426	10.0479	6.10049
Georgia	Clinch	0500000US13065	13065	64.9067	26.7298	5.86643	0.361011	0.872443	1.83894	6743	8.2737	51.3839	60.4295	25236	36.4	0.5444	11.1	4.55532	15.2	16.5974	15.3	51.9	14.8302	103.811	756.34	711.849	963.963	1809.28	1275.4	1705.47	608.038	1735.13	2995.7	874.981	370.755	474.566	237.283	14.8302	474.566	3396.11	2966.04	608.038	133.472	563.547	5813.44	1942.76	0	0	29.6604
Georgia	Cobb	0500000US13067	13067	51.4775	27.4714	13.1891	5.55832	0.503921	8.4917	745057	2192.66	51.5634	0.246193	75153	9	0.4518	46.5	3.39332	11.4	13.7896	8.5	29.1	40.8022	184.55	184.281	272.328	852.955	759.808	366.683	598.478	837.788	1966.02	2416.46	901.81	619.953	485.198	243.337	97.8449	360.375	1718.93	1300.03	522.51	370.71	2351.9	4554.82	756.989	2.01327	10.8717	11.677
Georgia	Coffee	0500000US13069	13069	57.6962	28.0324	11.988	0.90966	0.552294	3.82905	42961	72.5365	48.6228	66.5833	38266	22.5	0.5001	13.2	4.51654	13.3	19.4106	18.9	34.7	25.6046	302.6	316.566	668.048	1769.05	1101	656.409	1063.76	1091.69	2644.26	1871.46	630.805	128.023	109.402	41.8985	165.266	830.986	2870.04	1652.66	612.183	218.803	295.617	4506.41	1561.88	0	16.2938	18.6215
Georgia	Colquitt	0500000US13071	13071	55.3628	22.947	19.6657	0.916828	1.25899	8.47915	45606	83.3695	50.4628	58.9498	35472	21.9	0.4732	12.5	3.76317	14.7	23.5546	14.3	37.7	46.0466	363.987	640.267	1124.85	1054.69	651.23	280.665	1267.38	278.472	1295.88	1942.73	780.599	399.07	144.718	173.223	252.16	574.486	3137.75	1883.52	688.506	195.15	730.167	6108.85	1223.52	2.19269	17.5416	13.1562
Georgia	Columbia	0500000US13073	13073	68.1167	17.6148	6.86819	4.23161	0.407671	3.29746	147295	507.654	51.2136	16.2277	76938	7.6	0.4081	35.1	3.48099	12.7	11.2914	11.5	32.1	16.2938	93.6895	60.423	172.443	911.776	903.629	418.887	803.15	1101.87	2469.87	2735.33	1013.61	348.281	344.886	179.911	87.5793	416.851	2460.37	1847.99	532.265	269.527	982.382	4858.28	998.676	0	2.71564	2.71564
Georgia	Cook	0500000US13075	13075	64.5554	27.4851	5.69864	0.763314	0.402051	1.8622	17184	75.221	51.8238	59.412	38408	23.9	0.4625	15.5	3.77885	15.5	18.4437	18.1	29.6	5.81937	139.665	128.026	581.937	1454.84	657.588	250.233	657.588	1419.93	2205.54	1786.55	739.06	378.259	180.4	104.749	366.62	1099.86	6668.99	1873.84	256.052	197.858	628.492	5825.19	756.518	0	5.81937	5.81937
Georgia	Coweta	0500000US13077	13077	70.8016	17.9071	7.1409	2.16846	0.414084	3.4537	140516	318.811	51.3362	32.9328	70717	10.6	0.4278	29.8	3.42562	13.2	12.5162	10.7	28.8	29.8898	120.271	149.449	187.167	447.636	678.215	264.027	901.677	1133.68	2105.81	2104.39	1100.23	449.771	301.033	188.591	99.6328	430.556	2127.87	1542.88	481.084	318.113	2544.91	4995.87	607.76	1.42333	1.42333	3.55831
Georgia	Crawford	0500000US13079	13079	72.9908	20.4985	3.50706	1.19338	0.657574	0.170123	12344	37.9917	49.5535	100	43257	19.9	0.4397	10.3	4.15571	17.7	16.5644	17.3	46	NA	NA	89.1121	137.719	364.55	510.369	121.517	364.55	364.55	1377.19	1134.15	421.257	267.336	72.9099	0	113.415	364.55	1693.13	1385.29	340.246	129.618	575.178	3775.11	664.29	NA	NA	0
Georgia	Crisp	0500000US13081	13081	49.5686	44.2016	3.49985	1.39817	0.322995	2.09665	22846	83.7837	52.7145	47.0285	35096	29.1	0.5504	13.7	4.85158	17.6	16.5849	17.9	38.1	83.1655	647.816	302.022	166.331	380.811	494.616	433.336	1124.92	490.239	2009.1	1829.64	428.959	472.73	231.988	109.428	74.4113	249.497	2438.06	1540.75	280.137	192.594	831.655	4801.72	765.998	0	13.1314	17.5085
Georgia	Dade	0500000US13083	13083	93.6953	1.1648	2.28029	1.00456	0.591643	0.813459	16227	93.2795	50.8751	72.1277	44471	16.2	0.4495	13.9	3.62582	18.1	14.9014	17.3	40.6	6.16257	92.4385	123.251	191.04	258.828	560.794	529.981	622.419	856.597	1861.1	1774.82	1121.59	517.656	326.616	332.779	12.3251	191.04	2070.62	1429.72	517.656	375.917	961.361	3494.18	1084.61	0	6.16257	0
Georgia	Dawson	0500000US13085	13085	91.9627	0.757485	4.8479	0.873101	0.486385	1.49617	23861	113.178	50.5641	80.309	65805	9.6	0.4358	30.4	3.33056	19.5	17.2132	14.8	28.1	46.1003	209.547	201.165	146.683	632.832	1613.51	662.168	486.149	942.961	2757.64	3143.2	1039.35	502.913	431.667	289.175	92.2007	234.693	3176.73	2493.61	611.877	427.476	1634.47	5976.28	1060.31	0	4.19094	0
Georgia	Decatur	0500000US13087	13087	49.8551	41.9567	6.25776	0.620884	0.824083	2.01617	26833	44.9286	51.6199	56.4758	39148	26.2	0.5091	14.6	4.66626	15.7	17.6882	17.1	27.1	29.814	294.414	398.763	219.879	1404.99	1349.09	674.543	991.317	626.095	1591.32	2023.63	652.182	357.768	301.867	175.157	85.7154	514.292	3432.34	2180.15	540.379	160.25	614.914	5008.76	2213.69	0	3.72675	14.907
Georgia	DeKalb	0500000US13089	13089	29.1811	53.725	8.59947	6.57015	0.467909	9.6802	743187	2775.44	52.7108	0.263047	59280	13.7	0.4904	43.4	4.0198	11.5	15.9165	10.3	26.3	48.44	230.494	231.705	291.178	859.676	578.858	307.863	498.26	720.68	1470.02	1726.35	761.45	591.372	475.52	246.102	81.0025	308.536	1357.4	1153.55	495.568	267.093	1852.97	4265.82	724.448	0.538223	6.055	9.68801
Georgia	Dodge	0500000US13091	13091	64.7573	29.5098	3.60299	0.540932	0.458826	1.18074	20919	42.1793	47.9015	72.2288	35757	24.3	0.4665	13.7	5.18395	16.9	16.6138	18.9	34.4	14.341	119.509	114.728	248.578	401.549	683.589	492.375	2351.93	798.317	1873.89	2509.68	411.11	23.9017	162.532	52.5838	43.0231	454.133	4345.33	1845.21	348.965	200.774	697.93	6195.32	578.422	0	4.78034	4.78034
Georgia	Dooly	0500000US13093	13093	42.4267	48.9348	6.8729	0.715015	0.269955	2.50989	13905	35.4151	45.6369	53.6667	35629	23	0.4669	11.3	4.61509	18.4	18.3607	21.2	38.2	71.9166	855.807	381.158	194.175	237.325	309.241	395.541	647.249	453.074	1359.22	1661.27	575.333	474.649	57.5333	172.6	28.7666	237.325	1726	1718.81	330.816	107.875	625.674	3876.3	539.374	0	64.7249	21.575
Georgia	Dougherty	0500000US13095	13095	24.4391	70.2553	2.92844	1.00501	0.273994	1.35751	91049	277.046	54.1137	13.9597	37633	26.7	0.4948	21.4	5.125	14.6	14.4276	15.6	37.3	538.172	1143.34	273.479	147.173	741.359	443.717	186.713	361.344	318.51	1168.6	1985.74	483.256	192.204	273.479	162.55	85.6682	316.313	2498.65	1860.54	527.189	136.19	619.447	5745.26	1122.47	31.851	103.241	28.5561
Georgia	Douglas	0500000US13097	13097	38.8919	46.9542	9.99649	1.71471	0.466521	3.9044	141840	708.714	52.4981	15.7572	62147	12.4	0.4071	27.1	4.11797	11	14.167	11.7	31.3	39.4811	192.47	152.989	299.633	922.166	634.518	311.619	646.503	909.475	1841.51	2396.36	1148.48	604.202	528.765	299.633	108.573	456.853	2080.51	1626.48	537.93	291.173	2717.85	5009.17	649.323	1.41004	6.34518	9.87028
Georgia	Early	0500000US13099	13099	44.5691	50.971	2.31287	0.722163	0.566019	1.07267	10348	20.1874	53.3327	65.952	31567	28.2	0.4698	15.6	4.58333	18.6	14.7149	14.6	43.5	328.566	1739.47	260.92	222.265	792.424	695.787	850.406	879.397	976.034	1092	2338.62	724.778	289.911	125.628	144.956	144.956	608.813	4058.76	1227.29	850.406	19.3274	550.831	6725.94	811.751	9.6637	183.61	106.301
Georgia	Echols	0500000US13101	13101	61.475	4.775	30.1	0.525	3.025	4.3315	3994	9.50036	48.325	100	34447	27.3	0.5039	8.8	3.21053	16.2	27.5668	14.9	27.8	NA	NA	2854.28	1652.48	826.239	475.714	100.15	400.601	676.014	2403.61	1326.99	625.939	200.3	225.338	75.1127	125.188	1226.84	2929.39	1552.33	300.451	325.488	200.3	4131.2	550.826	NA	NA	0
Georgia	Effingham	0500000US13103	13103	78.0962	13.7594	4.8175	1.13201	0.453449	1.61018	58689	122.568	50.1544	67.0526	65153	9.6	0.4263	20.1	3.30493	11.1	13.6052	12.6	39.9	8.51948	52.8208	64.7481	126.088	814.463	773.569	654.296	741.195	579.325	822.982	1552.25	1025.75	294.774	304.998	160.166	97.1221	541.839	4060.39	2298.56	110.753	265.808	410.639	5234.37	966.109	0	1.7039	0
Georgia	Elbert	0500000US13105	13105	63.478	28.1695	5.88912	1.06171	0.449791	1.67083	19212	54.7201	52.16	70.6189	37943	20.1	0.4838	10.8	4.81958	19.7	17.5923	20.2	40.1	NA	NA	249.844	161.357	1129.5	817.198	1134.71	744.326	1967.52	2290.24	2243.39	650.635	286.279	109.307	62.461	36.4356	208.203	1795.75	2300.65	780.762	577.764	681.866	4825.11	447.637	NA	NA	0
Georgia	Emanuel	0500000US13107	13107	59.1279	34.3667	4.49319	0.716434	0.464355	1.46229	22499	33.0591	50.7784	66.882	34946	25.8	0.468	12.4	5.88659	15.5	15.951	18.8	27.7	4.44464	88.8928	26.6679	404.462	1293.39	1608.96	1386.73	880.039	675.586	1986.75	1915.64	653.362	253.345	133.339	151.118	200.009	533.357	4226.85	2795.68	488.911	195.564	631.139	4804.66	724.477	0	0	8.88928
Georgia	Evans	0500000US13109	13109	55.9556	29.9879	11.9205	1.27787	0.540994	3.30941	10727	58.6515	51.3478	61.2818	39701	27.1	0.4738	15.5	3.66226	16	17.1271	16.7	31.4	NA	NA	0	186.445	1724.62	1519.53	559.336	792.393	372.891	1025.45	1594.11	680.526	251.701	167.801	195.768	149.156	1072.06	3048.38	1482.24	223.735	307.635	605.948	4306.89	1239.86	NA	NA	0
Georgia	Fannin	0500000US13111	13111	94.6426	0.712525	2.53043	0.666307	0.462178	0.766299	24925	64.3885	51.4327	100	45647	15.7	0.4519	21.3	3.94396	27.9	18.2611	24.5	26.3	24.0722	96.2889	64.1926	220.662	678.034	782.347	886.66	734.203	686.058	1360.08	2443.33	810.431	421.264	357.071	116.349	252.758	409.228	2202.61	2014.04	605.817	441.324	834.504	3101.3	906.72	0	4.01204	0
Georgia	Fayette	0500000US13113	13113	61.3949	23.6658	7.41237	5.33673	0.451264	4.50574	111369	572.418	51.5164	18.1782	87272	5.7	0.4337	46.5	3.47944	17.1	10.494	9.6	29.2	43.1	116.729	51.1812	99.6687	541.443	571.075	279.252	527.975	789.268	1405.24	1711.43	1152.03	393.287	297.21	172.4	90.6895	360.962	1756.32	1099.05	396.879	286.435	2217.85	4614.39	834.164	3.59166	5.3875	2.69375
Georgia	Floyd	0500000US13115	13115	70.9069	14.4301	11.2931	1.65532	0.769961	4.73126	96824	189.923	51.6916	36.8222	46367	17.9	0.4768	20.4	4.30501	16.1	17.8819	15.3	37.7	72.2961	77.4601	127.035	279.889	727.092	1105.1	977.03	1060.69	1426.3	2252.54	2205.03	1122.66	665.124	273.692	145.625	46.4761	369.743	2788.56	2653.27	675.452	407.957	1489.3	5835.33	1084.44	2.0656	9.29522	4.13121
Georgia	Forsyth	0500000US13117	13117	70.294	3.79355	9.69224	14.5039	0.496171	9.43378	219880	978.93	50.4087	9.92188	101743	5.9	0.4037	51.7	3.14872	11.4	11.6951	7.2	27.3	22.7397	117.792	97.3258	149.172	476.169	571.221	457.522	500.728	807.713	1825.09	2949.34	1157.9	687.648	478.898	225.123	109.15	301.528	2116.61	1986.54	614.881	452.065	1817.81	5565.76	1411.68	0.454794	4.09314	0.909587
Georgia	Franklin	0500000US13119	13119	83.1647	9.28202	4.62581	1.22486	0.416974	2.47402	22514	86.0757	50.9534	88.9286	40198	23.4	0.4927	13.5	3.83268	19.4	18.8438	19.5	32.7	22.2084	62.1835	368.66	421.96	697.344	928.311	897.22	994.936	1217.02	2562.85	2283.02	946.078	235.409	266.501	128.809	62.1835	453.051	2309.67	2145.33	639.602	270.943	630.719	4472.77	892.778	0	4.44168	0
Georgia	Fulton	0500000US13121	13121	39.6742	43.6137	7.26902	7.47185	0.280922	7.53194	1021902	1940.24	51.5741	1.07769	64787	13.2	0.5402	51.4	4.0189	11.1	13.0434	10.1	25	62.4326	219.395	170.369	259.908	1035.42	705.058	266.855	589.783	735.883	1615.52	1952.83	808.101	594.871	429.298	209.805	97.661	362.461	1373.91	1076.13	395.341	270.28	2575.79	4331.43	678.245	1.95713	9.98139	11.645
Georgia	Gilmer	0500000US13123	13123	85.4978	0.632788	11.9062	0.72365	0.697689	5.38066	29922	70.2046	49.9059	87.6432	49389	16	0.4486	20	4.22782	23.4	22.4987	20.1	23.5	3.34202	227.258	287.414	113.629	1009.29	868.926	264.02	1019.32	621.616	1828.09	2265.89	825.48	274.046	243.968	240.626	243.968	167.101	2566.67	1757.9	919.056	471.225	818.796	4217.63	1701.09	0	0	0
Georgia	Glascock	0500000US13125	13125	87.1119	8.88147	1.93656	0.200334	0.500835	0.199402	3009	20.9329	50.4507	100	41686	17.9	0.4361	9	4.16988	17	14.8562	13.7	25.6	NA	NA	NA	199.402	498.504	398.804	166.168	731.14	664.673	3256.9	1628.45	1030.24	166.168	66.4673	99.7009	66.4673	132.935	2758.39	1429.05	498.504	33.2336	731.14	4785.64	830.841	NA	NA	NA
Georgia	Glynn	0500000US13127	13127	63.4037	26.2277	6.84472	1.60528	0.496368	3.1736	83974	200.148	52.9025	20.5662	50672	17.2	0.5042	29.6	3.66936	18.8	17.3703	15.7	33.3	22.6261	46.4429	76.2141	853.836	1717.2	919.332	525.163	441.803	583.514	1151.55	1836.28	871.698	285.803	317.956	215.543	70.2598	709.743	5277.82	2103.03	246.505	166.718	713.316	6525.83	1500.46	0	1.19084	1.19084
Georgia	Gordon	0500000US13129	13129	77.0183	3.86236	16.2538	1.23602	0.60501	6.75295	56790	159.569	50.7168	51.5584	44313	18.6	0.454	14.4	3.76166	14.1	21.3878	18.7	29.6	31.6957	167.283	89.8045	413.805	1060.05	938.546	609.262	1243.18	1683.39	2500.44	2556.79	2056.7	725.48	343.37	153.196	84.5219	348.653	2496.92	1891.18	656.806	341.609	1259.02	4491.99	1445.68	1.76087	19.3696	7.04349
Georgia	Grady	0500000US13131	13131	57.7542	28.3215	11.71	0.658639	1.26475	5.15125	24926	54.8475	51.79	62.3606	42348	19.7	0.4705	14.1	3.86559	17.2	20.7529	20.8	34.3	8.02375	248.736	188.558	389.152	770.28	1079.19	509.508	477.413	477.413	1231.65	2210.54	517.532	164.487	308.914	401.188	192.57	573.698	2587.66	1753.19	521.544	240.713	637.888	6306.67	1175.48	0	16.0475	0
Georgia	Greene	0500000US13133	13133	57.9275	33.3314	6.20409	1.03401	0.576336	3.12205	16976	43.8065	51.8533	82.7498	49755	18.6	0.573	25.8	4.2465	27.8	20.0889	15	33.1	47.1254	276.861	76.5787	176.72	877.71	1166.35	377.003	759.896	589.067	2403.39	2344.49	1013.2	371.112	253.299	117.813	35.344	241.517	2939.44	1437.32	553.723	217.955	1625.82	4241.28	801.131	0	11.7813	29.4533
Georgia	Gwinnett	0500000US13135	13135	36.3352	27.552	21.4783	12.3654	0.848907	13.758	902298	2094.91	51.1753	0.485521	67769	10.2	0.43	36.1	3.49867	9.2	18.4061	6.9	30.3	28.4828	176.328	224.094	497.84	1013.97	772.029	360.856	590.714	809.156	2021.17	2786.33	968.86	507.371	424.028	197.607	86.3351	287.931	1130.67	1290.26	611.217	347.779	1786.44	5100.64	718.942	0.664969	5.76306	8.20128
Georgia	Habersham	0500000US13137	13137	77.1085	3.79836	15.1097	2.36186	1.03331	6.08277	44289	159.988	52.7408	58.7626	49140	16.3	0.4307	18.7	3.68842	18.2	19.3239	16.5	25.6	4.51579	733.817	458.353	381.585	738.332	760.911	760.911	512.543	1074.76	3285.24	2045.65	695.432	58.7053	142.248	81.2843	56.4474	219.016	1813.09	2492.72	731.559	381.585	756.395	3571.99	1047.66	0	18.0632	33.8685
Georgia	Hall	0500000US13139	13139	60.2568	7.32186	28.9832	2.09253	0.838989	12.3826	195961	498.633	50.2651	20.5566	59898	12.6	0.4486	24	3.16632	14.2	21.7245	11	32.6	36.2317	720.041	523.063	380.178	1137.98	1183.4	865.989	767.5	993.565	2933.75	2768.41	818.53	416.409	349.559	238.823	158.705	339.864	1878.95	2266.27	777.195	529.187	1196.67	5115.3	820.571	0	11.2267	13.7783
Georgia	Hancock	0500000US13141	13141	24.5328	70.8433	2.39578	1.00623	0.574988	2.09725	8535	18.1185	44.9808	61.5866	31984	22.2	0.4923	8.8	6.01049	21.6	15.8934	16	31.5	NA	NA	1710.6	234.329	749.854	925.6	433.509	351.494	1206.8	1757.47	1687.17	679.555	246.046	140.598	152.314	58.5823	187.463	1077.91	902.168	82.0152	140.598	1487.99	2952.55	574.107	NA	NA	269.479
Georgia	Haralson	0500000US13143	13143	90.8678	4.63888	1.82846	0.816036	0.369079	0.435143	28956	102.621	51.4611	77.3593	46353	16.9	0.4509	14	3.85353	15.6	15.1974	18.3	23.4	20.7211	79.4309	55.2563	107.059	397.154	490.399	552.563	1219.09	1761.29	1840.72	1350.32	611.272	307.363	303.909	117.42	131.234	341.898	1605.88	1509.19	390.247	172.676	1018.79	3791.96	507.667	0	3.45352	6.90703
Georgia	Harris	0500000US13145	13145	76.5743	16.4061	3.79985	1.14286	0.501813	0.70259	33590	72.4241	49.9783	96.6837	74261	7.8	0.4352	29.9	3.41181	17.4	10.6904	18.2	35.9	8.93123	172.67	119.083	699.613	833.581	333.433	211.372	279.845	473.355	1280.14	1818.99	717.475	410.837	190.533	261.983	77.404	351.295	1443.88	988.389	592.438	202.441	913.962	4965.76	586.484	0	5.95415	11.9083
Georgia	Hart	0500000US13147	13147	74.6274	18.8896	3.85839	1.07667	0.214568	1.43966	25631	110.278	50.4617	74.4655	41358	19.1	0.459	15.1	3.62127	21.3	18.071	20.2	32.8	15.6061	27.3107	85.8336	105.341	792.01	612.54	397.956	390.153	948.071	2723.26	1985.88	792.01	218.485	152.159	109.243	148.258	331.63	1802.5	1712.77	550.115	179.47	534.509	3702.55	515.001	0	0	0
Georgia	Heard	0500000US13149	13149	84.7462	9.64728	2.8201	0.538766	0.505093	1.29314	11677	39.4531	50.1978	100	48094	16.7	0.4098	9.8	3.87865	16.2	15.2296	19.4	38.4	17.1277	77.0746	196.968	145.585	667.98	368.245	231.224	727.927	950.587	1661.39	1198.94	642.288	231.224	342.554	111.33	77.0746	445.32	2963.09	1344.52	222.66	196.968	1190.37	3836.6	710.799	8.56384	0	8.56384
Georgia	Henry	0500000US13151	13151	41.7852	45.2537	7.16402	3.43671	0.360525	2.77126	221307	694.473	52.3291	13.8533	68609	9.7	0.3963	28.3	4.14255	11	12.7974	10.4	36	42.9268	179.389	90.8241	248.524	773.134	672.369	390.86	752.8	886.099	2174.81	2486.59	1188.39	852.662	583.353	305.91	131.492	587.419	2628.93	1684.09	616.79	352.452	2722.01	4862.02	681.406	0.903722	4.97047	4.51861
Georgia	Houston	0500000US13153	13153	55.6111	31.6835	6.72095	3.19871	0.482411	2.73796	151682	403.362	51.5408	9.96212	58770	14.1	0.4368	27.3	3.99305	12.2	13.5745	13.2	39.7	29.0081	125.262	92.9576	182.619	721.246	594.006	342.163	550.494	602.576	2172.97	2519.09	938.147	417.32	308.54	187.234	105.484	531.375	3090.02	2484.8	466.766	378.423	1258.55	6618.45	1072.64	3.29637	5.93347	1.97782
Georgia	Irwin	0500000US13155	13155	66.5035	27.6335	4.0647	0.829964	0.19153	0.291325	9268	26.1541	47.9783	64.7096	32339	23.2	0.4842	14.3	5.5988	18.6	14.5231	20.5	40.4	53.9491	107.898	161.847	356.064	971.083	744.497	981.873	733.707	776.867	2384.55	1931.38	539.491	64.7389	97.1083	161.847	960.293	517.911	2697.45	1057.4	334.484	161.847	280.535	3204.57	1078.98	0	10.7898	0
Georgia	Jackson	0500000US13157	13157	81.1366	6.94811	8.13808	2.0434	0.366363	2.9762	65755	193.587	50.7171	60.0149	62495	10.5	0.4194	21	2.98775	14.4	15.7416	13.6	29.6	15.208	132.309	149.038	296.555	830.355	892.708	778.648	839.48	1367.2	3437	3868.91	1222.72	685.879	398.449	231.161	112.539	463.843	3199.76	2728.31	836.438	399.97	1548.17	6775.15	990.039	0	3.04159	6.08319
Georgia	Jasper	0500000US13159	13159	74.2379	19.6083	4.02422	0.277778	0.48433	1.22606	13784	37.4154	51.0969	81.7626	43284	17.9	0.4199	10.8	3.4652	16.9	17.5201	17.6	38.2	14.5096	145.096	130.586	210.389	391.759	522.345	188.624	1015.67	979.396	2517.41	2372.32	972.142	522.345	181.37	94.3122	43.5287	246.663	2887.41	1596.05	471.561	297.446	1436.45	4635.81	652.931	0	0	7.25479
Georgia	Jeff Davis	0500000US13161	13161	71.3088	14.5652	12.2164	0.691995	0.825071	2.67494	14991	45.3013	50.7086	69.5115	36531	21.3	0.4429	10	4.87082	15.3	18.8147	16.6	31	NA	NA	113.401	500.3	1694.35	1861.12	533.654	1267.43	400.24	1894.47	2394.77	1067.31	453.605	286.839	100.06	146.755	640.384	4002.4	1787.74	426.923	133.413	360.216	4569.41	1294.11	NA	NA	0
Georgia	Jefferson	0500000US13163	13163	42.1516	52.4174	3.77835	0.635126	0.233312	1.52802	15772	29.9536	51.7369	80.6675	34300	24.6	0.4742	11	5.32088	17.4	16.34	15.4	28.7	12.6807	76.0842	183.87	418.463	1984.53	1578.75	849.607	551.61	722.8	2009.89	2453.72	982.754	234.593	278.975	120.467	76.0842	209.232	2282.53	1540.71	513.568	196.551	1027.14	3867.61	900.33	0	6.34035	0
Georgia	Jenkins	0500000US13165	13165	50.8235	41.8634	5.62018	0.598871	0.46067	2.84355	8827	25.4143	46.355	66.1031	27311	26.1	0.4413	9.3	5.39613	16.8	15.6721	14.4	35.1	11.3289	169.933	45.3155	1008.27	1370.79	1042.26	1280.16	498.471	237.906	759.035	2390.39	385.182	271.893	181.262	56.6444	169.933	407.84	1880.59	1189.53	124.618	79.3021	203.92	2662.29	464.484	0	11.3289	0
Georgia	Johnson	0500000US13167	13167	62.1755	33.7454	2.5958	0.432633	0.432633	0.0822199	9730	32.1104	43.9534	65.4108	39813	21.7	0.4361	10.4	3.95467	17.7	16.163	18	41.6	10.2775	513.875	328.88	71.9424	1346.35	1243.58	760.534	770.812	411.1	2219.94	2723.54	822.199	102.775	195.272	61.665	61.665	431.655	2394.66	1171.63	380.267	113.052	565.262	5642.34	739.979	0	20.555	0
Georgia	Jones	0500000US13169	13169	71.1909	24.9091	1.77872	0.629019	0.352949	0.455373	28548	72.4679	51.611	67.7143	53155	13.5	0.4248	20.1	3.65836	16.6	12.9364	14.8	34.7	14.0115	87.5718	38.5316	129.606	634.02	704.077	371.304	420.345	416.842	1338.1	1712.9	798.655	199.664	171.641	112.092	119.098	269.721	2192.8	1982.63	371.304	374.807	749.615	3478.35	865.209	0	0	0
Georgia	Lamar	0500000US13171	13171	64.5579	30.3105	2.47895	0.768421	0.378947	1.11273	18513	100.888	51.8421	60.8724	41464	21.5	0.4788	17.1	4.55777	16.4	14.843	14.3	32.2	21.6064	189.056	172.852	270.08	540.161	561.767	264.679	799.438	1101.93	2565.76	2825.04	885.864	388.916	378.113	151.245	91.8274	496.948	4337.49	1955.38	486.145	356.506	1490.84	4937.07	718.414	0	5.40161	5.40161
Georgia	Lanier	0500000US13173	13173	68.3269	21.6538	5.79304	1.25725	1.01547	0.356936	10366	52.7437	49.4584	71.1252	39104	26.5	0.4906	16.4	4.39532	12.7	16.388	17.9	37.6	9.64692	77.1754	154.351	1080.46	742.813	491.993	308.702	627.05	395.524	1244.45	1475.98	569.168	144.704	144.704	183.292	48.2346	405.171	4080.65	1668.92	356.936	144.704	684.932	6116.15	569.168	0	9.64692	9.64692
Georgia	Laurens	0500000US13175	13175	57.8278	36.9931	2.73851	1.14316	0.359218	0.501919	47418	58.7343	52.6783	56.6441	37369	24.1	0.4952	15.6	4.80947	16.8	15.0336	13.4	41.8	29.5247	101.227	97.0096	145.514	1159.9	1320.17	670.631	1381.33	706.483	2496.94	2638.24	641.107	156.059	225.653	145.514	88.574	664.305	3692.69	2410.48	512.464	225.653	1398.2	7286.26	763.423	0	2.1089	0
Georgia	Lee	0500000US13177	13177	70.9448	21.7578	2.96331	2.85244	0.322537	1.01881	29348	82.4658	49.8589	36.2287	65420	11.7	0.4005	25.6	3.56063	11.9	12.7765	10.4	44	320.294	776.884	132.888	98.8142	395.257	545.182	126.073	436.146	538.367	1993.32	2817.91	661.033	265.776	170.369	126.073	64.7404	643.996	3669.76	1782.06	562.219	279.406	773.477	6048.11	1437.92	23.8517	44.296	6.81477
Georgia	Liberty	0500000US13179	13179	38.1937	42.1484	12.7551	2.18385	0.715482	2.37812	62108	120.255	49.3178	23.1605	45959	16.2	0.3993	18.3	4.31417	8.4	12.0833	13.6	37.6	11.2707	48.303	72.4544	72.4544	751.916	544.213	317.189	297.868	421.846	607.007	1280.03	647.26	769.627	542.603	293.038	78.8948	512.011	2957.75	1352.48	552.264	196.432	397.694	5981.52	832.421	0	0	0
Georgia	Lincoln	0500000US13181	13181	66.5193	28.9829	1.95831	0.467467	0.543272	0.47442	7799	37.071	51.5351	100	41014	19.6	0.481	13.5	4.95708	22.6	16.4566	18.4	24.2	51.2886	102.577	51.2886	282.087	1115.53	910.373	217.977	538.531	948.84	1436.08	3038.85	987.306	346.198	307.732	294.91	205.155	166.688	2102.83	1525.84	653.93	294.91	974.484	3218.36	602.641	0	0	0
Georgia	Long	0500000US13183	13183	57.7429	25.6869	11.238	1.32119	0.810612	5.11126	18156	45.3459	49.5579	81.3399	55439	14.5	0.381	15.5	3.96114	8.8	16.3532	17.2	34.3	5.50782	22.0313	60.586	165.235	418.594	341.485	380.04	236.836	242.344	974.884	1107.07	501.212	44.0626	170.742	159.727	49.5704	528.751	2439.96	1266.8	550.782	187.266	258.868	4163.91	782.111	0	0	5.50782
Georgia	Lowndes	0500000US13185	13185	53.4641	36.3735	5.9396	2.07615	0.458215	2.40352	114582	230.473	51.5823	27.2042	41390	25.1	0.531	25.6	4.06988	11.5	17.2515	11.8	38.4	20.9457	115.201	139.638	803.791	1478.42	493.097	389.241	1155.5	1035.94	2023.01	1706.2	907.647	413.678	325.531	225.166	170.184	809.9	4267.69	1676.53	397.096	253.967	826.482	6254.91	957.393	0.872737	2.61821	0
Georgia	Lumpkin	0500000US13187	13187	90.399	1.52936	5.0311	0.752541	0.740404	2.25032	31951	112.924	50.4324	83.9418	47488	17.6	0.4582	26.2	3.58981	16.7	19.9045	15.8	34.7	21.9085	122.062	165.879	128.321	503.897	1308.25	660.386	466.339	732.371	2100.09	1987.42	547.714	259.773	284.811	206.566	62.5958	269.162	2553.91	2362.99	397.484	384.964	1148.63	4644.61	1067.26	0	6.25958	0
Georgia	McDuffie	0500000US13189	13189	53.0862	41.1593	3.21397	0.52018	0.431935	1.47456	21498	83.518	53.1791	60.96	39199	24.5	0.4714	13.7	5.56113	16.7	15.1052	13.9	24.1	13.9548	195.367	102.335	158.154	860.545	1093.12	400.037	772.165	776.816	2000.19	3353.8	948.925	409.34	413.992	255.838	116.29	353.521	1874.59	1832.73	441.902	311.657	1121.03	4702.76	809.378	0	18.6064	4.6516
Georgia	McIntosh	0500000US13191	13191	62.1409	33.5774	2.20363	0.446304	0.634589	0.502833	14120	32.7343	51.1785	74.311	47114	20.3	0.4562	15.6	3.99031	24.5	16.4134	21.9	30.3	7.08215	35.4108	70.8215	191.218	736.544	715.297	325.779	247.875	424.929	892.351	1026.91	531.161	580.737	304.533	49.5751	21.2465	191.218	4213.88	1402.27	127.479	77.9037	332.861	3512.75	998.584	0	0	7.08215
Georgia	Macon	0500000US13193	13193	33.1735	59.8265	4.44343	1.49129	0.570646	1.0089	13480	33.6445	45.1952	53.1886	31999	30.5	0.4729	8.6	6.23547	16	19.1641	17.1	31.8	22.2552	578.635	155.786	103.858	430.267	237.389	215.134	378.338	415.43	942.136	1691.39	675.074	326.409	267.062	140.95	22.2552	89.0208	1683.98	1216.62	259.644	170.623	1053.41	4146.88	445.104	0	22.2552	22.2552
Georgia	Madison	0500000US13195	13195	81.5076	8.98145	5.77066	1.9629	0.424958	2.12457	28900	102.364	50.5531	91.8777	51701	15.3	0.4277	18	3.52838	15.8	18.2743	18.1	33.5	10.3806	72.6644	107.266	159.17	778.547	740.484	574.394	650.519	993.08	2435.99	3010.38	1079.58	342.561	224.913	159.17	31.1419	318.339	2429.07	2577.85	570.934	228.374	916.955	4937.72	629.758	3.46021	0	0
Georgia	Marion	0500000US13197	13197	59.1666	30.5832	7.17279	0.862172	1.00587	3.3239	8484	23.1794	50.7604	100	44309	19.4	0.4385	13.1	5.0655	20.3	17.0626	14.6	33.4	NA	NA	176.803	294.672	707.214	341.82	247.525	436.115	235.738	766.148	1756.25	825.083	129.656	188.59	94.2951	47.1476	530.41	2380.95	1379.07	388.967	212.164	553.984	4879.77	471.476	NA	NA	11.7869
Georgia	Meriwether	0500000US13199	13199	56.6404	38.746	2.15018	0.58857	0.522119	0.909392	21113	42.1231	52.1312	83.2848	36351	22.1	0.4608	11.5	4.99609	19.3	16.2022	21.2	33.3	33.1549	222.612	151.565	478.378	757.827	667.835	274.712	729.408	473.642	1510.92	2543.46	966.229	303.131	350.495	241.557	118.41	298.394	2207.17	1439.87	312.604	279.449	1629.33	4409.61	653.626	0	0	9.47284
Georgia	Miller	0500000US13201	13201	67.4991	27.6996	2.63806	0.562786	0.422089	0.154215	5836	20.6641	52.0753	100	42927	21.4	0.4555	12.3	3.69712	21.3	16.5229	13	23.7	68.5401	496.916	154.215	119.945	1387.94	1473.61	925.291	1353.67	1148.05	2347.5	2912.95	839.616	1028.1	394.106	0	0	325.565	3941.06	1422.21	599.726	428.376	805.346	6014.39	1113.78	0	0	0
Georgia	Mitchell	0500000US13205	13205	45.5074	47.6838	4.59175	0.901226	0.626352	2.75499	22432	43.7992	48.1345	54.511	37027	21.6	0.4672	11.1	5.37583	15.7	17.6417	17.6	34.5	173.859	1243.76	423.502	169.401	704.351	468.081	463.623	343.26	490.371	1694.01	2059.56	521.576	231.812	263.017	111.448	26.7475	606.277	2861.98	1796.54	534.95	111.448	900.499	5942.4	1056.53	4.45792	133.738	4.45792
Georgia	Monroe	0500000US13207	13207	72.46	22.5327	2.44549	1.03198	0.392442	1.41059	27010	68.1916	50.1345	80.2301	54050	14.6	0.5408	26.3	3.67247	17.5	13.8115	14.3	35.9	22.214	66.642	359.126	162.903	929.285	670.122	381.34	647.908	733.062	2047.39	1906.7	973.713	584.969	262.866	236.949	118.475	373.936	2854.5	1592	551.648	392.447	1077.38	3917.07	755.276	0	11.107	29.6187
Georgia	Montgomery	0500000US13209	13209	66.3983	24.7471	6.77689	0.641793	0.130534	3.91766	9036	37.4714	48.5804	98.7066	40728	22.8	0.5234	14.1	5.71203	16	16.8977	18.1	40	NA	NA	77.4679	243.471	1062.42	984.949	1106.68	973.882	254.537	2224.44	2003.1	575.476	66.4011	188.136	143.869	110.668	841.08	3430.72	1969.9	708.278	110.668	332.005	3762.73	1095.62	NA	NA	0
Georgia	Morgan	0500000US13211	13211	72.2644	21.9965	3.33634	0.684241	0.65772	1.38744	18235	52.4885	51.9016	75.3694	62530	11.5	0.4544	20.8	3.56237	18.9	15.8978	15.2	34.7	10.9679	137.099	60.3236	76.7754	899.369	1113.24	372.909	1041.95	904.853	1875.51	2807.79	1551.96	1102.28	235.81	290.65	60.3236	383.877	2703.59	1683.58	1321.63	230.326	1420.35	3915.55	1129.7	0	0	0
Georgia	Murray	0500000US13213	13213	81.9794	0.756494	15.5958	0.581148	0.991959	5.88518	39557	114.827	50.8454	70.1272	45238	14.5	0.4054	9.4	5.31268	14.1	20.4544	14.5	34.3	12.64	68.2559	156.736	323.584	771.039	477.792	323.584	692.671	1974.37	2975.45	2677.15	998.559	465.152	561.215	250.272	25.28	351.392	2224.64	2669.57	1114.85	462.624	1028.9	6721.95	1433.37	0	2.528	0
Georgia	Muscogee	0500000US13215	13215	40.0484	46.422	7.6679	2.7946	0.509889	2.43606	196670	908.528	51.4066	2.97759	45389	19.9	0.4916	26.2	5.07725	12.6	13.4732	17.6	38.5	11.1863	149.489	160.675	563.889	1280.32	622.871	297.961	269.995	417.451	1263.54	1666.24	658.972	522.195	389.485	238.471	102.202	363.045	1625.06	1223.37	474.399	248.64	1011.34	4923.48	677.277	0	3.55926	5.59313
Georgia	Newton	0500000US13217	13217	45.2634	45.5464	5.93203	1.18221	0.461015	2.60759	106497	388.96	52.7748	31.2441	53309	16.9	0.4384	19.6	4.45346	12.3	14.7836	15.3	38.6	31.9258	155.873	151.178	239.443	892.044	712.696	274.186	543.677	688.282	1955.92	2233.87	1066.7	803.779	539.921	310.807	107.984	396.255	2196.31	1462.95	561.518	322.075	2395.37	4168.19	665.746	0	6.57296	3.75597
Georgia	Oconee	0500000US13219	13219	84.2814	5.02394	5.08759	4.15818	0.275005	2.9635	37017	200.812	50.9294	50.317	88308	5.8	0.4529	51.1	2.95627	14.5	11.7743	9.9	24.2	45.9248	132.372	135.073	116.163	615.933	467.353	556.501	986.033	799.633	2566.39	2515.06	848.259	753.708	294.459	94.5512	27.0146	310.668	1850.5	1653.29	642.948	499.77	1423.67	5384.01	756.409	0	0	18.9102
Georgia	Oglethorpe	0500000US13221	13221	75.0963	16.7464	5.03521	1.03627	0.38528	1.4881	14784	33.6719	50.5846	99.255	44927	15.5	0.4137	16.9	3.66367	18.1	18.934	15.8	34.7	6.76407	324.675	87.9329	196.158	629.058	656.115	392.316	879.329	696.699	2252.44	2597.4	669.643	419.372	182.63	196.158	54.1126	189.394	1812.77	1927.76	710.227	405.844	1055.19	4673.97	581.71	0	20.2922	27.0563
Georgia	Paulding	0500000US13223	13223	69.8258	20.0062	6.70064	1.22406	0.422448	2.26258	155840	498.963	51.3198	20.0528	66467	9.5	0.3858	24.1	3.44231	10.1	12.8482	9.8	34	21.1756	100.744	88.5524	191.863	496.663	576.874	338.167	582.649	983.701	2221.51	2596.89	1292.99	687.885	553.131	304.158	177.105	426.078	2173.38	1763.99	616.658	372.177	2514.76	4397.46	743.711	0	5.13347	1.92505
Georgia	Peach	0500000US13225	13225	45.1442	43.9939	7.83236	1.16496	0.50555	2.98153	26966	179.434	51.7969	38.2235	42802	20.3	0.4707	19.4	5.09613	15.1	17.3351	17.6	37.4	25.9586	166.877	77.8758	126.085	782.467	941.927	378.254	767.633	775.05	1720.69	2295.48	1049.47	330.045	322.628	222.502	133.501	385.671	2744.2	1449.97	433.88	430.171	1105.1	5013.72	875.176	3.70837	3.70837	7.41675
Georgia	Pickens	0500000US13227	13227	93.5616	1.0319	3.05191	0.669168	0.528455	1.02815	30832	132.863	50.9193	73.1032	64512	11.3	0.4275	23.7	3.5097	20.8	17.5152	16.1	29.3	22.7037	58.3809	74.5978	152.439	587.052	807.602	311.365	784.899	960.042	2370.91	2834.72	1193.57	531.915	389.206	314.608	126.492	431.37	2513.62	2954.72	745.978	457.317	1472.5	5322.39	1472.5	3.24338	3.24338	3.24338
Georgia	Pierce	0500000US13229	13229	83.9187	8.47388	5.05957	0.660168	0.866471	2.01419	19164	56.2894	50.5596	79.3528	44167	21.5	0.456	11.9	3.84527	16.6	15.9914	17	36.2	36.5268	250.47	229.597	391.359	1054.06	751.409	490.503	2337.72	814.026	2379.46	2702.98	683.573	281.778	443.54	203.507	151.325	970.57	5374.66	2483.82	234.815	354.832	511.375	4169.28	1784.6	0	15.6544	0
Georgia	Pike	0500000US13231	13231	87.0666	9.13921	1.58849	0.472255	0.311259	0.890388	18082	83.68	50.8211	98.9647	58765	15.6	0.4545	15.9	3.64322	15.3	14.4341	12.7	34.3	11.0607	210.154	77.4251	199.093	536.445	514.324	348.413	1415.77	1266.45	2914.5	2720.94	1078.42	707.886	530.915	315.231	270.988	497.733	4147.77	2792.83	475.611	486.672	1388.12	5635.44	1177.97	0	11.0607	5.53036
Georgia	Polk	0500000US13233	13233	71.6035	12.2957	13.6567	0.739345	0.80292	4.61065	41621	134.116	50.5722	51.4213	43491	17	0.4879	12.2	4.18961	15.1	19.1084	15.5	37.8	38.4421	103.313	156.171	201.821	1095.6	1335.86	667.932	903.39	1513.66	2383.41	3214.72	1090.8	528.579	355.59	182.6	38.4421	331.563	2940.82	2823.09	547.8	365.2	1172.49	5319.43	929.819	0	0	2.40263
Georgia	Pulaski	0500000US13235	13235	62.4989	31.2404	3.47818	1.11121	0.442678	0.115095	11295	45.3141	56.8705	66.7027	38770	22	0.4597	12.4	4.25738	18.9	15.7051	20.4	41.9	35.4139	239.044	97.3882	70.8278	309.872	1221.78	805.666	752.545	522.355	1336.87	1823.82	655.157	212.483	159.363	79.6813	70.8278	221.337	2673.75	1894.64	274.458	177.069	504.648	4515.27	451.527	0	8.85347	8.85347
Georgia	Putnam	0500000US13237	13237	65.4821	26.1406	6.44229	0.641937	0.495208	2.13459	21503	62.3854	51.199	80.9454	51245	15.2	0.4768	22.2	4.96169	23	18.7211	14.3	34.3	4.65051	190.671	237.176	297.633	1023.11	1111.47	385.993	837.092	539.46	1762.54	1957.87	944.054	581.314	306.934	144.166	125.564	609.217	2208.99	1395.15	362.74	246.477	1181.23	3585.55	609.217	0	23.2526	18.6021
Georgia	Quitman	0500000US13239	13239	49.3199	46.9943	1.71128	0.263273	0.702062	3.471	2276	15.0493	52.172	73.0999	30000	22.9	0.458	9.1	5.54217	26.7	17.201	22	29	NA	NA	307.557	219.684	527.241	87.8735	131.81	1010.54	1010.54	878.735	2065.03	439.367	219.684	219.684	43.9367	43.9367	307.557	1977.15	1186.29	307.557	131.81	307.557	5799.65	483.304	NA	NA	0
Georgia	Rabun	0500000US13241	13241	87.6208	1.28654	8.23502	1.07903	0.551373	3.31166	16457	44.4617	50.8211	79.2824	40902	18.2	0.5261	24.8	4.00451	26.9	21.2727	20	32.1	12.1529	72.9173	60.7644	127.605	881.084	565.109	504.345	449.657	978.307	3360.27	2035.61	540.803	340.281	528.65	334.204	151.911	255.211	1276.05	2223.98	966.154	540.803	638.026	4308.2	978.307	0	0	6.07644
Georgia	Randolph	0500000US13243	13243	35.2993	61.0566	2.34158	0.526855	0.117079	0.338648	7087	16.5494	53.7978	50.6283	30914	27.3	0.5508	11.7	5.86581	21.2	15.8864	16.4	36.1	70.5517	2215.32	239.876	296.317	832.51	776.069	239.876	352.759	197.545	804.29	1749.68	804.29	155.214	84.6621	84.6621	239.876	564.414	2793.85	1171.16	536.193	169.324	578.524	4853.96	1015.94	0	268.097	0
Georgia	Richmond	0500000US13245	13245	34.3496	56.0048	5.01851	1.81291	0.4376	1.67078	201463	621.166	51.5643	9.2162	40644	21.3	0.4761	21.3	5.14857	13.2	14.2377	16.8	35.6	20.3511	184.153	92.821	205	1278.65	1228.02	554.941	638.331	989.76	2280.82	2810.94	1059.25	358.875	438.294	263.076	105.23	341.998	2032.13	2017.24	527.64	289.88	1181.85	4825.7	842.338	0	7.44554	4.96369
Georgia	Rockdale	0500000US13247	13247	30.1775	55.4087	10.4036	1.86215	0.558536	3.74111	89011	685.654	52.9814	14.9328	57049	13.4	0.4209	26.5	4.39443	13.4	15.5459	9.9	42.2	52.8025	161.778	105.605	208.963	765.074	576.333	232.556	449.383	603.296	1420.05	1899.77	974.037	656.099	422.42	250.531	117.963	476.346	1654.85	1333.54	475.222	323.556	2494.07	4177.01	650.481	2.24691	4.49383	2.24691
Georgia	Schley	0500000US13249	13249	71.9251	19.8052	6.24522	0.840336	0.114591	0.537325	5211	31.2208	52.5592	100	41276	23.3	0.4679	12.9	4.65116	16.6	15.1171	16.6	26.9	76.7607	230.282	0	172.712	479.754	863.558	191.902	710.036	479.754	1324.12	767.607	844.368	402.994	211.092	0	0	498.945	2590.67	1995.78	844.368	959.509	844.368	6543.85	1017.08	0	19.1902	0
Georgia	Screven	0500000US13251	13251	54.6779	40.9026	2.32458	0.652891	0.466351	0.450322	13990	21.6641	50.4807	78.9214	37588	19.3	0.4697	14.2	5.40338	17.7	16.1801	16.6	29.5	14.2959	92.9235	285.919	271.623	564.689	879.199	893.495	457.47	121.515	671.909	1551.11	600.429	321.658	307.362	100.071	171.551	486.061	3466.76	1458.18	157.255	192.995	385.99	4660.47	543.245	0	7.14796	14.2959
Georgia	Seminole	0500000US13253	13253	61.7799	32.3391	3.51173	0.769693	0.312688	0.533365	8437	35.5179	52.1227	68.5531	34338	23.5	0.5647	14.4	5.29066	22.1	16.2705	17.7	30.7	71.1153	284.461	177.788	59.2628	1114.14	1789.74	841.531	545.217	1588.24	1683.06	1979.38	580.775	284.461	308.166	0	82.9679	379.282	4622.5	1398.6	485.955	201.493	438.545	5760.34	829.679	0	23.7051	0
Georgia	Spalding	0500000US13255	13255	58.1165	34.1104	4.71104	1.10893	0.491679	1.66257	64719	330.25	51.9682	41.6197	42671	20	0.4503	16.4	4.70036	17.1	15.686	16.1	39.3	26.2674	304.393	97.3439	228.681	650.504	519.167	254.948	851.373	899.272	2000.96	1909.79	845.192	602.605	435.73	310.573	135.972	465.088	2768.89	2155.47	539.254	398.646	2209.55	5021.71	647.414	1.54514	13.9063	18.5417
Georgia	Stephens	0500000US13257	13257	82.2316	10.6818	3.59516	0.914154	0.50701	1.51503	25676	143.321	51.957	58.5635	43416	17.7	0.4629	22.1	4.5239	19.1	15.7765	19.5	37.2	19.4734	295.996	257.049	338.838	1219.04	1191.77	938.62	813.99	1039.88	2776.91	2048.61	720.517	292.102	186.945	132.419	132.419	167.472	2130.39	3255.96	798.411	303.786	502.415	3844.06	1047.67	0	3.89469	3.89469
Georgia	Stewart	0500000US13259	13259	23.7458	40.3936	31.5373	3.08114	1.08082	31.6286	6042	13.1707	33.9571	100	25385	31.1	0.5029	11.2	4.67687	15.1	17.9224	19.1	31.6	16.5508	397.219	446.872	1274.41	1953	1804.04	2763.99	1489.57	231.711	993.049	1290.96	1588.88	331.016	198.61	562.728	2184.71	1704.73	1307.51	4054.95	513.075	1108.9	1125.46	5594.17	5329.36	0	0	16.5508
Georgia	Sumter	0500000US13261	13261	39.2157	52.4031	5.73101	1.4462	0.548212	2.55008	30352	62.8568	53.0253	41.7837	36205	24.5	0.4792	18.6	5.92239	15.9	17.2447	13.7	36.7	125.198	1133.37	345.941	230.627	550.211	451.371	243.806	668.819	418.424	1558.38	1650.63	714.945	184.502	112.019	158.144	105.43	349.236	2596.2	1700.05	494.201	451.371	1205.85	5900.76	932.393	9.88403	82.3669	52.7148
Georgia	Talbot	0500000US13263	13263	40.8961	54.2889	2.80612	0.28699	0.669643	0.156789	6378	16.2964	52.1365	93.882	36213	20.4	0.4579	12	5.04409	22.6	15.1958	19.4	37.3	15.6789	391.972	203.826	533.082	830.981	454.688	172.468	564.44	454.688	1019.13	1834.43	564.44	282.22	125.431	297.899	94.0734	282.22	1787.39	1301.35	376.294	94.0734	1379.74	4280.34	674.193	0	15.6789	15.6789
Georgia	Taliaferro	0500000US13265	13265	38.7438	53.4826	4.35323	1.55473	0.186567	1.14114	1665	8.55572	50.4975	100	31797	22.7	0.4814	7	5.12821	24.7	19.8003	22.5	35.6	NA	NA	NA	60.0601	600.601	420.42	180.18	600.601	540.541	780.781	3123.12	480.48	420.42	60.0601	60.0601	0	240.24	1741.74	480.48	180.18	0	300.3	4924.92	540.541	NA	NA	NA
Georgia	Tattnall	0500000US13267	13267	57.6582	28.7818	11.5986	0.626206	0.677405	3.73131	25353	52.7302	42.3418	68.2367	38034	21.8	0.4679	13.2	4.19934	13.5	18.9549	17.2	43.3	7.88861	27.6101	70.9975	449.651	1049.19	1096.52	627.145	662.643	548.259	1475.17	1877.49	769.14	303.712	134.106	86.7747	153.828	761.251	3360.55	1483.06	102.552	181.438	335.266	2966.12	1404.17	0	0	0
Georgia	Taylor	0500000US13269	13269	56.8728	38.2137	2.7491	0.833437	0.298545	0.805566	8193	21.7503	52.208	100	33442	26.7	0.463	11.2	6.53736	18.7	15.8643	18.6	38.7	24.4111	183.083	61.0277	73.2332	500.427	1110.7	659.099	927.621	1232.76	1879.65	1818.63	866.593	244.111	244.111	48.8222	97.6443	195.289	2953.74	1965.09	476.016	292.933	1110.7	6176	854.388	0	24.4111	0
Georgia	Telfair	0500000US13271	13271	49.2441	34.3222	14.6825	0.718065	0.359032	12.4356	16115	36.8507	41.5218	46.9879	30288	26.4	0.4343	8.4	6.78857	16.9	16.2609	11.8	25.1	NA	NA	55.8486	515.048	812.907	608.129	273.038	1315.54	291.654	1061.12	1967.11	657.772	155.135	210.984	99.2864	117.903	484.021	3096.49	1632.02	539.87	155.135	428.173	3282.66	980.453	NA	NA	6.2054
Georgia	Terrell	0500000US13273	13273	35.5708	60.0395	2.69423	0.41807	0.56904	1.88509	8859	26.3826	52.131	52.0558	38015	28.4	0.4633	12.3	6.56139	18.3	18.2333	15	33.1	519.246	1557.74	327.351	158.031	722.429	327.351	101.592	553.11	270.911	1975.39	1331.98	733.717	293.487	158.031	180.607	79.0157	338.639	1941.53	1693.19	677.277	158.031	880.461	6964.67	982.052	22.5759	191.895	79.0157
Georgia	Thomas	0500000US13275	13275	57.6876	35.8284	3.93493	0.985421	0.605202	1.69685	44730	82.1292	52.648	46.0219	40112	19.5	0.5078	23.1	4.71492	17.2	16.1193	17.6	32.5	31.2989	393.472	310.753	290.633	1169.24	963.559	194.5	549.966	489.604	2000.89	2512.85	529.846	223.564	172.144	272.748	190.029	811.536	3487.59	2434.61	424.771	221.328	514.196	6981.89	1260.9	0	42.4771	29.0633
Georgia	Tift	0500000US13277	13277	55.4016	29.7922	11.9938	1.63664	0.468315	3.68304	40510	155.277	51.6354	40.7822	42790	23.1	0.4615	16.5	4.01303	14.3	17.7676	15	36	69.1187	232.041	355.468	1204.64	1202.17	666.502	725.747	807.208	1157.74	2626.51	2061.22	483.831	244.384	207.356	182.671	54.3076	965.194	5606.02	1355.22	355.468	195.014	812.145	5991.11	809.677	0	12.3426	29.6223
Georgia	Toombs	0500000US13279	13279	59.8096	25.8712	11.8868	0.836836	0.836836	4.39589	27048	74.3066	52.464	51.0561	36575	22.9	0.5548	15.8	5.80996	16.2	18.5765	16.6	48.3	11.0914	103.52	92.4283	732.032	1360.54	1693.29	972.345	846.643	565.661	2432.71	2392.04	676.575	347.53	310.559	177.462	110.914	879.917	4096.42	1922.51	484.324	103.52	454.747	3671.25	1242.24	0	11.0914	3.69713
Georgia	Towns	0500000US13281	13281	93.9757	1.18124	2.91934	0.750928	0.396558	0.910922	11417	68.5803	52.2612	100	43927	15.8	0.4485	26.2	5.48121	34	17.3273	18.6	26.1	NA	NA	17.5177	183.936	578.085	893.405	1129.89	1033.55	1103.62	2040.82	1602.87	1156.17	385.39	420.426	227.731	262.766	297.802	2102.13	1611.63	289.043	280.284	604.362	2978.02	1287.55	NA	NA	0
Georgia	Treutlen	0500000US13283	13283	63.8567	31.4437	2.96666	0.367161	0.323102	4.02833	6777	33.9815	50.2717	58.8671	37606	21.2	0.5227	13.6	5.80621	19.2	16.0993	21.2	35.7	NA	NA	103.291	191.825	1077.17	1755.94	708.278	1416.56	383.651	1859.23	3556.15	1283.75	0	59.0232	191.825	73.779	841.08	2921.65	1372.29	486.941	162.314	368.895	4293.94	782.057	NA	NA	0
Georgia	Troup	0500000US13285	13285	55.9642	36.3195	3.74104	2.17609	0.398378	2.63852	69774	168.533	51.7591	44.2993	43850	20.4	0.4681	18.5	3.69976	14.2	14.72	16.6	40.4	27.2308	187.749	240.777	1642.45	996.073	634.907	331.069	907.215	726.632	1555.02	2105.37	702.267	376.931	272.308	183.449	96.0243	634.907	2442.17	1213.92	282.34	170.551	1757.1	4070.28	475.822	1.4332	4.2996	10.0324
Georgia	Turner	0500000US13287	13287	53.0081	39.9267	4.71436	0.935288	0.5182	0.427028	7962	27.8961	51.4156	49.7312	38341	34.4	0.4823	12.5	5.08634	18	18.4498	17.8	38.7	62.7983	791.258	715.901	653.102	590.304	690.781	339.111	992.213	904.295	2700.33	3001.76	715.901	251.193	351.67	288.872	150.716	627.983	4923.39	2110.02	615.423	389.349	1444.36	7422.76	1117.81	0	100.477	62.7983
Georgia	Twiggs	0500000US13289	13289	55.5203	39.8388	2.5403	0.317538	0.378603	1.30372	8284	23.0586	50.9404	100	33037	28	0.4918	9.4	5.88034	21.2	17.2089	21.3	36.1	24.1429	72.4288	108.643	108.643	808.788	881.217	398.358	362.144	446.644	1955.58	1774.51	1050.22	458.716	169	156.929	60.3573	434.573	2305.65	1207.15	289.715	301.787	881.217	3440.37	700.145	0	0	12.0715
Georgia	Union	0500000US13291	13291	93.5919	0.766635	3.41652	0.658306	0.495813	1.4753	22775	70.7114	51.5895	100	44978	15.2	0.4698	22.4	3.64447	32.1	18.6863	18.1	27	4.39078	140.505	57.0801	131.723	566.411	1242.59	1277.72	610.318	821.076	1589.46	1914.38	737.651	351.262	294.182	180.022	206.367	259.056	2757.41	2072.45	324.918	316.136	816.685	3086.72	1413.83	0	4.39078	0
Georgia	Upson	0500000US13293	13293	67.2096	28.0031	2.34217	0.724776	0.480641	0.846811	26216	81.0474	52.5196	46.9083	36529	22.5	0.4835	13.7	4.40401	18	13.8208	15.7	26.6	22.8868	831.553	225.053	305.157	450.107	698.047	534.025	1804.24	1022.28	2761.67	2868.48	781.965	495.88	392.89	179.28	95.3616	347.116	4176.84	2323.01	373.818	263.198	1846.2	5527.16	1060.42	0	68.6604	61.0314
Georgia	Walker	0500000US13295	13295	90.6944	4.41291	2.31523	0.72612	0.380349	0.871789	68824	154.18	50.7938	43.8536	43650	16.5	0.4598	15.9	3.86948	18.1	15.2059	18.3	36.6	2.90596	84.2729	156.922	228.118	324.015	723.585	791.875	543.415	1094.1	2146.05	2170.75	1490.76	565.21	575.381	401.023	190.341	382.134	1909.22	1983.32	693.072	614.611	1178.37	4190.4	1338.2	0	0	0
Georgia	Walton	0500000US13297	13297	73.9655	18.0411	4.65867	1.61599	0.407474	1.88501	90132	275.786	51.331	42.6583	58370	12.2	0.4277	19.9	3.55265	15	13.5293	12.2	28.4	14.4233	128.7	150.89	168.642	573.603	634.625	378.334	908.667	814.361	2638.35	2988.95	1162.74	899.791	384.991	186.393	65.4595	347.268	2154.62	1758.53	461.545	381.662	1819.55	4688.68	622.42	0	4.43794	8.87587
Georgia	Ware	0500000US13299	13299	62.9428	29.6469	4.51233	0.941704	0.487668	2.05062	35599	39.5887	49.9636	29.4421	39887	20.7	0.4574	13.9	3.93711	16.6	15.5831	17.4	36.3	33.7088	325.852	280.907	617.995	1755.67	769.685	463.496	2297.82	870.811	1890.5	2831.54	879.238	367.988	250.007	272.48	137.644	637.658	4064.72	1741.62	671.367	224.725	365.179	4432.71	1643.3	5.61814	25.2816	8.4272
Georgia	Warren	0500000US13301	13301	37.7642	58.6365	1.5997	0.66654	0.342792	0.953984	5346	18.8003	52.6185	100	34730	27.9	0.5242	13.4	4.98544	20.9	15.6488	13.2	57.7	74.8223	149.645	112.233	93.5279	598.578	1215.86	617.284	692.106	505.051	1309.39	3404.41	598.578	243.172	261.878	336.7	112.233	355.406	1571.27	1683.5	374.111	243.172	673.401	3797.23	748.223	0	0	0
Georgia	Washington	0500000US13303	13303	42.4507	53.2719	2.55567	0.608261	0.181497	1.54929	20461	30.1552	48.9895	65.6016	38092	25.4	0.462	14	5.0021	16.7	15.2267	17.9	36.4	19.5494	190.607	151.508	175.944	1466.2	1011.68	332.34	874.835	1422.22	1471.09	2262.84	786.863	171.057	14.662	166.17	92.8596	156.395	2785.79	1871.85	322.565	127.071	483.847	4027.17	889.497	0	4.88735	0
Georgia	Wayne	0500000US13305	13305	71.246	19.525	6.458	0.603865	0.654187	2.05933	29767	46.3708	48.7252	57.9388	44869	20.5	0.4679	12.9	4.64994	15	14.5227	16.3	40.9	NA	NA	23.516	191.487	1807.37	1182.52	597.978	866.732	927.201	1585.65	2895.82	1017.91	503.914	376.256	167.971	73.9073	399.772	4303.42	2435.58	151.174	104.142	446.804	4152.25	1505.02	NA	NA	0
Georgia	Webster	0500000US13307	13307	51.9724	41.4784	4.67254	0.459594	0.497893	0.841944	2613	12.4809	50.0958	100	35755	22.6	0.4813	11.7	6.29371	20.9	16.2978	15.2	25.8	38.2702	344.432	114.811	344.432	535.783	76.5404	191.351	459.242	267.891	1033.3	1186.38	535.783	267.891	153.081	38.2702	0	344.432	1339.46	1722.16	1071.57	420.972	880.214	4822.04	497.512	0	76.5404	0
Georgia	Wheeler	0500000US13309	13309	55.9716	36.8448	5.58446	0.342683	0.101536	0.755763	7939	26.8674	35.3344	100	27626	27	0.4435	12.8	7.36527	13.9	15.6558	14.5	32	12.596	50.3842	100.768	453.458	440.862	818.743	2405.84	894.319	151.153	869.127	1133.64	440.862	12.596	125.96	62.9802	0	592.014	2380.65	869.127	365.285	214.133	365.285	1864.21	3035.65	0	0	0
Georgia	White	0500000US13311	13311	92.1121	1.93193	3.33	0.607274	0.570571	1.35163	28928	120.161	51.2212	83.7938	46288	13.5	0.426	21.4	3.04912	21.5	17.164	16.4	28.8	10.3706	207.412	138.274	138.274	539.27	795.077	1189.16	549.64	1064.71	2927.96	2309.18	777.793	152.102	241.98	131.361	55.3097	335.315	2647.95	2108.68	411.366	373.341	694.829	4663.3	1002.49	0	0	10.3706
Georgia	Whitfield	0500000US13313	13313	57.7242	3.545	35.9276	1.58655	1.43953	13.7411	103849	357.553	50.1759	29.0773	46970	16	0.4651	15.7	4.74854	13.5	23.0437	10.9	34.5	13.4811	93.4048	269.622	732.795	1909.5	834.866	624.946	1036.12	2154.09	3874.86	2987.99	831.014	512.282	342.805	181.995	78.9608	256.141	2403.49	1977.87	776.127	369.768	1141.08	7580.24	1456.92	0.962937	2.88881	2.88881
Georgia	Wilcox	0500000US13315	13315	58.6246	34.158	4.84567	0.748979	0.317748	2.13656	8846	23.4139	40.2633	100	36077	20.3	0.4481	11.4	5.22583	16.4	17.2821	15.7	40.5	11.3045	1006.1	293.918	124.35	418.268	678.273	271.309	791.318	768.709	2362.65	1458.29	802.623	305.223	90.4364	45.2182	79.1318	339.136	3131.36	1141.76	418.268	248.7	576.532	5652.27	1526.11	0	101.741	45.2182
Georgia	Wilkes	0500000US13317	13317	51.0632	40.7857	5.31592	0.860672	0.243013	2.93403	9884	21.0522	51.9947	67.3652	35106	20.7	0.507	12.6	4.57466	22.8	17.7514	17.6	30	20.2347	232.699	80.9389	242.817	1203.97	495.751	424.929	667.746	1315.26	1780.66	2944.15	1031.97	333.873	70.8215	222.582	222.582	202.347	1244.44	2387.7	596.924	273.169	667.746	5271.15	637.394	0	0	10.1174
Georgia	Wilkinson	0500000US13319	13319	56.7508	38.247	2.74458	0.453741	0.520142	1.45406	9078	20.2087	52.158	100	37583	23.2	0.4885	10.6	4.43517	18.2	13.433	15	35.4	11.0156	374.532	374.532	77.1095	1123.6	1244.77	550.782	484.688	616.876	2203.13	1872.66	815.158	352.501	110.156	121.172	88.1251	385.547	3789.38	1586.25	385.547	209.297	848.204	5739.15	1156.64	0	22.0313	44.0626
Georgia	Worth	0500000US13321	13321	67.7521	27.8832	2.26119	0.669984	0.359624	0.614833	20656	36.1935	51.9582	69.1637	46076	18.5	0.4406	10.4	4.39991	18.1	17.1086	17.5	51	135.554	634.198	304.996	459.915	503.486	401.82	154.919	663.246	387.297	1994.58	2183.38	372.773	154.919	275.949	91.983	19.3648	319.52	3756.78	1587.92	580.945	154.919	726.181	5693.26	895.624	4.84121	48.4121	48.4121
Hawaii	Hawaii	0500000US15001	15001	30.3334	0.671201	12.9513	21.1894	0.564227	6.03416	197658	49.0658	50.4426	37.9908	59297	16.7	0.4742	29.5	2.98779	19.3	6.39633	13.7	25.5	9.10664	27.8258	4.04739	3.03555	14.1659	135.588	183.145	286.353	155.319	153.801	139.635	39.4621	125.975	116.869	107.256	151.271	446.731	1795.02	1213.71	511.995	303.049	811.503	5207.99	1128.72	0	0	0
Hawaii	Honolulu	0500000US15003	15003	18.004	2.55367	10.0004	42.9523	0.327524	7.84751	987638	1644.51	49.7415	0.862877	82906	9	0.4318	34.3	2.33516	16.9	4.12608	10.9	23.4	18.4278	22.0729	2.12629	24.0979	119.781	608.118	355.9	192.682	223.361	279.758	295.655	105.808	135.07	202.301	164.534	76.1413	312.665	1423.4	1038.34	266.494	170.002	2283.02	7301.26	964.726	0.101252	1.01252	0
Hawaii	Kalawao	0500000US15005	15005	26.1364	0	1.13636	7.95455	0	0	75	6.25451	53.4091	100	61875	8.5	0.3589	24.6	NA	16	NA	24.3	17.8	NA	NA	NA	NA	NA	NA	NA	NA	NA	NA	0	0	0	0	0	0	0	0	0	0	0	0	0	0	NA	NA	NA
Hawaii	Kauai	0500000US15007	15007	29.3929	0.590576	11.2071	31.0385	0.483828	7.60469	71377	115.146	50.637	12.8602	78482	9.7	0.4206	29.5	2.51247	18.8	4.83985	9.9	21.5	16.8121	12.6091	0	25.2182	12.6091	14.0101	2.80202	8.40607	68.6496	46.2334	47.6344	5.60405	12.6091	95.2688	86.8627	61.6445	260.588	1082.98	1318.35	544.993	651.47	1294.53	8132.87	2222	0	0	0
Hawaii	Maui	0500000US15009	15009	30.1417	0.676407	11.5007	29.1262	0.559785	8.68581	165281	142.297	50.2545	14.5679	77117	9.3	0.443	26.6	2.44842	16.9	5.41739	10.8	24	15.7308	54.4527	2.42012	3.02515	27.2264	102.855	92.5696	91.9646	121.006	354.548	546.947	303.725	482.209	421.706	186.954	151.258	301.305	1410.33	1057.59	286.784	275.289	1427.27	8961.1	1165.89	0	3.02515	0.60503
Idaho	Ada	0500000US16001	16001	84.4665	1.2403	8.31464	2.80829	0.800483	2.89137	446052	424.001	49.9398	5.4722	63137	11.5	0.4659	37.8	2.45987	13.5	8.74329	10.2	25.6	50.6667	103.8	28.9204	329.558	1281.46	738.255	436.945	942.715	1963.45	2736.9	1390.65	501.063	548.815	517.204	283.599	167.245	382.242	1285.28	2426.4	2159.61	913.571	814.927	3842.38	4828.81	0.672567	2.91446	1.34513
Idaho	Adams	0500000US16003	16003	91.1294	0.235294	4.21176	0.823529	1.50588	0.522518	4019	2.94908	47.9765	100	45319	12.5	0.4228	19.1	5.45877	28.1	14.3831	22.9	30.5	24.8818	49.7636	0	199.054	174.173	174.173	99.5272	895.745	1194.33	3682.51	1244.09	472.754	149.291	74.6454	49.7636	49.7636	373.227	895.745	1567.55	1791.49	522.518	447.873	1766.61	1293.85	0	0	0
Idaho	Bannock	0500000US16005	16005	83.5319	0.961693	8.77573	1.70075	3.71595	2.42991	85065	76.4639	50.2766	15.7293	49739	16.5	0.4473	27.2	2.73233	13.4	10.7231	16.2	32	4.70229	8.229	24.687	84.6412	295.068	466.702	586.61	1788.04	2104.27	2211.25	1090.93	620.702	637.16	319.755	158.702	45.8473	223.359	1022.75	2295.89	1884.44	898.137	506.671	5601.6	1433.02	0	0	1.17557
Idaho	Bear Lake	0500000US16007	16007	93.3884	0.330578	4.16529	0.545454	0.92562	0.989601	5962	6.11034	50.1322	100	54265	15.2	0.3919	20.3	2.89242	20.5	10.2392	13.6	26.4	NA	NA	NA	NA	167.729	469.641	134.183	486.414	1962.43	1341.83	905.736	352.231	335.458	251.593	201.275	67.0916	469.641	855.418	2029.52	1777.93	385.777	721.234	2063.07	419.322	NA	NA	NA
Idaho	Benewah	0500000US16009	16009	84.6737	0.41188	3.70691	0.368524	8.48688	0.594321	9086	11.6948	48.8619	71.9117	46507	15.1	0.4253	15.1	4.62571	21.9	14.1926	20	31.9	NA	NA	NA	99.0535	330.178	715.386	363.196	429.232	1089.59	1606.87	1111.6	869.47	363.196	264.143	308.166	759.41	297.16	957.517	1904.03	1551.84	3675.99	2608.41	1309.71	1188.64	NA	NA	NA
Idaho	Bingham	0500000US16011	16011	73.5855	0.339562	18.1114	1.09871	7.38602	3.87258	45551	21.756	50.1773	56.0309	51288	12.6	0.3951	20.7	2.71011	13.7	14.8169	14	31.2	4.39068	4.39068	8.78137	76.837	388.575	625.672	1225	1341.35	2548.79	1787.01	900.09	482.975	900.09	296.371	103.181	15.3674	129.525	698.119	1855.06	1692.61	746.416	456.631	4294.09	761.783	0	0	0
Idaho	Blaine	0500000US16013	16013	74.4746	0.433609	22.5255	1.19464	1.74329	10.4574	21994	8.33825	49.312	32.7657	51968	11	0.4853	38.2	2.36144	17.3	17.6935	9.5	15.1	1204.87	1054.83	68.2004	104.574	154.588	168.228	359.189	1050.29	1732.29	1204.87	1845.96	913.886	459.216	422.843	113.667	59.107	186.414	563.79	1063.93	1077.57	741.111	1545.88	6133.49	2646.18	9.09339	13.6401	0
Idaho	Boise	0500000US16015	16015	90.3851	0.406078	4.91223	0.759759	1.24443	0.991205	7163	3.7709	47.9303	100	53942	10.9	0.4139	27.2	4.23551	24.5	13.337	14.4	30.6	NA	NA	NA	NA	474.661	335.055	139.606	209.409	823.677	1382.1	684.071	209.409	265.252	362.976	153.567	195.449	432.78	1005.17	1968.45	2317.46	432.78	265.252	1786.96	865.559	NA	NA	NA
Idaho	Bonner	0500000US16017	16017	92.8857	0.268294	3.17705	0.740045	0.932323	0.969305	42711	24.6425	50.1286	72.4466	48710	14.5	0.4564	23.1	4.09485	23	13.2955	16.6	25.8	2.34132	7.02395	4.68263	63.2156	278.617	166.234	318.419	393.341	1128.51	2245.32	1779.4	580.647	299.689	273.934	208.377	187.305	201.353	1079.35	1732.57	2449.02	1793.45	599.377	2184.45	1704.48	0	0	0
Idaho	Bonneville	0500000US16019	16019	82.6955	0.581067	13.2576	1.17497	1.29906	2.90666	112397	60.235	50.0445	12.9516	56609	11.6	0.4539	30.1	2.39337	12.7	9.49063	14.2	29	1.77941	23.1323	16.9044	62.2792	526.704	1016.93	961.769	1663.75	2686.01	2278.53	979.564	635.248	1742.93	578.307	162.816	50.7131	217.088	757.138	1789.19	1718.02	1373.7	775.821	6571.35	736.674	0	0	0
Idaho	Boundary	0500000US16021	16021	90.0318	0.544024	5.18915	0.786743	1.95012	2.5197	11549	9.10321	49.7405	76.1848	43507	14.9	0.4811	19	4.43731	21.1	18.1572	14.3	28.8	NA	NA	NA	NA	285.739	86.5876	121.223	1255.52	1385.4	1783.7	1394.06	779.288	216.469	138.54	95.2463	207.81	121.223	935.146	1385.4	3134.47	1454.67	303.057	1368.08	1004.42	NA	NA	NA
Idaho	Butte	0500000US16023	16023	91.3443	0.459594	4.51934	0.344695	1.30218	0.345888	2602	1.16344	49.5213	100	42250	15.9	0.4672	18.2	3.18379	21.8	12.335	16.1	28.8	NA	NA	NA	NA	NA	NA	768.64	2382.78	807.071	1421.98	883.935	576.48	230.592	115.296	115.296	0	38.432	1229.82	2152.19	2229.05	1037.66	115.296	2613.37	691.776	NA	NA	NA
Idaho	Camas	0500000US16025	16025	88.11	0.443656	6.47737	0.443656	1.4197	1.0158	886	0.824777	49.4233	100	38393	20.2	0.5543	19.5	2.31884	23.5	17.4825	14.6	24.8	112.867	0	0	0	0	338.6	3611.74	564.334	1467.27	225.734	1128.67	451.467	112.867	0	112.867	0	112.867	451.467	2144.47	1128.67	225.734	112.867	1693	1918.74	0	0	0
Idaho	Canyon	0500000US16027	16027	70.1037	0.570472	25.5679	1.07293	1.74542	5.4064	212230	361.521	50.4584	19.8679	49143	14.8	0.41	18.3	3.07853	13.2	14.5678	13.9	34.9	32.0407	89.9967	24.0305	278	1827.26	1169.96	507.468	979.598	2514.72	2285.73	1505.44	438.204	425.953	380.248	352.448	226.641	326.533	1663.76	2300.81	2538.28	621.496	754.37	3929.23	3379.82	0.471187	2.82712	0
Idaho	Caribou	0500000US16029	16029	91.9405	0.127479	5.67989	0.453258	0.679887	2.2839	6918	3.92136	48.8669	59.888	59611	8.7	0.41	19.9	2.81911	16.5	9.1051	13	30	NA	NA	0	216.826	187.916	231.281	1329.86	2442.9	2023.71	1272.04	1098.58	260.191	462.561	419.196	187.916	159.005	115.64	910.668	1806.88	1416.59	737.207	477.016	4697.89	925.123	NA	NA	0
Idaho	Cassia	0500000US16031	16031	69.41	0.456755	27.4095	0.800369	1.5756	8.46072	23615	9.20448	49.0655	51.5119	50918	14.8	0.4133	18.6	2.22979	13.6	15.5477	13.7	37.6	4.2346	50.8152	262.545	732.585	948.55	474.275	779.166	2968.45	2968.45	1554.1	1007.83	368.41	182.088	127.038	63.5189	105.865	194.791	796.104	1431.29	1397.42	444.633	355.706	901.969	2036.84	4.2346	0	0
Idaho	Clark	0500000US16033	16033	51.1737	0.704225	44.4836	1.05634	3.28639	25.8124	1077	0.610843	49.2958	100	35341	14.8	0.3549	15.5	2.96296	10.3	26.1905	5.1	28.4	NA	NA	NA	NA	NA	1764.16	1299.91	464.253	835.655	371.402	0	0	464.253	92.8505	0	0	0	92.8505	1207.06	928.505	557.103	371.402	1021.36	371.402	NA	NA	NA
Idaho	Clearwater	0500000US16035	16035	89.8036	0.650833	4.43023	0.73076	2.43206	1.36574	8640	3.51605	44.9874	58.612	42348	14.1	0.4285	16.9	6.73504	26.1	12.5089	21.9	32.3	NA	NA	NA	NA	162.037	69.4444	370.37	1111.11	4756.94	3101.85	1724.54	266.204	335.648	185.185	324.074	138.889	162.037	2847.22	2418.98	729.167	787.037	868.056	4085.65	1006.94	NA	NA	NA
Idaho	Custer	0500000US16037	16037	91.6822	0.420561	4.74299	0.350467	0.864486	0.700314	4141	0.841298	48.6916	100	39957	20.4	0.4582	23	4.01827	30	13.7661	22.7	27.9	48.2975	0	0	72.4463	48.2975	724.463	724.463	748.611	1255.74	1279.88	579.57	120.744	241.488	96.595	217.339	48.2975	120.744	313.934	1642.12	796.909	627.868	313.934	1956.05	603.719	0	0	0
Idaho	Elmore	0500000US16039	16039	72.4568	2.9825	17.3814	3.12924	1.68018	4.92944	26433	8.59592	47.5769	26.8844	46715	12.9	0.4138	16.4	3.25858	12.9	13.5206	13.9	35.2	11.3494	102.145	3.78315	117.278	522.075	332.917	332.917	775.546	1324.1	1653.24	631.786	298.869	628.003	749.064	355.616	223.206	336.7	1645.67	3525.9	2126.13	847.426	510.725	3132.45	5436.39	0	7.5663	0
Idaho	Franklin	0500000US16041	16041	91.0535	0.262276	6.69532	0.218563	0.983535	2.23661	13279	20.0282	48.8416	66.1896	56613	11.3	0.3703	18.1	2.13873	13.6	11.8455	14.2	33.5	NA	NA	NA	128.022	165.675	97.8989	722.946	1784.77	2477.6	1543.79	783.192	436.78	542.21	233.451	135.552	195.798	233.451	527.148	1069.36	978.989	1076.89	602.455	2560.43	1174.79	NA	NA	NA
Idaho	Fremont	0500000US16043	16043	84.9635	0.318955	12.4924	0.341738	1.0404	3.77941	12965	6.95565	47.6914	72.0435	53311	13.1	0.3859	20.9	2.42899	16.5	14.0414	13	29.7	7.71307	7.71307	15.4261	23.1392	347.088	501.35	825.299	2198.23	1720.02	1072.12	617.046	485.924	563.054	293.097	92.5569	46.2784	262.245	671.037	1095.26	817.586	917.856	910.143	3370.61	0	0	0	0
Idaho	Gem	0500000US16045	16045	87.6205	0.238176	8.37019	1.08313	1.20222	2.24021	17052	30.4627	50.0227	45.0206	43001	18.9	0.4184	14.8	3.4271	21.3	14.1548	19.6	37.6	23.4577	52.7797	23.4577	52.7797	733.052	357.729	774.103	633.357	3284.07	2375.09	1348.82	299.085	205.255	117.288	340.136	187.661	375.323	1565.8	1859.02	1829.7	539.526	445.696	1712.41	2017.36	0	0	0
Idaho	Gooding	0500000US16047	16047	67.2414	0.309292	29.4946	0.829166	2.09924	9.86222	15169	20.7989	49.0919	58.0833	48638	14.5	0.4027	15.2	2.40592	16.7	19.6818	13.2	33.7	6.59239	65.9239	250.511	105.478	454.875	659.239	454.875	2195.27	2142.53	1226.18	619.685	184.587	125.255	72.5163	118.663	151.625	197.772	1634.91	2940.21	1390.99	540.576	487.837	1199.82	2702.88	0	0	0
Idaho	Idaho	0500000US16049	16049	90.6861	0.490523	3.45183	0.623751	3.14903	0.385628	16337	1.92711	47.5322	80.6356	39113	16.6	0.4223	20.2	4.6841	26.1	15.8736	22.9	31.9	12.2421	6.12107	0	12.2421	146.906	85.695	1034.46	1046.7	2534.12	1542.51	728.408	104.058	61.2107	122.421	508.049	403.991	238.722	1499.66	1469.06	1609.84	1077.31	446.838	2491.28	722.287	0	0	0
Idaho	Jefferson	0500000US16051	16051	86.5315	0.281939	10.6186	0.66918	1.33836	2.88176	27969	25.5734	49.2102	66.6106	60162	7.3	0.3723	22.6	2.26127	10.8	12.529	10.9	31.9	10.7262	7.15077	7.15077	39.3293	418.32	811.613	997.533	1469.48	1902.11	1726.91	729.379	657.871	1347.92	518.431	146.591	53.6308	225.249	729.379	1365.8	1701.88	1018.99	597.09	4176.05	890.271	0	0	0
Idaho	Jerome	0500000US16053	16053	61.1285	0.362274	36.3564	0.582969	2.24027	12.9316	23431	39.2124	49.0277	51.3185	49306	14.1	0.4154	14.9	2.54117	12.5	20.4935	11.8	31.8	17.0714	213.393	512.142	294.482	755.41	798.088	781.017	1741.28	3017.37	1331.57	887.713	337.16	140.839	213.393	183.518	98.1606	247.535	1847.98	3047.25	1741.28	503.606	469.464	1540.69	2594.85	0	8.5357	0
Idaho	Kootenai	0500000US16055	16055	90.4474	0.376459	4.78871	0.960961	1.34733	0.824192	153605	124.098	50.6059	24.2444	54457	12	0.442	24.9	3.472	18	10.1216	13.5	26.4	20.1816	20.1816	7.16123	138.667	838.514	407.539	365.222	1137.98	2083.27	3220.6	2050.06	574.2	353.504	355.457	539.696	315.745	436.184	1527.95	2229.75	2316.33	1207.64	841.769	2626.22	1678.98	0	0	0
Idaho	Latah	0500000US16057	16057	88.2892	1.0739	4.49245	2.67604	0.882045	3.99348	39239	36.4721	49.1753	34.9909	45466	20.9	0.4688	45.1	2.4572	12.6	9.29388	12	23.8	2.54848	10.1939	5.09697	45.8727	142.715	417.952	767.094	1111.14	1906.27	1080.56	925.1	606.539	425.597	453.63	252.3	50.9697	142.715	902.164	1355.79	1049.98	407.758	379.724	3562.78	932.745	0	0	0
Idaho	Lemhi	0500000US16059	16059	93.3049	0.288908	3.49202	0.414521	1.25612	1.48756	7798	1.70871	49.3782	61.1391	37921	13.4	0.4017	21.1	4.47166	28.7	12.374	17.8	24	NA	NA	0	12.8238	128.238	756.604	512.952	2295.46	1833.8	371.89	166.709	282.124	243.652	89.7666	115.414	25.6476	166.709	987.433	1449.09	1474.74	1359.32	756.604	2436.52	525.776	NA	NA	0
Idaho	Lewis	0500000US16061	16061	83.3204	0.518	4.662	2.0202	6.42321	0.962289	3845	8.03017	49.1583	100	41326	16.3	0.4586	17.3	5.49786	24.3	14.3915	24.4	28	NA	NA	NA	NA	NA	NA	676.203	1300.39	3250.98	3433.03	702.211	260.078	156.047	156.047	598.179	624.187	416.125	2756.83	3537.06	2158.65	1404.42	624.187	5097.53	1872.56	NA	NA	NA
Idaho	Lincoln	0500000US16063	16063	66.2313	0.298507	30.3545	0.652985	1.71642	12.6104	5321	4.42915	48.1343	100	48222	13	0.395	10.1	3.36012	12.4	17.6484	14.7	28.8	93.9673	413.456	112.761	56.3804	263.108	338.282	469.836	2762.64	2198.83	1447.1	789.325	187.935	150.348	131.554	187.935	18.7935	18.7935	657.771	1484.68	1165.19	1108.81	601.391	1597.44	2631.08	0	0	0
Idaho	Madison	0500000US16065	16065	88.1386	0.602992	7.84398	1.38408	0.50631	2.64049	38705	82.4801	49.3945	28.4633	36031	29.6	0.4899	36.4	1.72525	6.4	8.64375	7.7	27.1	10.3346	18.0855	28.4201	33.5874	250.614	320.372	1725.88	4823.67	3836.71	2511.3	1614.78	1240.15	1387.42	669.164	353.959	157.602	297.119	795.763	1007.62	1374.5	1056.71	674.331	7386.64	1056.71	0	0	0
Idaho	Minidoka	0500000US16067	16067	61.5078	0.336135	35.8319	0.585834	2.28091	10.0364	20615	27.2328	49.9016	44.2224	50663	17.3	0.4496	13.4	2.52017	15.6	17.4838	14.3	34	4.85084	43.6575	223.138	640.31	1164.2	650.012	790.686	2595.2	2454.52	1435.85	829.493	223.138	174.63	92.1659	43.6575	67.9117	232.84	878.001	1649.28	1169.05	397.769	310.454	1110.84	1785.11	0	0	0
Idaho	Nez Perce	0500000US16069	16069	86.8813	0.450406	4.04623	0.841418	6.00376	0.575271	40155	47.3349	50.6014	19.1647	54174	13.2	0.4138	21.9	2.7502	19.4	10.6319	17.7	30.9	24.9035	124.517	54.7877	37.3552	82.1815	425.85	405.927	1145.56	3531.32	1705.89	677.375	156.892	303.823	251.525	246.545	181.796	351.139	2206.45	2318.52	1113.19	565.309	555.348	4288.38	1327.36	4.9807	39.8456	2.49035
Idaho	Oneida	0500000US16071	16071	93.2041	0.40107	4.67914	0.668449	0.534759	1.8724	4326	3.60817	49.7772	100	51058	12.7	0.3647	15.5	2.18042	19.2	11.9224	17.4	29.4	NA	NA	NA	NA	138.696	300.509	138.696	832.178	1918.63	2380.95	1433.19	416.089	392.973	208.044	254.276	69.3481	300.509	670.365	1271.38	1872.4	947.758	531.669	3351.83	947.758	NA	NA	NA
Idaho	Owyhee	0500000US16073	16073	68.5538	0.470367	26.3149	0.752587	4.43855	8.31951	11455	1.49384	48.9866	77.2948	40430	18.7	0.4761	11.2	3.59765	17.5	23.1536	16.6	39.3	8.72981	61.1087	0	288.084	1667.39	637.276	261.894	619.817	2618.94	1580.1	750.764	270.624	296.814	174.596	183.326	96.0279	183.326	872.981	2068.97	1798.34	410.301	445.22	2217.37	2068.97	0	0	0
Idaho	Payette	0500000US16075	16075	78.3406	0.365165	17.3835	1.01907	1.76638	5.16471	23041	56.627	50.087	42.669	50289	13.9	0.4321	14.2	3.58041	17.3	14.1433	18.1	34.6	13.0203	56.4212	30.3806	381.928	933.119	1579.79	1006.9	1093.7	2139.66	1723.02	1093.7	269.086	325.507	360.227	234.365	177.944	160.583	1536.39	2330.63	2443.47	529.491	442.689	2421.77	2499.89	0	4.34009	4.34009
Idaho	Power	0500000US16077	16077	60.3501	0.360453	34.8352	0.527806	3.74614	9.47751	7713	5.4943	49.1246	42.5867	49985	8.3	0.3881	15.9	2.88509	15.7	16.8804	17.4	35.6	NA	NA	51.8605	155.581	414.884	1270.58	1763.26	1283.55	1335.41	894.594	674.186	363.023	298.198	51.8605	77.7907	51.8605	168.547	959.419	1802.15	2178.14	609.361	388.954	3617.27	816.803	NA	NA	0
Idaho	Shoshone	0500000US16079	16079	91.091	0.484526	3.61832	0.69553	1.81307	0.910107	12526	4.74935	49.8124	56.036	39091	17.3	0.4508	11.6	5.74191	22.3	13.5953	25.4	35.4	NA	NA	NA	NA	NA	989.941	135.718	590.771	1900.05	2506.79	1013.89	287.402	375.22	327.319	518.921	327.319	838.256	1604.66	1852.15	2131.57	1021.87	654.638	1628.61	1309.28	NA	NA	NA
Idaho	Teton	0500000US16081	16081	81.1598	0.206186	16.8213	0.618557	0.88488	6.26354	11080	24.6722	47.5	100	68818	5.4	0.4239	41.5	2.24754	10.2	16.4995	7.5	21.4	27.0758	54.1516	18.0505	81.2274	342.96	640.794	586.643	1028.88	2319.49	1425.99	2545.13	722.022	731.047	388.087	171.48	36.1011	171.48	1064.98	1362.82	1209.39	703.971	1218.41	6633.57	694.946	0	0	0
Idaho	Twin Falls	0500000US16083	16083	78.5864	0.601759	16.9108	1.72512	1.33363	5.80762	83666	43.5375	50.6418	27.9904	50778	14.7	0.4312	20.6	2.68977	14.9	13.9775	13.5	32.8	20.3189	207.97	279.684	225.898	707.575	579.686	829.489	2364.16	3021.54	1260.97	982.478	294.026	151.794	357.373	285.66	154.184	562.953	2140.65	2891.26	1743.84	731.48	576.1	2298.42	2854.21	0	13.1475	14.3427
Idaho	Valley	0500000US16085	16085	91.9301	0.335115	4.70972	0.643058	1.2046	0.124988	10401	2.83785	48.1931	100	55299	11.4	0.4714	30.1	3.76435	23.4	11.8348	19.7	27.8	19.2289	0	0	115.374	307.663	365.349	124.988	307.663	1230.65	2297.86	2403.62	490.337	298.048	67.3012	124.988	269.205	374.964	1644.07	2124.8	1817.13	740.313	644.169	5903.28	2134.41	0	0	0
Idaho	Washington	0500000US16087	16087	79.1458	0.275563	16.9078	0.993997	1.69275	5.14713	10025	6.90025	50.2214	45.5678	37206	15.5	0.4448	14.8	4.14508	24	16.4374	20.3	35.1	NA	NA	369.077	688.279	817.955	947.631	967.581	1027.43	2992.52	2114.71	1635.91	129.676	259.352	149.626	149.626	109.726	39.9002	1566.08	2882.79	1835.41	399.002	349.127	1576.06	2244.39	NA	NA	0
Illinois	Adams	0500000US17001	17001	91.5498	3.76307	1.66081	0.987959	0.284666	0.47571	66427	77.6793	50.8182	32.5991	51398	11.9	0.4548	24.8	3.88228	19.5	5.23659	13.8	36.6	3.01082	57.2057	6.02165	73.7652	477.216	566.035	636.789	1637.89	3920.09	2530.6	1732.73	415.494	130.971	344.739	436.569	308.609	1401.54	3013.83	1669.5	760.233	1598.75	2751.89	7533.08	1338.31	0	1.50541	0
Illinois	Alexander	0500000US17003	17003	63.2013	31.9637	1.81518	0.29703	0.462046	0.41335	6532	27.7509	51.6172	61.8597	34709	23.5	0.4596	11.3	7.94241	20.3	6.36512	21.5	26.2	NA	NA	76.5462	214.329	214.329	122.474	658.298	1025.72	1699.33	1163.5	1148.19	489.896	137.783	107.165	91.8555	76.5462	306.185	1821.8	1086.96	1117.58	719.535	1301.29	5113.29	688.916	NA	NA	0
Illinois	Bond	0500000US17005	17005	87.6969	5.99519	3.61395	0.805773	0.679495	1.38224	16712	43.94	48.0156	60.7384	58097	14.5	0.4132	21.8	4.37634	17.5	6.61225	15.6	25.5	11.9674	23.9349	35.9023	5.98372	215.414	628.291	1166.83	1166.83	3243.18	2800.38	1525.85	604.356	173.528	472.714	382.958	53.8535	287.219	1083.05	957.396	700.096	867.64	1837	6618	813.787	0	5.98372	0
Illinois	Boone	0500000US17007	17007	72.1541	2.40962	22.407	1.53424	0.776453	5.91725	53606	190.926	50.0065	19.3631	66898	10.2	0.4381	23.2	5.75303	14.8	7.50194	11.4	33.4	NA	NA	652.912	246.241	246.241	272.358	535.388	1885.98	3408.2	1999.78	1220.01	376.823	371.227	852.517	389.882	102.6	221.99	619.334	768.571	651.047	1330.07	2318.77	5857.55	953.252	NA	NA	14.9237
Illinois	Brown	0500000US17009	17009	73.7187	18.4869	6.66565	0.33557	1.28127	1.70787	6675	21.8328	35.2501	41.0696	58762	10.7	0.3869	13.7	2.69337	14.2	3.62473	14.2	23.4	NA	NA	134.831	0	44.9438	104.869	749.064	853.933	3041.2	1812.73	2846.44	329.588	254.682	239.7	404.494	404.494	943.82	2621.72	764.045	524.345	629.213	1498.13	16419.5	1123.6	NA	NA	0
Illinois	Bureau	0500000US17011	17011	87.3822	0.788046	9.46261	1.01234	0.472828	2.22282	33381	38.4093	50.9017	57.3904	55940	11.1	0.4153	19.7	5.00863	21	6.07133	13.5	27.4	5.99143	23.9657	14.9786	41.94	308.559	736.946	919.685	1009.56	3418.11	1947.22	922.681	560.199	350.499	614.122	404.422	83.8801	218.687	632.096	742.938	554.207	1168.33	2444.5	6719.39	949.642	0	0	2.99572
Illinois	Calhoun	0500000US17013	17013	97.272	0.395668	1.2703	0.27072	0.27072	0.329354	4858	19.1389	50.1666	100	54392	13.4	0.4284	13.6	5.34188	22.9	5.98818	19.2	36.2	NA	NA	0	0	123.508	391.107	782.215	411.692	3664.06	2449.57	1482.09	514.615	535.2	226.431	61.7538	267.6	267.6	1152.74	1173.32	1029.23	2058.46	3664.06	10354.1	535.2	NA	NA	0
Illinois	Carroll	0500000US17015	17015	93.0129	1.04108	3.86389	0.544997	0.447177	0.734789	14562	32.6984	50.1328	81.8743	51228	12.8	0.4172	18.1	4.45183	24.3	6.98339	14	25.1	20.6016	41.2031	41.2031	41.2031	157.945	624.914	734.789	1812.94	3969.23	1709.93	1174.29	494.438	466.969	604.313	281.555	103.008	1826.67	624.914	975.141	686.719	1792.34	2424.12	5988.19	2245.57	6.86719	6.86719	0
Illinois	Cass	0500000US17017	17017	75.4323	3.67863	19.2414	0.660685	0.693312	8.38531	12665	33.7057	49.4943	52.1331	51997	12.4	0.4215	14.6	4.49529	16.7	8.5036	13.2	34.7	NA	NA	307.935	450.059	536.913	797.473	868.535	529.017	4074.22	4690.09	1958.15	442.163	292.144	347.414	355.31	221.082	560.6	1587.05	1973.94	884.327	718.516	2826.69	10335.6	1089.62	NA	NA	0
Illinois	Champaign	0500000US17019	17019	66.8435	13.1377	6.09478	11.1028	0.363363	8.37821	209448	210.266	50.1703	12.7103	51692	20.4	0.5097	44.4	4.40337	11.9	6.05912	8.9	30.8	15.7557	52.519	240.155	116.497	297.449	470.284	1136.8	928.631	2008.14	1396.05	1177.86	866.564	392.46	594.897	323.231	84.0304	261.64	1247.09	941.045	534.261	1267.62	3565.09	10102.7	1348.31	0	2.86467	0.477445
Illinois	Christian	0500000US17021	17021	94.9114	1.61661	1.65335	0.624598	0.266373	0.719208	33231	46.8381	49.1136	43.4511	52415	12.3	0.4208	16.6	5.29083	19.1	6.02681	12.3	29.2	42.1293	45.1386	18.0554	24.0739	204.628	400.229	1056.24	953.929	3015.26	2064.34	1576.84	544.672	337.035	553.7	659.023	72.2217	394.21	1366.19	1856.7	1224.76	1149.53	2816.65	8425.87	1495.59	0	15.0462	0
Illinois	Clark	0500000US17023	17023	96.3965	0.436009	1.57733	0.416774	0.262888	0.745138	15836	31.585	50.3398	59.5409	54158	11.2	0.4275	17.6	5.17042	19.1	5.91665	16.5	36.8	6.31473	25.2589	37.8884	18.9442	328.366	315.736	429.401	947.209	3037.38	2506.95	2399.6	593.584	258.904	328.366	290.477	164.183	391.513	1787.07	2443.8	757.767	1755.49	1932.31	7861.83	1692.35	0	0	0
Illinois	Clay	0500000US17025	17025	95.8726	0.475364	1.64491	0.860183	0.249	0.547308	13338	28.4837	50.4716	64.734	48691	15.2	0.4237	15.2	5.30933	19.7	6.20362	19.9	23.5	NA	NA	0	0	82.4711	532.314	667.266	1327.04	3921.13	2436.65	1327.04	404.858	209.927	172.44	59.979	134.953	427.35	3591.24	3276.35	1222.07	1949.32	3756.19	8307.09	1611.94	NA	NA	0
Illinois	Clinton	0500000US17027	17027	91.3574	3.55482	3.15099	0.544648	0.369298	0.970022	37628	79.3943	48.1947	48.758	65010	9.2	0.4191	22.5	3.57248	16.2	4.75774	14.3	38.9	21.2608	271.075	201.977	135.537	255.129	1081.64	1326.14	1807.16	3882.75	2936.64	2232.38	653.768	273.732	162.113	111.619	53.1519	385.351	1570.64	980.653	738.812	776.018	2110.13	8461.78	967.365	0	10.6304	34.5487
Illinois	Coles	0500000US17029	17029	90.7163	3.85379	2.70021	1.04943	0.253513	1.51732	51736	101.788	51.5024	24.2886	44071	22.1	0.4984	25.6	4.83984	16.1	6.94431	15.4	36.6	NA	NA	202.953	83.1143	415.571	1161.67	1036.03	1267.98	2302.07	1787.92	1171.33	585.666	444.565	390.444	195.222	83.1143	208.752	1490.26	1780.19	900.727	1237.05	2025.67	9275.94	1140.41	NA	NA	27.0605
Illinois	Cook	0500000US17031	17031	42.0824	23.0411	25.5384	7.87861	0.738405	10.5125	5223719	5528.18	51.4316	0.0452964	62088	14.3	0.5069	38	4.03632	13.9	9.97227	10.2	28	98.6271	641.612	762.426	237.685	291.363	399.351	366.788	898.785	2251.65	1587.57	1164.55	390.526	469.857	692.706	350.555	61.2208	133.372	557.61	524.205	438.576	677.085	2729.68	4994.97	565.651	1.81863	30.2084	37.9997
Illinois	Crawford	0500000US17033	17033	90.7853	5.06726	2.22258	0.616792	0.372202	0.85394	19088	43.0262	47.7216	60.1655	49233	12.9	0.4577	16.6	5.3549	18.4	5.92514	15.9	27.5	5.23889	47.15	5.23889	36.6723	57.6278	267.184	2053.65	1110.65	2441.32	2242.25	1660.73	586.756	298.617	220.034	167.645	36.6723	345.767	2886.63	2195.1	990.151	885.373	1760.27	10404.4	1472.13	0	0	0
Illinois	Cumberland	0500000US17035	17035	96.6321	0.46262	1.06403	0.619911	0.185048	0.533824	10865	31.407	50.2591	100	53376	12.8	0.3961	15.8	4.04605	18.8	6.53015	16.7	32.5	9.20387	18.4077	64.4271	18.4077	312.931	865.163	745.513	938.794	2834.79	2816.38	1776.35	570.64	681.086	202.485	92.0387	55.2232	92.0387	1942.02	2807.18	901.979	1389.78	2485.04	8016.57	1058.44	0	0	0
Illinois	DeKalb	0500000US17037	17037	76.2557	7.73744	11.4468	2.82688	0.459944	4.63628	104200	165.047	50.4748	20.3053	61086	16.3	0.4353	31.4	4.39743	11.9	6.30721	10.1	31.7	13.4357	87.3321	312.86	148.752	239.923	327.255	512.476	1024.95	2358.93	1469.29	1180.42	394.434	436.66	979.846	378.119	107.486	155.47	684.261	833.973	499.04	1103.65	2117.08	5673.7	1026.87	0	0.959693	2.87908
Illinois	De Witt	0500000US17039	17039	94.3941	0.786353	2.94882	0.462934	0.260004	1.14699	16042	40.3512	50.5105	48.7531	55591	9.9	0.4021	21.3	5.07782	18.3	5.20582	12.1	27.5	NA	NA	6.23364	12.4673	130.906	105.972	554.794	1059.72	2082.03	1732.95	1826.46	448.822	317.915	691.934	760.504	68.57	249.345	1234.26	1184.39	691.934	1888.79	3241.49	7729.71	723.102	NA	NA	0
Illinois	Douglas	0500000US17041	17041	90.3332	0.477437	7.2129	0.693054	0.354228	1.81597	19714	47.3109	50.6135	61.6366	54218	11.5	0.4355	19	4.10302	17.3	9.27829	11.5	30.9	40.5803	40.5803	60.8704	121.741	253.627	613.777	522.471	2531.2	2840.62	2379.02	1369.59	1653.65	355.078	243.482	167.394	45.6528	223.192	1095.67	1323.93	979	1181.9	3008.01	10652.3	897.839	0	0	0
Illinois	DuPage	0500000US17043	17043	66.3486	4.93071	14.4554	12.6185	0.396193	8.04385	931743	2842.47	50.8705	0.0475503	88711	6.9	0.453	48.8	3.13064	14.5	6.39759	8.2	26.9	42.0717	307.381	484.79	140.919	246.205	354.068	342.798	837.999	2307.29	1569.75	1159.65	457.315	567.968	727.454	316.826	73.6255	153.261	627.534	581.598	527.184	859.679	2634.1	5934.04	828.662	1.28791	17.3868	21.4651
Illinois	Edgar	0500000US17045	17045	96.6936	0.633641	1.25	0.362903	0.247696	0.587263	17539	28.138	50.9793	51.8034	51109	14.7	0.43	16.7	4.67391	21	6.01194	16.1	30.9	NA	NA	NA	51.3142	85.5237	336.393	193.854	324.99	3808.65	2856.49	935.059	199.555	513.142	285.079	376.304	131.136	210.958	1362.68	2183.7	1208.73	1533.72	3209.99	7953.7	1288.56	NA	NA	NA
Illinois	Edwards	0500000US17047	17047	96.2453	0.531915	1.59574	0.391114	0.51627	0.199785	6507	29.26	50.7353	100	49766	11.6	0.4141	13.9	4.534	20.5	5.81897	16.9	30.2	NA	NA	NA	0	169.049	445.674	430.306	706.931	1721.22	2597.2	1444.6	491.778	276.625	384.202	122.945	153.681	891.348	3104.35	2382.05	768.403	1413.86	1813.43	7053.94	691.563	NA	NA	NA
Illinois	Effingham	0500000US17049	17049	95.5566	0.526193	2.19832	0.789289	0.268943	1.30216	34174	71.3792	50.1783	59.6986	56293	12	0.4478	22.5	3.74497	16.8	5.59483	12.8	27.2	NA	NA	5.8524	14.631	242.875	1328.5	1015.39	1269.97	4477.09	2926.2	1562.59	292.62	251.653	351.144	146.31	67.3026	193.129	1302.16	3043.25	1202.67	1381.17	2162.46	6765.38	872.008	NA	NA	0
Illinois	Fayette	0500000US17051	17051	92.1647	4.37523	1.82574	0.364214	0.289503	0.437304	21724	30.323	47.217	66.9874	44432	14.9	0.4366	11.7	5.29052	18.3	7.20045	17.9	24.2	9.20641	64.4449	23.016	9.20641	142.699	543.178	1275.09	1316.52	4957.65	3921.93	1601.91	239.367	165.715	230.16	230.16	128.89	211.747	1344.14	2752.72	1008.1	1321.12	2260.17	7586.08	1058.74	0	9.20641	4.6032
Illinois	Ford	0500000US17053	17053	93.4786	0.9424	3.55097	0.497588	0.37696	0.485147	13398	27.5909	50.573	41.7797	51120	12.6	0.4179	20.2	4.81528	18.6	6.18682	16	25.2	7.4638	59.7104	82.1018	97.0294	44.7828	238.842	283.624	843.409	4172.26	3328.86	1559.93	1127.03	425.437	731.452	768.771	350.799	462.756	1768.92	1350.95	940.439	1268.85	3261.68	8389.31	1127.03	0	7.4638	0
Illinois	Franklin	0500000US17055	17055	95.6926	0.558125	1.76998	0.405674	0.413426	0.406369	39127	95.684	50.6679	48.5807	41414	19.6	0.4535	15.9	6.14708	19.8	6.75448	20.7	26.6	2.55578	17.8905	10.2231	25.5578	245.355	580.162	539.27	1415.9	2553.22	3202.39	1622.92	380.811	311.805	306.694	334.807	89.4523	955.862	3031.15	2484.22	710.507	833.184	2185.19	8030.26	1369.9	0	0	0
Illinois	Fulton	0500000US17057	17057	91.6456	3.78257	3.10527	0.341522	0.668695	1.32983	35418	40.9138	47.9595	60.0259	50180	15.1	0.433	17.6	6.24672	19.6	6.38414	14.9	28.8	NA	NA	22.5874	11.2937	28.2342	180.699	304.93	1298.77	2408.38	2349.09	996.668	446.101	1329.83	1346.77	666.328	42.3513	194.816	1092.66	1389.12	926.083	863.967	3046.47	7964.88	1120.9	NA	NA	0
Illinois	Gallatin	0500000US17059	17059	95.3737	0.652432	1.72005	0.237248	0.454725	0	5157	15.9665	51.1665	100	42500	20.1	0.4548	9.9	5.75185	23.5	6.622	23.5	23	NA	NA	0	0	795.036	387.822	252.085	795.036	1531.9	2598.41	1551.29	523.56	290.867	96.9556	96.9556	155.129	853.209	2714.76	2268.76	542.951	484.778	1803.37	6825.67	2346.33	NA	NA	0
Illinois	Greene	0500000US17061	17061	96.0672	1.30328	1.28028	0.268323	0.283655	0.310183	13218	24.3407	49.6627	70.8483	46052	13.9	0.4345	12.4	4.90441	18.8	6.4296	16.5	28.2	NA	NA	15.1309	30.2618	75.6544	726.282	930.549	786.806	3843.24	2004.84	1528.22	469.057	189.136	204.267	143.743	52.9581	756.544	2231.81	1255.86	348.01	877.591	3003.48	6899.68	658.193	NA	NA	0
Illinois	Grundy	0500000US17063	17063	86.1414	1.58126	10.2154	0.878914	0.349211	1.23146	50509	120.799	50.1256	24.3753	74140	9	0.3925	23.6	4.68422	13.3	4.99759	9.4	34.9	7.91938	65.3349	122.75	134.629	211.843	413.788	425.667	845.394	3478.59	1934.31	1637.33	869.152	599.893	677.107	384.09	59.3954	158.388	1069.12	1043.38	722.643	1455.19	2959.87	4868.44	633.55	0	0	3.95969
Illinois	Hamilton	0500000US17065	17065	96.0676	0.686022	1.71506	0.367512	0.441014	0.425739	8221	18.9143	51.0964	68.0974	56862	10.1	0.415	18.3	4.36234	21	5.68483	19.5	25.4	NA	NA	0	36.4919	182.46	304.099	352.755	900.134	3053.16	2457.12	1824.6	450.067	231.115	255.443	133.804	85.1478	863.642	2311.15	2481.45	510.887	851.478	1423.18	6398.25	1179.91	NA	NA	0
Illinois	Hancock	0500000US17067	17067	96.0211	0.577225	1.60838	0.425914	0.386685	0.364399	18112	22.8191	50.4035	70.9747	51549	10.9	0.412	21.3	4.72311	22.4	5.57202	13.7	31.1	NA	NA	60.7332	11.0424	60.7332	607.332	502.429	761.926	3378.98	1849.6	1540.42	425.133	154.594	226.369	259.496	215.327	673.587	2009.72	1849.6	745.362	1424.47	1849.6	4146.42	1242.27	NA	NA	0
Illinois	Hardin	0500000US17069	17069	94.6803	0.511509	2.25064	0.460358	0.741688	0	4009	22.5998	49.2583	100	43081	18.1	0.5009	11.2	7.81832	21.3	7.29347	25.7	24.5	NA	NA	0	0	374.158	74.8316	523.821	473.934	2519.33	1421.8	2519.33	673.485	399.102	523.821	174.607	49.8878	149.663	3068.1	1197.31	1346.97	1222.25	2170.12	6211.03	922.923	NA	NA	0
Illinois	Henderson	0500000US17071	17071	95.7669	0.342823	1.96751	0.447161	0.298107	0.639163	6884	18.1736	51.1701	99.659	52712	7.4	0.4066	15.4	4.99454	24.7	7.5157	17.2	26.5	NA	NA	43.5793	0	14.5264	522.952	392.214	944.218	2353.28	1423.59	1162.12	305.055	305.055	43.5793	101.685	0	72.6322	842.533	1321.91	522.952	1423.59	1002.32	2876.23	871.586	NA	NA	0
Illinois	Henry	0500000US17073	17073	90.1874	1.82318	6.01956	0.482787	0.319821	1.0452	49464	60.0983	50.1548	50.2753	57250	12.4	0.4212	22.6	5.01934	19.9	6.24536	12.8	36.6	6.06502	92.9969	40.4334	38.4118	216.319	551.917	436.681	412.421	3756.27	1912.5	992.641	297.186	388.161	697.477	388.161	44.4768	181.951	1029.03	1407.08	709.607	1255.46	2555.39	6835.27	1101.81	0	0	0
Illinois	Iroquois	0500000US17075	17075	89.8022	1.06506	7.18374	0.561513	0.369512	1.87085	28169	25.2096	50.8731	71.741	51825	13	0.4197	15.4	4.48103	20.9	7.74434	15.5	29	7.1	102.95	358.55	88.75	312.4	216.55	220.1	724.2	4160.6	2055.45	1246.05	344.35	269.8	386.95	475.7	248.5	532.5	1228.3	1455.5	798.75	1313.5	2694.45	5136.85	812.95	0	0	14.2
Illinois	Jackson	0500000US17077	17077	73.9006	14.8278	4.51767	3.7862	0.539891	3.82231	58551	100.333	50.2778	37.1666	37802	26.5	0.5355	36	4.58471	14.3	7.69663	14	23.7	6.83165	198.118	288.637	73.4402	510.666	546.532	563.611	647.299	1865.04	1533.71	1311.68	329.627	233.984	329.627	230.568	76.8561	667.794	2321.05	1716.45	483.339	426.978	1834.3	8811.12	1292.89	0	15.3712	1.70791
Illinois	Jasper	0500000US17079	17079	96.9618	0.291333	1.5295	0.322547	0.208095	1.20859	9598	19.4051	49.974	69.8598	54951	14.8	0.4112	17.5	4.93827	18.7	5.82361	20.3	24.9	NA	NA	10.4188	10.4188	52.0942	843.926	843.926	843.926	3969.58	2281.73	1927.48	322.984	229.214	166.701	83.3507	114.607	31.2565	1864.97	2187.96	739.737	1125.23	2187.96	6501.35	989.79	NA	NA	20.8377
Illinois	Jefferson	0500000US17081	17081	85.4521	8.56425	2.79746	1.20307	0.346378	0.72572	38169	66.8186	48.5801	58.771	47617	16.6	0.4579	17.4	5.31114	18.3	5.87244	19.3	33.3	NA	NA	41.9188	15.7196	201.734	728.34	492.546	961.513	2420.81	2580.63	2074.98	686.421	248.893	385.129	489.926	104.797	665.462	2048.78	1978.05	1079.41	809.557	1506.46	7521.81	1488.12	NA	NA	10.4797
Illinois	Jersey	0500000US17083	17083	95.6195	0.723211	1.48304	0.750675	0.366183	0.774843	22069	59.71	51.1283	60.5699	56747	10.1	0.409	20.5	4.85146	18.6	5.04406	13.4	33.8	NA	NA	54.3749	49.8437	135.937	965.155	552.812	430.468	3738.28	2954.37	1785.31	589.062	308.125	516.562	140.469	67.9686	353.437	1241.56	942.499	584.53	1431.87	2614.53	7743.89	688.749	NA	NA	0
Illinois	Jo Daviess	0500000US17085	17085	94.4725	0.645886	3.10774	0.575681	0.327623	1.22286	21834	36.3352	49.9579	72.5902	57083	8.7	0.4355	23.8	4.3886	26.4	7.12692	14.5	28.7	13.74	45.8001	87.0202	54.9602	311.441	297.701	480.901	1383.16	2335.81	1346.52	751.122	242.741	380.141	494.641	137.4	18.3201	45.8001	503.801	673.262	540.442	1781.62	1314.46	4053.31	911.423	0	0	0
Illinois	Johnson	0500000US17087	17087	88.3751	6.88022	3.14708	0.297046	0.377328	1.04745	12602	36.6655	45.4319	100	50923	11.5	0.4437	16.5	7.80488	20.4	5.87889	16	24.6	NA	NA	39.6762	87.2877	277.734	491.985	404.698	1904.46	2610.7	1944.14	2515.47	380.892	206.316	309.475	428.503	134.899	666.561	2943.98	1999.68	1237.9	928.424	2039.36	9641.33	3689.89	NA	NA	0
Illinois	Kane	0500000US17089	17089	56.7581	5.30946	32.2469	4.37576	1.03366	10.24	530839	1022.13	50.1981	3.55834	76912	9.3	0.4425	33.1	4.91126	12.6	9.10373	8.3	28.8	26.7501	289.165	901.215	250.735	268.631	397.107	386.746	992.956	2615.29	1691.28	1286.27	463.606	415.192	808.343	358.112	68.3823	121.694	638.612	591.14	492.993	833.963	2357.02	6268	930.602	1.50705	8.28877	23.736
Illinois	Kankakee	0500000US17091	17091	71.8571	14.6159	10.6268	1.06977	0.433542	2.8786	111061	164.172	50.7798	24.4568	57981	14.5	0.4326	21	5.42203	15.9	6.6581	13.8	41.2	51.3231	263.819	752.739	162.974	336.752	506.028	461.908	946.327	4542.55	1625.23	1137.21	470.012	477.215	760.843	510.53	144.065	147.667	867.091	1317.29	869.792	1243.46	2698.52	4854.09	578.961	0	25.2114	27.0122
Illinois	Kendall	0500000US17093	17093	68.4072	7.20557	19.4645	3.23652	0.540203	3.94701	124626	389.168	50.428	10.4196	91764	4.8	0.3577	35.4	3.51754	9.6	5.25636	7.7	31.4	21.6648	203.81	442.123	145.235	253.559	292.074	354.661	760.676	2737.79	1826.26	1337.6	744.628	704.508	751.85	480.638	86.6593	156.468	616.244	1310.32	616.244	826.473	2838.09	5941.78	1034.29	1.6048	4.012	12.036
Illinois	Knox	0500000US17095	17095	82.7067	7.8564	5.85489	1.05763	0.421057	2.26279	50999	71.1898	49.567	24.3202	43709	16.6	0.4519	18.5	5.32811	20.4	5.78046	16	29.2	1.96082	90.1978	105.884	60.7855	233.338	407.851	507.853	1468.66	2790.25	2292.2	1454.93	425.499	237.26	631.385	303.928	92.1587	156.866	835.31	1439.24	1119.63	860.801	1813.76	6160.91	950.999	0	0	0
Illinois	Lake	0500000US17097	17097	60.9928	6.8373	22.1729	8.28544	0.864687	9.34227	703619	1585.05	50.0204	1.2673	86244	8.2	0.487	45	4.51875	13.2	7.13482	8.9	25.4	67.7924	467.44	666.554	185.47	311.39	383.304	377.903	754.67	2196.5	1453.49	1109.55	494.87	394.958	526.848	286.377	53.0116	127.91	646.515	601.888	463.745	821.183	2003.07	5599.76	924.08	0.994857	18.9023	21.6026
Illinois	LaSalle	0500000US17099	17099	85.0498	2.61263	10.0274	0.939413	0.392031	1.86774	110401	97.2556	49.533	30.2149	56243	12.5	0.4307	17.9	5.80117	18.1	5.92112	13.4	28.1	5.43473	43.4779	89.6731	59.7821	251.809	702.892	448.366	913.035	3168.45	1892.19	1576.98	639.487	460.141	809.775	453.8	79.7094	168.477	712.856	825.174	484.597	846.913	2674.79	7607.72	972.817	0.905789	0	10.8695
Illinois	Lawrence	0500000US17101	17101	84.7574	9.71773	3.88836	0.488424	0.424992	1.47631	16189	43.4981	43.9518	58.017	45654	13.6	0.403	13.5	5.8853	17.1	6.79807	20.1	22.6	NA	NA	6.17703	18.5311	203.842	592.995	809.191	691.828	4564.83	5355.49	1488.67	457.101	444.746	172.957	49.4163	12.3541	277.967	1766.63	2520.23	1445.43	722.713	2384.34	8227.81	1550.44	NA	NA	0
Illinois	Lee	0500000US17103	17103	86.0912	5.36189	6.3583	0.844461	0.365251	1.41049	34527	47.6321	46.8983	53.2125	57901	12.4	0.4344	17.7	4.41927	18.5	5.81097	14.9	37.1	NA	NA	167.984	46.3405	141.918	280.94	489.472	1488.69	3243.84	1914.44	1482.9	388.102	1077.42	1068.73	275.147	20.274	136.125	472.094	732.76	587.946	828.337	2279.38	6800.47	1164.31	NA	NA	2.89628
Illinois	Livingston	0500000US17105	17105	88.9153	4.02394	4.62795	1.00948	0.276838	1.28015	36324	34.8057	49.8476	40.8036	56200	13.1	0.4291	15.7	4.41903	18.3	5.72227	15.6	34.3	13.765	41.295	38.542	30.283	129.391	294.571	602.907	966.303	4247.88	2279.48	2210.66	724.039	589.142	856.183	404.691	82.59	118.379	941.526	1370.99	693.756	839.665	2667.66	8110.34	952.538	0	2.753	2.753
Illinois	Logan	0500000US17107	17107	86.1677	8.00691	3.51599	0.767502	0.369922	0.893621	29207	47.2564	49.2308	39.8647	57899	8.1	0.4073	20.4	4.71522	17.7	5.25163	15.5	36.1	NA	NA	13.6953	13.6953	239.669	616.291	712.158	660.8	3827.85	3153.35	1780.4	287.602	571.781	1061.39	564.933	174.616	335.536	1626.32	866.231	554.662	992.913	3221.83	9614.13	1157.26	NA	NA	0
Illinois	McDonough	0500000US17109	17109	87.7416	5.33801	2.79419	2.38024	0.387248	2.67206	30875	52.3876	51.0132	29.5045	43724	20.6	0.4652	32.4	5.12014	16.6	7.138	13.4	34.8	NA	NA	229.96	38.8664	77.7328	291.498	916.599	1068.83	2529.55	1195.14	848.583	285.02	365.992	978.138	492.308	161.943	453.441	991.093	751.417	576.518	845.344	2202.43	6283.4	1412.15	NA	NA	35.6275
Illinois	McHenry	0500000US17111	17111	80.6206	1.52283	13.4485	2.97437	0.50491	4.2175	307789	510.099	50.2174	9.87855	84803	6.6	0.4062	33.7	3.49655	13.5	5.95374	9.4	33	22.418	193.964	306.054	147.179	283.636	326.197	267.066	878.199	2336.67	1453.27	1205.05	487.022	429.515	760.911	344.717	48.7347	153.677	635.175	639.724	606.259	1232.01	2483.52	7585.72	1500.05	0.649796	11.3714	11.6963
Illinois	McLean	0500000US17113	17113	79.2875	7.91538	5.06284	5.41521	0.294513	4.4158	173219	146.394	51.4153	16.4968	65813	14.9	0.4645	44.8	4.1871	12.3	5.12815	9.4	33.5	10.9688	45.0297	71.0084	23.6695	167.995	760.309	852.678	666.209	2431.03	1679.95	1323.18	408.731	633.88	1137.29	458.957	50.2254	207.829	1001.04	965.252	594.623	1173.08	2785.49	9654.25	1201.95	1.15461	0.577304	5.77304
Illinois	Macon	0500000US17115	17115	76.1852	17.2779	2.34835	1.18897	0.26549	0.98111	106512	183.46	52.0991	15.2616	50444	15.5	0.4646	22.5	5.59436	18.9	5.53622	15.3	31.5	1.87772	100.458	79.8032	34.7379	205.611	505.107	642.181	1889.93	2801.56	1211.13	1095.65	314.519	412.16	579.277	391.505	77.9255	184.956	1674.93	1703.09	676.919	1110.67	2800.62	8947.35	934.167	0	11.2663	6.57203
Illinois	Macoupin	0500000US17117	17117	95.9526	0.964403	1.27557	0.386203	0.370754	0.266847	45719	52.9799	50.5462	58.5136	53778	12.4	0.4213	19.4	4.90766	19.2	5.95357	15.1	28	NA	NA	30.6218	15.3109	172.795	483.388	489.949	658.37	3158.42	2082.29	1909.49	450.579	328.091	312.78	264.66	94.0528	439.642	1743.26	1900.74	986.461	1014.9	2077.91	8005.42	968.963	NA	NA	4.37455
Illinois	Madison	0500000US17119	17119	84.7622	8.66706	3.38122	1.03191	0.334643	1.08142	265670	371.278	51.3093	13.3407	57890	13.2	0.4396	25.8	4.51793	16.5	4.92057	13.9	36.9	9.41017	116.686	98.6186	136.636	443.031	739.639	690.707	699.364	2648.77	2342	1956.19	668.122	464.11	349.306	237.889	128.731	560.093	1283.92	1090.07	626.341	800.241	2105.62	7230.78	820.19	0	8.28095	15.0563
Illinois	Marion	0500000US17121	17121	90.8905	4.17597	2.11058	0.680489	0.356193	0.735217	38084	66.5163	51.1084	45.0567	46102	15.8	0.4296	15	4.94431	19.1	6.17342	18.2	29.6	5.25155	84.0248	42.0124	42.0124	173.301	383.363	832.371	1606.97	3547.42	2599.52	1662.12	212.688	270.455	189.056	152.295	110.283	785.107	2862.09	2008.72	845.499	1291.88	2334.31	7664.64	1257.75	0	0	0
Illinois	Marshall	0500000US17123	17123	94.5639	0.728282	2.97382	0.485521	0.398821	0.432423	11794	30.4903	50.3641	100	55901	11.8	0.4158	16.8	5.19056	22.7	5.88629	13.2	26.5	8.47889	25.4367	8.47889	25.4367	110.226	271.324	508.733	517.212	2094.29	1331.19	1483.81	729.184	729.184	847.889	474.818	25.4367	254.367	1237.92	924.199	525.691	992.03	3213.5	5994.57	780.058	0	0	0
Illinois	Mason	0500000US17125	17125	96.373	0.685588	1.09841	0.442315	0.398083	0.203223	13778	25.5456	50.6893	77.4853	45596	14.1	0.4354	15.4	5.99873	21.7	6.25295	17.4	29.8	NA	NA	43.5477	29.0318	145.159	326.608	580.636	1408.04	2816.08	2010.45	1458.85	428.219	486.282	856.438	464.509	166.933	653.215	1531.43	1422.56	812.89	885.47	3012.05	7272.46	1197.56	NA	NA	0
Illinois	Massac	0500000US17127	17127	88.0114	5.70312	2.96875	0.625	0.518466	0.12474	14430	60.8231	52.1094	50.5088	42604	18.9	0.4359	13.2	7.01113	21.1	6.14353	21.1	33.4	6.93001	20.79	20.79	41.58	145.53	214.83	388.08	353.43	3035.34	1961.19	1607.76	1018.71	242.55	138.6	207.9	41.58	679.141	2044.35	2051.28	1046.43	845.461	2120.58	6749.83	1538.46	0	0	0
Illinois	Menard	0500000US17129	17129	95.5404	0.86263	1.5625	0.382487	0.333659	0.307269	12367	39.3365	51.2614	75.6946	69102	8.3	0.4011	23.1	4.00658	18.8	5.40732	14.1	30.1	8.08604	64.6883	88.9464	40.4302	161.721	202.151	477.076	517.506	2369.21	1964.91	1892.13	606.453	832.862	533.678	307.269	80.8604	258.753	1366.54	1617.21	711.571	1398.88	2838.2	8991.67	760.087	0	0	0
Illinois	Mercer	0500000US17131	17131	95.0388	0.749952	2.50625	0.474329	0.249984	0.235774	15693	27.9615	50.0545	77.7595	58011	11.3	0.3958	17.8	5.28199	20.8	5.34414	12.5	32.6	NA	NA	57.3504	19.1168	305.869	223.029	267.635	1236.22	2765.56	1886.19	898.49	446.059	267.635	630.855	420.57	76.4672	165.679	1395.53	1389.15	790.161	1408.27	2988.59	6601.67	974.957	NA	NA	0
Illinois	Monroe	0500000US17133	17133	96.3215	0.366972	1.5407	0.661133	0.235911	0.548091	33936	88.0714	50.3189	41.3599	81268	6.3	0.4289	32.5	3.4633	16.7	3.65905	9.3	36.3	8.84017	200.377	73.6681	91.3484	421.381	562.824	695.427	1093.23	3117.63	2973.24	2045.03	698.373	430.222	386.021	88.4017	85.455	391.914	1025.46	786.775	456.742	881.07	2242.46	8112.33	881.07	0	29.4672	5.89345
Illinois	Montgomery	0500000US17135	17135	93.1681	3.50337	1.75169	0.503479	0.220272	0.29646	29009	41.2205	47.6137	41.6224	50304	14.1	0.4325	15.6	5.93726	19.6	5.98144	14	31	6.89441	82.7329	44.8137	17.236	334.379	379.193	506.739	996.243	1730.5	3367.92	3809.16	789.41	344.721	289.565	317.143	86.1802	224.068	1534.01	1540.9	820.435	1320.28	2723.29	10386.4	1802.89	0	0	0
Illinois	Morgan	0500000US17137	17137	87.9238	6.8725	2.48116	0.765246	0.426772	1.01667	34426	60.5074	49.2377	36.2281	48508	14.2	0.4355	19.9	4.40861	19.3	5.22182	16.3	32.1	14.5239	55.1908	34.8574	267.24	177.192	903.387	572.242	1066.05	3532.21	2265.73	1013.77	737.814	328.24	383.431	342.764	145.239	528.67	1452.39	1005.05	676.814	531.575	1493.06	8603.96	1074.77	2.90478	0	0
Illinois	Moultrie	0500000US17139	17139	96.4395	0.543589	1.52884	0.312564	0.258205	0.700537	14703	43.7642	51.0498	69.2375	59623	8.9	0.3951	19.5	3.84104	18.4	8.03098	11.8	24.8	NA	NA	40.808	47.6093	231.245	748.147	462.491	1809.15	2944.98	2251.24	1190.23	401.279	272.053	414.881	197.239	88.4173	340.067	1455.49	1815.96	1836.36	1312.66	2142.42	6638.1	775.352	NA	NA	0
Illinois	Ogle	0500000US17141	17141	86.5778	1.08988	10.2842	0.693203	0.371149	3.06266	51328	67.6646	50.3329	47.0998	59707	9.5	0.4099	20	5.04172	17.8	6.64981	12.2	37.1	1.94825	235.739	187.032	107.154	204.567	245.48	561.097	1239.09	2912.64	2296.99	1373.52	416.926	812.422	1067.64	362.375	120.792	138.326	742.285	1184.54	806.577	1765.12	2708.07	6324.03	1151.42	0	3.89651	3.89651
Illinois	Peoria	0500000US17143	17143	69.6918	18.3179	4.91526	4.13075	0.397518	3.18004	184463	298.14	51.5466	14.6455	54770	15.2	0.4756	30.4	5.54475	16	6.32064	11.9	35.9	5.42114	44.9955	80.2329	139.865	423.391	614.757	638.61	808.292	2365.24	2019.92	1459.91	633.189	997.49	1984.68	517.719	53.6693	151.792	626.684	774.139	490.071	973.095	2879.71	5471.02	795.824	0	1.62634	3.25268
Illinois	Perry	0500000US17145	17145	85.6003	8.77964	3.22093	0.538396	0.420327	0.537785	21384	48.3976	44.9372	43.6421	48298	18	0.4686	11.7	5.97209	18	5.66088	18.9	32.1	NA	NA	79.4987	60.7931	219.79	902.544	308.642	687.43	2904.04	4942.95	3292.18	790.311	257.202	126.263	257.202	42.0875	458.287	2600.07	1674.15	762.252	771.605	1529.18	10077.6	1632.06	NA	NA	0
Illinois	Piatt	0500000US17147	17147	96.2308	0.670895	1.36619	0.426933	0.207368	0.560054	16427	37.4072	50.4452	67.6609	69271	5.5	0.3953	27.9	4.30605	18.9	4.73617	12.6	25.2	NA	NA	24.3502	54.7878	121.751	243.502	395.69	882.693	3153.35	1448.83	1132.28	584.404	389.602	346.99	438.303	30.4377	261.764	1302.73	1053.14	602.666	1747.12	3737.75	7353.75	1089.67	NA	NA	0
Illinois	Pike	0500000US17149	17149	96.022	1.39645	1.2299	0.313881	0.224201	0.145995	15754	18.9501	49.8495	72.3068	42664	14.7	0.4355	15.1	4.80981	20.3	7.14876	16.2	29.8	NA	NA	0	6.34759	69.8235	380.856	450.679	1885.24	3808.56	2247.05	1548.81	336.422	272.947	298.337	114.257	222.166	1250.48	2234.35	1345.69	507.808	1313.95	4741.65	7598.07	1021.96	NA	NA	0
Illinois	Pope	0500000US17151	17151	90.5508	5.31814	1.59069	0.403609	0.759734	0.329489	4249	11.5196	48.2906	100	40671	15.1	0.3977	13.4	6.11079	29.2	7.54843	25.3	26.6	NA	NA	NA	0	141.21	282.419	258.884	353.024	1412.1	2141.68	1600.38	423.629	470.699	258.884	305.954	117.675	353.024	1741.59	2353.49	1059.07	682.514	2353.49	5130.62	753.118	NA	NA	NA
Illinois	Pulaski	0500000US17153	17153	63.6647	30.2947	2.28812	0.402709	0.750503	0.891107	5611	28.1458	51.4003	100	33799	19.8	0.4624	12.3	8.22384	21.2	7.45181	23.4	34.6	NA	NA	641.597	356.443	249.51	623.775	1104.97	1069.33	3404.03	2174.3	1532.7	409.909	71.2885	178.221	231.688	124.755	819.818	3136.7	1497.06	980.217	499.02	1871.32	8019.96	1176.26	NA	NA	0
Illinois	Putnam	0500000US17155	17155	91.4634	0.679442	5.90592	0.574913	0.313589	1.13122	5746	35.8909	49.0767	100	65034	7.8	0.4115	14.6	5.23026	22.2	5.8465	11.9	26	NA	NA	NA	0	104.42	226.244	765.75	748.347	2488.69	1200.84	974.591	713.54	278.455	591.716	348.068	34.8068	121.824	452.489	522.102	295.858	1305.26	2506.09	5168.81	626.523	NA	NA	NA
Illinois	Randolph	0500000US17157	17157	84.7972	10.2784	3.12091	0.507693	0.314583	0.860321	32546	56.5659	45.0072	42.6425	52107	11.8	0.43	12.8	4.436	18	5.49397	15.7	27.2	21.508	482.394	322.62	55.3063	414.798	1001.66	669.821	1342.71	2771.46	3130.95	1668.41	294.967	251.951	215.08	98.3224	76.8144	513.12	1978.74	1327.35	543.846	467.031	1809.75	10741.7	1708.35	0	3.07257	9.21772
Illinois	Richland	0500000US17159	17159	94.9883	0.773964	1.83341	0.8945	0.348918	1.44827	15881	44.1099	50.5234	43.467	48724	15.5	0.4361	21.3	4.69484	19.8	6.3429	16.7	28.1	NA	NA	0	6.29683	50.3747	333.732	1020.09	805.995	2915.43	3091.74	1838.68	214.092	333.732	277.061	188.905	44.0778	371.513	2638.37	2978.4	799.698	1914.24	2090.55	9338.2	1139.73	NA	NA	0
Illinois	Rock Island	0500000US17161	17161	71.1368	10.4491	13.1038	2.74957	0.614036	4.7916	145275	339.848	50.7377	10.92	52630	14	0.4353	23.2	5.22917	18.3	6.74292	13.5	33.7	11.7019	256.066	214.077	189.296	413.01	475.65	640.854	1016.69	2805.71	1558.42	980.898	433.66	458.441	619.515	390.294	39.2359	112.201	971.95	898.985	713.13	1067.63	2280.5	5194.98	855.619	0	6.19515	12.3903
Illinois	St. Clair	0500000US17163	17163	61.4807	30.2851	4.1753	1.52533	0.378458	1.51938	263463	400.576	51.7584	9.75464	53681	16.1	0.4706	27.3	5.04985	14.8	6.17903	13	37.1	20.1167	166.627	290.363	332.495	656.259	786.828	620.96	705.981	2192.34	2259.52	1816.95	804.288	510.508	411.443	247.473	173.079	614.128	1488.25	846.039	467.618	777.339	2038.24	6957.33	876.404	0.75912	11.0072	25.051
Illinois	Saline	0500000US17165	17165	91.3243	3.78566	1.89074	0.652556	0.476868	0.214601	24231	63.7678	50.6442	43.6639	41167	22.6	0.4732	17.8	6.50876	19.7	7.05374	22.5	27.1	4.12694	8.25389	16.5078	8.25389	396.187	243.49	858.405	1159.67	1980.93	2604.1	1543.48	660.311	577.772	458.091	165.078	90.7928	532.376	2888.86	3231.4	722.215	598.407	1985.06	9397.05	1964.43	0	0	0
Illinois	Sangamon	0500000US17167	17167	80.2307	12.7798	2.35068	2.11008	0.269263	1.62399	197661	227.651	52.0133	14.1265	60466	13.7	0.4627	34.2	4.29351	16.7	5.4574	13.9	30.6	8.60058	90.0532	81.4526	39.9674	278.76	435.088	341.494	1071.03	2906.49	1434.78	1051.8	432.053	439.642	666.292	338.964	76.8993	303.044	1542.03	1159.56	497.822	736.615	3003.12	9566.88	924.816	1.01183	5.05917	9.61242
Illinois	Schuyler	0500000US17169	17169	93.427	3.57608	1.86767	0.419864	0.188215	1.62797	7064	16.1537	47.5315	57.6352	46151	9.7	0.3868	18.2	4.46911	21.3	6.83729	20.2	25.9	NA	NA	169.875	0	28.3126	113.25	424.689	679.502	2675.54	3581.54	1656.29	240.657	141.563	608.72	665.345	84.9377	495.47	1373.16	1245.75	1557.19	821.065	1967.72	8507.93	339.751	NA	NA	0
Illinois	Scott	0500000US17171	17171	96.894	0.527812	1.29923	0.223305	0.223305	0.554785	5047	20.1243	50.5887	100	53973	11.6	0.4337	15	5.36074	19.4	5.01497	12	28.2	NA	NA	NA	NA	NA	713.295	673.668	713.295	2536.16	1644.54	1882.31	534.971	158.51	376.461	198.138	118.883	515.158	2872.99	772.736	317.02	772.736	3051.32	6142.26	455.716	NA	NA	NA
Illinois	Shelby	0500000US17173	17173	97.1712	0.340371	1.05791	0.335771	0.220781	0.187798	21832	28.7829	50.2553	77.7311	51157	12.6	0.3856	16.9	4.31702	21.5	5.08354	12.5	32.3	NA	NA	27.4826	9.16086	174.056	705.387	938.989	1626.05	2917.74	1768.05	1172.59	416.819	320.63	283.987	215.28	41.2239	210.7	1392.45	2716.2	1397.03	1360.39	2505.5	6746.98	1200.07	NA	NA	0
Illinois	Stark	0500000US17175	17175	95.0802	0.829187	2.00848	0.552792	0.239543	0.890909	5500	19.0912	50.4883	100	52260	15	0.4734	17.5	6.30073	21.5	6.28064	12.9	25.5	NA	NA	36.3636	0	72.7273	309.091	581.818	836.364	3127.27	3181.82	1000	672.727	254.545	1327.27	290.909	72.7273	381.818	1090.91	963.636	872.727	1200	2218.18	7490.91	1290.91	NA	NA	0
Illinois	Stephenson	0500000US17177	17177	82.1956	9.9457	4.18072	0.665877	0.288249	1.10052	45433	80.5092	51.3865	40.0935	48016	14.1	0.4446	19.3	4.75256	21.4	6.28703	14.7	34	6.60313	92.4438	360.971	143.068	85.8407	149.671	376.378	1518.72	2788.72	1613.36	1137.94	746.154	424.801	759.36	378.579	70.4334	127.661	521.647	1025.69	988.268	2489.38	2416.75	5795.35	1058.7	0	0	4.40209
Illinois	Tazewell	0500000US17179	17179	93.9159	1.25748	2.31999	0.921952	0.326462	0.936856	133852	207.053	50.8494	20.4182	62342	8.4	0.4247	26.4	4.87872	17.8	4.62384	11.9	32.5	2.98838	27.6425	24.6541	47.0669	167.349	558.826	554.344	883.812	3033.2	2493.05	1707.86	633.536	751.576	1492.69	427.338	82.1803	224.128	990.646	895.018	586.469	1149.78	3314.86	6194.15	856.917	0	2.24128	1.49419
Illinois	Union	0500000US17181	17181	91.0516	1.23508	5.3441	0.463155	0.712547	1.73994	17127	41.4275	49.8901	65.8693	49182	15.5	0.4472	22.8	6.46639	20	7.25276	17.8	37.2	NA	NA	794.068	210.194	613.067	794.068	572.196	1699.07	2265.43	2849.3	2370.53	478.776	239.388	87.581	145.968	216.033	1255.33	1734.1	1039.29	700.648	1039.29	1885.91	8582.94	1448.01	NA	NA	64.2261
Illinois	Vermilion	0500000US17183	17183	77.9301	13.5328	5.20662	0.907481	0.390595	1.24606	78407	87.2823	50.237	31.2564	45384	17.4	0.4467	15.1	6.17666	18.3	6.46257	15.4	40.9	1.2754	20.4063	29.3341	33.1603	170.903	183.657	686.163	1392.73	2656.65	3025.24	2054.66	673.409	414.504	522.912	792.021	165.802	309.921	2168.17	2076.35	1399.11	2077.62	3377.25	10039.9	1196.32	0	1.2754	0
Illinois	Wabash	0500000US17185	17185	93.4973	0.8399	2.85739	1.2382	0.285739	1.35661	11573	51.819	49.5714	38.8968	51432	13.6	0.4286	17.2	4.45182	19.8	5.9816	17.6	35.4	NA	NA	34.5632	146.894	69.1264	673.983	483.885	864.08	2972.44	3801.95	1728.16	449.322	293.787	60.4856	86.408	207.379	1131.95	2652.73	2402.14	812.235	544.371	1633.11	9824.59	1330.68	NA	NA	0
Illinois	Warren	0500000US17187	17187	83.3842	2.4542	9.65829	2.57163	0.434476	3.72592	17338	31.9664	50.6987	45.4792	49607	11.4	0.4346	23	4.22276	18.3	7.73152	13.3	26.1	NA	NA	271.081	121.121	242.242	449.879	461.414	1338.1	3172.22	2168.65	761.333	207.636	161.495	467.182	328.758	103.818	115.354	968.97	1661.09	917.061	749.798	2105.2	4821.78	917.061	NA	NA	0
Illinois	Washington	0500000US17189	17189	96.2129	0.864595	1.44337	0.464452	0.192926	0.317909	14155	25.1607	50.0679	73.6477	59469	7.9	0.422	20.6	3.01299	19.3	5.33607	12.2	28.4	7.06464	63.5818	56.5171	14.1293	254.327	416.814	770.046	911.339	2635.11	3525.26	2112.33	423.878	211.939	155.422	84.7757	21.1939	353.232	1624.87	1080.89	423.878	699.4	1483.57	5997.88	692.335	0	0	0
Illinois	Wayne	0500000US17191	17191	96.0078	0.575557	1.54298	0.722508	0.324516	0.485231	16487	23.0967	50.796	69.9344	49764	14.1	0.4151	14.6	5.55476	20.8	6.68368	18.4	31.1	NA	NA	42.4577	30.3269	175.896	418.512	1200.95	1431.43	2298.78	2492.87	1516.35	533.754	212.288	272.942	291.138	115.242	600.473	2668.77	2996.3	1437.5	1061.44	1916.66	8612.85	1504.22	NA	NA	6.06538
Illinois	White	0500000US17193	17193	96.2386	0.556165	1.48555	0.43176	0.387852	0.58467	14025	28.3345	50.7355	62.032	47773	14.4	0.4198	15.2	4.30815	21.5	6.08102	20	29.4	NA	NA	0	21.3904	370.766	484.848	406.417	834.225	2424.24	3443.85	2566.84	905.526	320.856	206.774	135.472	35.6506	898.396	3058.82	3301.25	748.663	449.198	1711.23	7329.77	1547.24	NA	NA	0
Illinois	Whiteside	0500000US17195	17195	84.3994	1.46334	12.1184	0.544709	0.471003	1.67388	56396	82.4387	50.4404	37.3432	53828	9.6	0.4306	18.5	4.57388	19.9	5.97843	14.5	33.5	8.86588	145.4	99.2978	85.1124	234.059	386.552	501.809	1911.48	3635.01	1826.37	1180.93	618.838	799.702	1241.22	219.874	44.3294	88.6588	569.189	913.185	609.972	1377.76	2301.58	6814.31	1305.06	1.77318	8.86588	12.4122
Illinois	Will	0500000US17197	17197	62.9696	11.6409	17.8394	5.95124	0.468287	5.41138	688697	823.927	50.3761	3.92939	83504	7	0.4111	34	4.04254	12.1	6.26262	8.8	31.8	46.755	333.238	439.09	160.158	255.265	463.194	383.187	918.546	2822	1771.61	1324.68	533.762	518.515	774.942	384.494	61.1299	182.809	777.7	715.845	602.152	1018.74	2819.24	5293.33	603.749	1.30682	21.6351	17.5694
Illinois	Williamson	0500000US17199	17199	89.3328	4.48431	2.75591	1.3526	0.490635	0.76227	67299	160.155	50.3117	34.7981	49053	14.5	0.4456	22.6	5.13601	18.1	5.3857	17.5	26.9	1.48591	46.0631	52.0067	78.753	289.752	909.375	765.242	921.262	2459.17	2375.96	1809.83	395.251	375.934	408.624	292.724	182.766	918.29	2799.45	2365.56	690.946	842.509	2344.76	10239.4	1667.19	0	0	2.97181
Illinois	Winnebago	0500000US17201	17201	68.5129	13.0216	13.1198	2.8689	0.546675	4.27188	286174	557.793	51.1988	7.91422	52743	14.3	0.4501	22.6	5.73316	16.6	7.39731	14	33.3	6.28988	163.187	630.735	264.175	215.603	214.904	760.726	1811.14	2703.95	1622.44	1143.36	370.404	353.282	1027.35	555.955	109.025	215.603	815.238	891.765	840.747	1805.2	2321.32	6734.36	902.248	0.349438	4.54269	17.1224
Illinois	Woodford	0500000US17203	17203	95.3982	0.649975	1.88753	0.77997	0.278189	0.188062	38817	73.5537	50.1105	54.8857	71867	7.7	0.422	31.6	4.08121	16.9	4.49445	10	27.1	7.72857	28.3381	20.6095	30.9143	146.843	489.476	414.767	873.329	2777.13	2470.57	1751.81	566.762	963.495	1445.24	522.967	18.0333	190.638	948.038	837.262	626.014	1321.59	2746.22	6365.77	873.329	0	2.57619	2.57619
Indiana	Adams	0500000US18001	18001	93.4589	0.52475	4.62454	0.367606	0.322707	0.43188	35195	103.843	50.0393	53.6743	51713	14.1	0.4149	15.3	2.60661	14.9	11.6239	11.8	34.8	2.84131	17.0479	28.4131	82.3981	96.6046	315.386	275.607	1187.67	3239.1	2273.05	1258.7	417.673	465.975	179.003	130.7	34.0958	267.083	1568.4	1292.8	1056.97	1301.32	1520.1	3287.4	480.182	0	2.84131	0
Indiana	Allen	0500000US18003	18003	73.4675	11.5748	7.60808	4.37644	0.471292	3.36823	370016	562.918	51.1223	11.8797	53402	13.2	0.4521	28.2	3.15423	13.9	9.71088	12.5	32.3	10.8103	149.453	291.068	277.285	239.719	392.415	392.686	860.774	2756.1	2283.69	1487.23	564.57	539.706	582.678	381.605	111.076	367.552	1603.71	1591.82	1108.6	1936.4	2356.93	6908.89	729.428	0.810776	14.3237	5.67543
Indiana	Bartholomew	0500000US18005	18005	81.4073	2.11473	6.92664	7.87887	0.453156	8.63932	81893	201.242	49.6973	33.7032	59045	11.8	0.4319	32.3	2.61618	15.6	9.88553	12.1	32.3	15.8744	306.498	312.603	76.9297	185.608	427.387	169.734	473.789	2469.08	2328.65	1624.07	739.99	319.93	361.447	148.975	54.9498	141.648	1360.31	1840.21	1114.87	1202.79	2114.95	7055.55	1097.77	0	18.3166	28.0854
Indiana	Benton	0500000US18007	18007	92.3148	0.716515	5.18895	0.323587	0.300474	0.934579	8667	21.3255	50.3525	100	46188	13.8	0.3892	16.9	3.21382	17.1	11.3103	18.1	33.2	NA	NA	265.374	196.146	138.456	242.298	69.2281	415.369	3322.95	3946	1580.71	346.141	126.918	588.439	207.684	634.591	576.901	1880.7	2203.76	738.433	1523.02	2492.21	6149.76	680.743	NA	NA	0
Indiana	Blackford	0500000US18009	18009	95.4233	0.662196	1.75189	0.368818	0.284996	0.783247	12129	73.4731	50.6371	50.611	42217	12.2	0.439	13.6	3.85696	20.7	8.59763	20.4	34.2	NA	NA	156.649	107.181	131.915	197.873	445.214	1352.13	2588.84	2423.94	2019.95	544.15	807.981	329.788	90.6917	90.6917	131.915	1113.03	1978.73	1912.77	1731.39	1929.26	4608.79	873.938	NA	NA	8.2447
Indiana	Boone	0500000US18011	18011	90.1267	1.93137	3.17318	3.05825	0.280601	2.12061	64321	152.101	50.2515	34.405	80567	5.9	0.4771	48.3	2.70443	12.6	6.72895	9.9	27.6	45.0864	256.526	214.549	167.908	318.714	343.589	256.526	635.873	1993.13	2857.54	1850.1	559.693	436.871	413.551	343.589	265.854	320.269	915.72	1186.24	729.155	1113.17	1965.14	5374.61	848.867	0	40.4223	18.6564
Indiana	Brown	0500000US18013	18013	95.4904	0.577655	1.69358	0.452934	0.656426	0.405747	15034	48.1881	50.7221	100	61455	9.9	0.4596	27.4	3.17274	23.2	10.4894	13.1	31.2	19.9548	86.4707	113.077	33.2579	206.199	139.683	86.4707	379.141	1556.47	2381.27	1024.34	292.67	146.335	266.064	133.032	79.8191	133.032	1117.47	1011.04	798.191	1589.73	1549.82	3518.69	498.869	0	6.65159	0
Indiana	Carroll	0500000US18015	18015	94.0329	0.635962	4.094	0.173896	0.372634	1.52546	19994	53.7151	49.7342	81.4041	56429	9.7	0.4056	17.2	3.27358	18.8	10.2031	15.6	37.2	10.003	110.033	345.104	80.024	150.045	590.177	140.042	505.152	1915.57	2930.88	1545.46	515.155	245.074	315.095	255.077	65.0195	235.071	1300.39	1250.38	815.245	1290.39	1790.54	4101.23	535.161	0	5.0015	5.0015
Indiana	Cass	0500000US18017	18017	79.0093	1.55447	15.9294	2.1789	1.10921	6.73511	38084	92.405	50.0514	44.6671	47545	13.1	0.4185	13.9	3.6948	17.1	13.1986	15.2	32.1	2.62577	3190.32	979.414	131.289	280.958	338.725	294.087	1102.83	1979.83	2854.22	2087.49	1066.06	472.639	359.731	506.774	215.314	194.307	1365.4	1748.77	848.125	1268.25	2066.48	5585.02	1404.79	0	7.87732	13.1289
Indiana	Clark	0500000US18019	18019	82.892	7.86469	5.54533	1.13753	0.41411	1.81846	115702	310.331	51.198	20.5149	54240	9.7	0.4191	20.9	3.42584	15	8.58383	13.7	36.8	32.843	242.865	166.808	104.579	383.744	611.053	475.359	859.968	1935.14	2591.14	2299.87	655.996	409.673	343.987	258.422	97.6647	323.244	2067.38	1614.49	915.282	976.647	1578.19	6133.86	1568.69	0.864289	15.5572	25.0644
Indiana	Clay	0500000US18021	18021	96.0375	0.680168	1.4253	0.366832	0.286588	0.228415	26268	73.4566	50.5923	60.8888	53021	12.3	0.3865	16.8	3.90853	17.3	8.40851	18.1	35.7	3.80691	72.3314	118.014	30.4553	133.242	529.161	319.781	902.238	3091.21	1983.4	1545.61	460.637	220.801	414.954	205.573	213.187	262.677	2478.3	2383.13	1084.97	1081.16	1812.09	5771.28	788.031	0	3.80691	0
Indiana	Clinton	0500000US18023	18023	81.6527	0.644961	16.4465	0.427907	0.52093	5.27538	32301	79.7427	50.2791	49.7833	52488	10.4	0.3888	16.6	2.81977	16	11.664	14.1	38.4	3.09588	139.315	582.025	142.41	216.712	634.655	309.588	1250.74	2854.4	3910.1	1801.8	424.135	349.834	560.354	278.629	368.41	380.793	1346.71	1374.57	1204.3	1145.48	2284.76	5875.98	928.764	0	6.19176	0
Indiana	Crawford	0500000US18025	18025	95.9462	0.501989	1.43967	0.208373	0.549346	0	10581	34.6223	49.1286	100	43875	15.2	0.4118	11.4	4.47761	18.9	11.4696	20	29.5	9.4509	160.665	66.1563	47.2545	113.411	217.371	472.545	595.407	1445.99	2580.1	2239.86	642.661	510.349	226.822	330.782	37.8036	359.134	2126.45	2145.35	1020.7	576.505	1483.79	5112.94	1323.13	0	9.4509	0
Indiana	Daviess	0500000US18027	18027	91.3567	2.0394	4.94464	0.50985	0.377108	2.14045	32937	76.6874	49.6153	60.2818	51032	13.5	0.4137	13.8	2.70401	15	17.9335	14.2	36.6	NA	NA	136.624	142.697	306.646	792.422	570.787	974.588	2104.02	1815.59	1411.79	264.141	72.8664	185.202	200.383	148.769	136.624	1590.92	2267.97	1074.78	968.516	1369.28	5161.37	765.097	NA	NA	9.1083
Indiana	Dearborn	0500000US18029	18029	96.2072	0.641543	1.3315	0.455939	0.234022	0.353528	49501	162.253	50.2724	53.0581	65096	11.3	0.4104	21.6	3.63539	16.5	7.30125	12	33.7	34.3427	202.016	105.048	72.7258	511.101	250.5	228.278	933.314	2612.07	2898.93	2387.83	840.387	250.5	337.367	216.157	76.7661	262.621	1569.67	2193.9	842.407	1179.77	1902.99	6117.05	1008.06	2.02016	10.1008	32.3226
Indiana	Decatur	0500000US18031	18031	94.9616	0.559827	2.09002	1.32866	0.253788	1.06207	26552	71.2679	50.3396	53.7957	54622	13	0.4022	19.6	2.99325	16	8.12711	14.2	33.5	184.544	591.293	116.752	94.1549	263.634	369.087	225.972	587.526	3028.02	2753.09	1589.33	595.059	218.439	225.972	241.036	52.7267	128.051	1977.25	1901.93	934.016	1393.49	2173.09	5735.91	1126.09	7.53239	109.22	11.2986
Indiana	DeKalb	0500000US18033	18033	95.0146	0.42567	2.79461	0.522833	0.305372	0.587767	42704	117.697	50.3702	42.2992	53808	10.3	0.4132	17.7	2.82654	15.5	8.27765	14.1	30.3	4.6834	44.4923	39.8089	285.688	128.794	309.105	367.647	964.781	2486.89	2435.37	1365.21	599.475	288.029	554.983	344.23	140.502	384.039	1400.34	1845.26	1259.84	2774.92	2676.56	5032.32	702.51	0	4.6834	0
Indiana	Delaware	0500000US18035	18035	86.7459	6.95204	2.56334	1.37054	0.291883	1.45395	115616	294.864	51.7452	22.8119	42705	20.7	0.4746	24.3	4.01226	16.6	9.01323	16.3	34.1	19.0285	138.389	176.446	36.3272	174.716	522.419	722.218	1150.36	1653.75	2087.08	1485.09	355.487	259.48	339.918	315.7	83.8984	165.202	1175.44	1671.05	683.296	1136.52	1730.73	4279.68	932.397	0.864932	12.1091	21.6233
Indiana	Dubois	0500000US18037	18037	90.0999	0.636673	7.82568	0.725948	0.263127	2.84549	42418	99.2784	50.0223	49.2468	58994	11.1	0.4216	22.2	2.4832	16.5	8.94843	10.8	29.5	7.07247	47.1498	414.918	143.807	839.266	546.938	459.711	1395.63	2216.04	5021.45	2284.41	558.725	285.256	240.464	146.164	75.4397	174.454	1657.32	2256.12	895.846	1032.58	1466.36	6879.16	1152.81	0	0	7.07247
Indiana	Elkhart	0500000US18039	18039	74.5753	5.67426	16.2979	1.18554	0.642148	5.44587	203604	439.59	50.5755	20.5873	55399	12.1	0.4183	19.2	2.59059	14	14.1928	13.1	33.6	11.2964	134.084	506.866	892.91	741.636	513.742	585.45	1723.93	3907.09	2224.42	945.954	330.544	486.238	835.445	553.034	132.61	168.955	742.127	1527.47	982.79	1663.52	1821.18	4545.1	546.649	0.982299	3.43805	10.3141
Indiana	Fayette	0500000US18041	18041	95.4528	1.37979	1.34508	0.37315	0.377489	0.262264	23259	108.171	50.6183	36.7838	43317	18	0.4309	11.6	4.63979	19.2	9.60498	18	37.3	42.9941	124.683	326.755	133.282	309.558	898.577	481.534	2188.4	3000.99	2596.84	1483.3	679.307	159.078	124.683	240.767	51.5929	103.186	1732.66	2639.84	877.08	1444.6	3129.97	5430.16	1216.73	8.59882	8.59882	12.8982
Indiana	Floyd	0500000US18043	18043	87.7039	5.35606	3.36329	1.19309	0.363842	1.02592	76809	519.102	51.4252	20.3277	61754	10.2	0.4452	29.5	3.32118	15.2	6.92373	12.6	34.7	27.3405	210.913	178.365	58.5869	394.485	545.509	458.28	779.857	1808.38	2317.44	1956.8	661.381	296.84	230.442	157.534	124.985	315.067	1770.63	1659.96	705.646	903.54	1514.15	6001.9	1367.03	0	22.1328	31.2463
Indiana	Fountain	0500000US18045	18045	95.0339	0.495383	2.62369	0.348602	0.36695	1.0797	16486	41.6665	50.0826	65.9513	49887	12.8	0.4429	15	3.61579	19.3	8.64329	17.8	32.3	6.06575	66.7233	54.5918	48.526	200.17	212.301	224.433	1631.69	3008.61	3930.61	2183.67	667.233	285.09	315.419	303.288	618.707	642.97	2317.12	2929.76	994.783	1862.19	3008.61	5744.27	1207.08	0	12.1315	0
Indiana	Franklin	0500000US18047	18047	96.3934	0.307882	1.17435	1.07319	0.272695	0.315209	22842	59.4188	50.0484	88.8595	58382	8.8	0.4089	19.8	3.71215	17.1	8.88231	13.2	37.2	170.738	258.296	78.8022	65.6685	337.098	341.476	175.116	398.389	1676.74	2018.21	1287.1	249.54	170.738	144.471	144.471	30.6453	118.203	1265.21	2053.24	849.313	945.626	1707.38	3764.99	923.737	21.8895	8.7558	8.7558
Indiana	Fulton	0500000US18049	18049	91.6683	0.776428	5.29564	0.60223	0.900856	2.0285	20212	54.8656	49.99	64.9213	49333	15.1	0.4182	14.4	3.39426	18.6	11.4202	16.5	38.3	4.94756	143.479	94.0036	84.1085	366.119	341.381	202.85	949.931	2374.83	2429.25	1375.42	455.175	430.437	336.434	222.64	311.696	247.378	1449.63	2508.41	1642.59	1924.6	1612.9	3770.04	821.294	0	4.94756	0
Indiana	Gibson	0500000US18051	18051	93.6805	2.04173	1.66507	0.547053	0.328829	0.955471	33596	68.9262	49.9611	53.6191	52620	10.2	0.4148	17.4	2.67523	16.9	6.74593	15.4	29.1	11.9062	8.92963	29.7654	80.3667	455.411	363.138	761.995	1384.09	3193.83	2824.74	2411	431.599	586.379	366.115	264.912	163.71	583.403	2619.36	2256.22	1113.23	1074.53	2169.9	9670.79	1669.84	0	0	5.95309
Indiana	Grant	0500000US18053	18053	84.9081	7.00528	4.39972	0.952439	0.426171	0.419754	66944	161.667	52.1384	28.9134	42593	17.3	0.414	17.1	3.85558	18.3	8.55864	18.9	37.3	13.4441	209.13	182.242	170.292	486.974	383.903	546.726	855.939	2402.01	2908.4	1661.09	400.335	331.62	458.592	340.583	120.997	191.205	1274.2	1783.58	1366.81	2213.79	2176.45	5043.02	790.213	0	17.9254	19.4192
Indiana	Greene	0500000US18055	18055	96.5538	0.262451	1.48722	0.37493	0.387427	0.498529	32295	59.5338	49.9469	74.844	49177	14.1	0.3986	14.8	4.4278	18.9	8.89969	18.6	38.3	9.28936	278.681	247.716	49.5433	157.919	414.925	207.462	622.387	1582.29	2542.19	1607.06	396.346	182.691	232.234	291.067	111.472	257.006	1424.37	1925.99	882.49	1040.41	1675.18	4768.54	1281.93	0	24.7716	61.9291
Indiana	Hamilton	0500000US18057	18057	83.3868	4.2601	4.10741	6.22565	0.222972	3.8093	316095	801.513	51.1203	5.63538	94644	4.8	0.4378	57.8	2.69405	11.4	6.10593	7.8	26	56.6285	197.093	118.319	102.184	308.768	478.654	339.771	650.437	2384.09	3048.13	1942.77	542.242	450.181	540.344	305.604	166.722	232.841	1103.47	1226.53	666.888	1153.77	2304.37	6615.73	778.563	1.26544	20.8798	9.17446
Indiana	Hancock	0500000US18059	18059	92.1717	2.8107	2.43874	0.877526	0.307789	1.21495	73830	241.309	50.8022	30.4463	73142	6.8	0.3752	30.3	3.03228	15.6	6.03624	13	37.6	44.6973	265.475	155.763	121.902	243.803	299.336	184.207	560.748	2179.33	3080.05	2370.31	562.102	400.921	633.889	392.794	196.397	260.057	1462.82	1800.08	910.199	1500.74	2769.88	6789.92	700.257	2.70893	12.1902	23.0259
Indiana	Harrison	0500000US18061	18061	95.3655	0.639405	1.99752	0.453532	0.322181	0.692486	39712	81.9627	50.0297	85.8475	57132	10.5	0.4131	17.4	3.46024	16.9	8.23148	17.6	38.1	37.772	289.585	166.197	35.2538	186.342	513.699	304.694	710.113	1782.84	2762.39	2485.39	800.766	546.434	254.331	176.269	85.6164	375.201	2155.52	1974.21	934.226	823.429	1876.01	6282.74	1437.85	0	22.6632	37.772
Indiana	Hendricks	0500000US18063	18063	83.7613	7.22236	4.02673	2.98487	0.308367	2.08028	160940	395.535	49.968	17.8469	78355	5.6	0.3853	36.3	2.88278	13	6.61767	10.8	31.5	56.5428	388.343	295.762	123.027	226.793	380.887	290.792	545.545	2039.27	2928.42	2045.48	548.03	351.063	415.683	273.394	164.658	254.753	1342.12	1582.58	820.181	1163.17	1927.43	6368.83	710.203	0.62135	29.8248	22.3686
Indiana	Henry	0500000US18065	18065	93.4764	2.68484	1.93905	0.399826	0.207164	0.404265	48483	123.72	48.004	42.8551	48235	14.2	0.4234	16.6	3.52392	18.3	7.97319	17.2	29.5	8.25031	78.378	301.136	107.254	255.76	548.646	466.143	1470.62	2334.84	3318.69	1895.51	426.954	195.945	272.26	431.079	99.0038	136.13	1852.2	2066.7	979.725	1549	1928.51	5034.75	849.782	0	2.06258	20.6258
Indiana	Howard	0500000US18067	18067	85.0108	7.4776	3.45531	1.25416	0.401865	1.14096	82387	281.114	51.4569	21.5354	50869	15	0.4345	21.2	4.06163	18.6	8.28895	17.6	35.1	25.4895	189.35	293.736	156.578	311.942	350.783	336.218	564.409	2522.24	3421.66	2278.27	554.699	478.231	416.328	467.307	274.315	413.9	2162.96	2047.65	1011.08	1865.59	2284.34	7347.03	934.613	2.42757	7.2827	26.7032
Indiana	Huntington	0500000US18069	18069	94.5226	0.689846	2.60486	0.593267	0.565673	0.978613	36378	95.0693	50.6816	50.9562	52208	10.3	0.3827	19	3.55899	16.5	7.90483	14.1	37.4	5.49783	19.2424	52.2294	115.454	134.697	142.944	252.9	802.683	2408.05	2883.61	1646.6	1014.35	643.246	472.813	426.082	96.212	478.311	3584.58	1690.58	1129.8	2765.41	2850.62	6847.55	989.609	0	5.49783	0
Indiana	Jackson	0500000US18071	18071	87.8874	1.05416	7.17281	2.4461	0.374056	3.33424	43938	86.1572	50.1553	43.7323	49506	15.1	0.4203	15.5	2.84652	15.7	10.011	14.8	30.5	22.7593	336.838	541.672	143.384	209.386	348.218	193.454	1169.83	2683.33	2981.47	1381.49	573.535	405.116	364.149	186.627	70.554	200.282	1795.71	1725.16	817.06	1122.04	2492.15	7244.3	1363.28	0	2.27593	2.27593
Indiana	Jasper	0500000US18073	18073	91.4624	0.79113	6.10728	0.476476	0.344621	1.45296	33449	59.7648	50.2517	68.0387	59574	9.4	0.3775	14.9	3.93119	16.9	9.59189	14.7	35.7	26.9066	74.7406	104.637	122.575	269.066	373.703	248.139	1234.72	2394.69	2609.94	1494.81	508.236	526.174	777.303	645.759	295.973	337.828	983.587	1838.62	1545.64	1763.88	2792.31	5187	645.759	2.98963	0	0
Indiana	Jay	0500000US18075	18075	94.7072	0.471971	3.22674	0.42381	0.197457	0.552565	20993	54.683	50.1637	55.6533	44772	14.8	0.4218	10.6	3.32216	17.1	9.54951	16.4	34.8	4.76349	76.2159	181.013	80.9794	66.6889	238.175	328.681	1071.79	3258.23	1933.98	1014.62	257.229	252.465	314.391	485.876	90.5064	90.5064	1314.72	1662.46	1157.53	1614.82	2138.81	4391.94	1005.1	0	0	0
Indiana	Jefferson	0500000US18077	18077	92.6633	1.89394	2.88748	0.807253	0.338425	0.542854	32237	89.3889	51.8846	45.0968	51119	13.9	0.4321	17.9	3.43046	16.8	9.10051	15.7	35	3.10203	89.9587	49.6324	62.0405	257.468	195.428	133.387	601.793	2788.72	2605.7	1768.15	592.487	204.734	803.425	207.836	77.5506	328.815	2224.15	2109.38	1011.26	1761.95	3074.11	6715.89	1259.42	0	0	3.10203
Indiana	Jennings	0500000US18079	18079	94.8354	0.804027	2.57868	0.322335	0.242657	0.948534	27727	73.6254	49.8859	60.1963	49801	13.1	0.3877	11.1	3.64316	15.7	8.78183	17	39.5	64.9187	223.609	187.543	140.657	140.657	234.429	169.51	443.611	2030.51	2539.04	1244.27	357.053	274.101	191.149	209.182	54.0989	180.33	2286.58	2412.81	973.78	1734.77	2081	5774.16	1027.88	3.60659	10.8198	7.21319
Indiana	Johnson	0500000US18081	18081	88.7483	2.26212	3.60826	3.50392	0.305969	2.21029	151564	473.026	50.6449	13.8965	68712	7.9	0.4135	31.8	2.87474	14.2	7.94306	10.4	31.4	77.8549	334.512	341.11	79.8343	265.234	271.173	245.441	786.466	2424.72	3332.59	2170.04	498.799	482.964	467.129	298.884	191.338	245.441	1850.04	1619.78	849.806	1313.64	2222.82	6769.42	685.519	1.97936	45.5253	28.3709
Indiana	Knox	0500000US18083	18083	92.4515	2.8676	2.23608	0.899851	0.338799	0.462456	37409	72.4955	49.3644	36.2149	46457	16.5	0.4347	16.4	3.25431	17.1	8.45684	19	34.4	8.01946	45.4436	24.0584	90.8872	171.082	596.113	542.65	1082.63	2788.1	2512.76	1320.54	376.915	88.2141	261.969	112.272	130.985	360.876	2798.79	1932.69	2058.33	1109.36	2191.99	6527.84	1419.44	0	0	0
Indiana	Kosciusko	0500000US18085	18085	87.9083	0.996925	8.0548	1.61575	0.420952	2.65462	78806	148.29	50.0202	46.5976	58402	10	0.4112	22.7	2.64656	15.8	11.7947	13.7	34.4	6.34469	40.606	145.928	440.322	423.826	280.435	346.42	1317.16	3263.71	2494.73	1688.96	441.591	384.488	579.905	317.235	106.591	196.686	902.216	1531.61	1125.55	1905.95	2182.57	4066.95	790.549	0	2.53788	0
Indiana	LaGrange	0500000US18087	18087	94.0326	0.447496	4.14696	0.450038	0.300025	1.30964	38942	102.579	49.1991	91.6155	60675	8.3	0.4023	10.4	2.49842	13.2	24.8546	10.2	37	5.13584	61.6301	151.507	965.538	205.434	156.643	148.939	570.079	1699.96	1332.75	749.833	151.507	148.939	408.3	241.385	46.2226	118.124	331.262	1101.64	944.995	1340.46	1201.79	2616.71	282.471	0	5.13584	0
Indiana	Lake	0500000US18089	18089	53.9711	23.3748	19.3852	1.6934	0.551391	2.91939	486849	976.097	51.5959	3.9681	54249	15	0.4473	22.1	4.9413	15.7	9.67906	13.9	35.5	37.1779	363.768	353.498	254.083	436.891	451.064	348.773	1057.21	2799.02	2176.03	1298.35	386.567	335.422	591.354	428.675	240.116	179.522	639.623	868.853	594.024	940.743	2603.89	3949.89	343.228	1.43782	19.3078	21.1565
Indiana	LaPorte	0500000US18091	18091	78.9586	11.2493	6.84047	0.626324	0.465425	1.50608	110552	184.787	48.4633	35.6276	51101	14	0.4395	17.9	4.37671	16.8	8.83938	13.8	36.9	9.95007	192.67	194.479	92.2643	253.274	336.493	333.78	963.348	2243.29	2307.51	1568.49	352.775	479.412	1160.54	649.468	135.683	128.446	695.6	1149.69	741.732	1417.43	2113.94	4791.41	547.254	0	5.42731	16.2819
Indiana	Lawrence	0500000US18093	18093	95.5089	0.492686	1.70798	0.720417	0.446702	0.594051	45619	101.561	50.4577	58.4471	52092	13.9	0.4067	15.5	3.84361	19.2	8.52304	18.6	32.2	24.1128	195.094	144.677	144.677	206.054	304.698	157.829	1231.94	1924.64	2987.79	1497.18	359.499	155.637	409.917	534.865	210.439	392.38	2930.8	1918.06	815.45	973.279	1885.18	5199.59	1229.75	2.19207	28.4969	24.1128
Indiana	Madison	0500000US18095	18095	84.8088	8.38392	4.1183	0.616317	0.411135	1.17911	129505	286.567	50.022	23.0887	47436	16.6	0.4313	18	3.87845	17.6	9.05415	18.1	38.8	37.8364	299.602	127.408	39.3807	150.573	382.225	341.3	845.527	2103.39	2697.19	1729.66	341.3	258.677	308.868	333.578	233.196	298.058	1687.19	1609.2	925.833	1399.17	2270.18	5941.86	750.55	3.86085	40.9251	7.72171
Indiana	Marion	0500000US18097	18097	54.8006	28.1653	10.6439	3.64534	0.453246	6.52562	944523	2381.55	51.8061	0.600182	46692	16.9	0.4804	30.4	3.4913	12	11.6836	13.7	32.5	118.472	495.7	445.092	159.657	339.642	424.871	340.807	625.501	2033.09	2605.87	1607.05	429.529	314.55	505.44	372.251	168.974	252.085	1297.27	1377.41	611.42	808.45	1981.32	5837.44	513.381	2.43509	36.1029	27.1036
Indiana	Marshall	0500000US18099	18099	86.8859	0.633541	10.4221	0.700571	0.380557	3.03251	46595	105.034	50.1557	63.3462	54229	12.1	0.4281	20.5	3.17704	17	12.7647	14.1	41.4	6.43846	57.9461	173.838	645.992	701.792	334.8	289.731	1311.3	3416.68	2764.25	1429.34	517.223	437.815	641.7	551.561	143.792	229.638	1028.01	1474.41	1324.18	1856.42	2309.26	4114.18	603.069	0	2.14615	2.14615
Indiana	Martin	0500000US18101	18101	96.9658	0.293628	1.08642	0.381717	0.381717	0.176298	10210	30.4087	49.3295	72.2857	51224	13.1	0.4123	13.4	2.74262	18.5	9.38038	18.5	42.5	NA	NA	39.1773	107.738	195.886	773.751	499.51	421.156	1655.24	2135.16	1645.45	313.418	156.709	538.688	372.184	97.9432	68.5602	1762.98	2164.54	842.311	1057.79	989.226	4642.51	558.276	NA	NA	0
Indiana	Miami	0500000US18103	18103	88.5709	4.83875	3.33174	0.463913	0.955942	0.713072	35901	96.0329	46.2058	46.4867	47460	15	0.4072	12.7	4.0146	16.9	9.99962	16.8	36.7	8.35631	292.471	94.7049	114.203	211.693	178.268	345.394	941.478	2927.5	2584.89	1637.84	635.08	309.184	278.544	284.115	259.046	256.26	2041.73	2317.48	1072.39	1420.57	1832.82	4715.75	930.336	0	0	2.78544
Indiana	Monroe	0500000US18105	18105	83.4049	3.47475	3.50198	7.04752	0.315825	6.04114	145403	368.557	50.2889	21.2482	47075	22.6	0.4998	45.6	3.60167	12.2	9.15225	11.2	25.3	22.6955	63.9602	27.5097	63.2724	288.852	348.686	1062.56	572.203	1560.49	1546.74	1124.46	428.464	426.401	556.385	212.513	138.236	242.774	680.866	793.656	500.677	663.673	1200.11	5359.59	958.027	0	5.50195	2.75097
Indiana	Montgomery	0500000US18107	18107	91.7019	0.962291	4.98618	0.839723	0.438116	2.32522	38276	75.8474	49.2829	52.7542	53610	9.8	0.3897	18.1	3.03805	17.5	9.76634	14.8	25.4	15.6756	214.233	415.404	109.729	128.018	235.134	227.296	582.611	2369.63	3255.3	1852.34	710.628	572.16	342.251	188.107	363.152	478.106	1677.29	1878.46	1055.49	1591.08	2481.97	5807.82	1160	0	0	47.0269
Indiana	Morgan	0500000US18109	18109	95.9353	0.483484	1.5888	0.604712	0.33088	0.633901	69727	172.663	50.3409	49.1378	62462	10	0.3873	16.9	3.38536	15.9	8.22976	15.2	35.9	58.8008	169.231	186.441	58.8008	134.811	266.755	215.125	477.577	1953.33	2743.56	1916.04	579.403	278.228	328.424	249.545	143.416	229.466	1513.04	1570.41	705.609	1056.98	1825.69	6095.2	755.805	1.43416	7.17082	28.6833
Indiana	Newton	0500000US18111	18111	90.9928	0.742274	6.38784	0.521019	0.549568	2.91054	14018	34.8921	49.5182	100	53146	10.1	0.3766	11.2	4.34172	18.3	12.208	15.6	30.6	7.13369	435.155	121.273	121.273	99.8716	263.946	206.877	727.636	2361.25	1597.95	841.775	114.139	285.347	413.754	349.551	413.754	477.957	406.62	1462.41	1012.98	1177.06	1626.48	3181.62	413.754	0	57.0695	21.4011
Indiana	Noble	0500000US18113	18113	86.7563	0.887823	10.5382	0.534377	0.397627	2.96095	47451	115.497	49.8759	68.0495	55033	7.8	0.4026	14.3	2.93248	15	10.3976	13.9	38.2	6.32231	145.413	351.942	444.669	375.124	391.983	265.537	887.231	3015.74	2722.81	1620.62	514.215	339.297	585.868	450.992	172.81	436.239	1534.21	1763.92	1266.57	2067.4	2153.8	5243.3	684.917	0	27.3967	18.9669
Indiana	Ohio	0500000US18115	18115	96.3895	0.530459	1.47159	0.32512	0.256673	0.305758	5887	68.3348	50.4791	100	61148	8.2	0.3683	13.7	3.49891	20.6	7.38064	13	35.6	16.9866	50.9597	152.879	16.9866	526.584	475.624	101.919	1223.03	1613.73	2615.93	1834.55	492.611	186.852	237.812	254.799	33.9732	84.9329	1987.43	1987.43	696.45	1053.17	1341.94	6590.79	883.302	0	0	0
Indiana	Orange	0500000US18117	18117	94.9459	1.41618	1.77023	0.405357	0.441275	0.746918	19547	49.0666	50.1308	83.4577	45341	16.9	0.4297	12.3	3.87344	18.6	9.97925	21.6	35.5	15.3476	501.356	158.592	15.3476	143.244	414.386	245.562	844.119	1452.91	2593.75	2133.32	260.91	138.129	378.575	312.068	66.5064	204.635	3023.48	1539.88	900.394	1391.52	1990.08	5811.63	1130.61	0	46.0429	76.7381
Indiana	Owen	0500000US18119	18119	95.9319	0.489326	1.46318	0.546894	0.398177	0.459814	20878	54.1873	49.9976	100	48667	13	0.3936	12.6	4.35294	18.4	11.269	17.8	31.6	57.4768	52.687	57.4768	47.8973	158.061	330.491	134.112	311.333	2145.8	3151.64	1906.31	383.178	292.174	325.702	641.824	258.645	522.081	1585.4	1863.21	1116.01	1422.55	2236.8	7539.04	1259.7	0	4.78973	0
Indiana	Parke	0500000US18121	18121	94.3522	2.56395	1.64235	0.20677	0.478525	0.917863	16996	38.2174	52.7382	74.9755	48788	13	0.4321	12.2	3.9894	18.3	11.7623	18.6	29.7	NA	NA	41.1862	29.4187	141.21	200.047	205.931	1035.54	2241.7	3012.47	947.282	335.373	205.931	152.977	152.977	123.558	394.21	2059.31	1935.75	553.071	853.142	1253.24	4501.06	723.7	NA	NA	0
Indiana	Perry	0500000US18123	18123	93.9273	2.82169	1.44487	0.49733	0.361219	0.67917	19141	50.1417	46.4349	55.0419	51064	14.2	0.4086	14.9	3.6898	17.8	8.10792	14.9	35.7	NA	NA	151.507	454.522	261.219	135.834	172.405	1436.71	1943.47	1755.39	2262.16	449.297	229.873	245.546	198.527	62.6926	240.322	1896.45	1619.56	423.175	1044.88	1791.96	6227.47	1138.92	NA	NA	5.22439
Indiana	Pike	0500000US18125	18125	96.245	0.515713	1.44239	0.652699	0.427075	0.193377	12411	37.1251	50.145	100	52527	10.9	0.3817	13.7	3.48534	19.6	9.02877	17.9	38.4	NA	NA	32.2295	16.1147	265.893	491.499	942.712	1321.41	1361.7	3198.78	2296.35	338.409	120.861	282.008	338.409	136.975	394.811	2546.13	3529.13	1007.17	1152.2	2578.36	6268.63	1281.12	NA	NA	0
Indiana	Porter	0500000US18127	18127	82.8243	3.89872	10.2633	1.46998	0.368527	1.4062	168041	401.933	50.5112	20.7529	68044	10.3	0.4274	28.2	3.84465	15.5	7.47722	10.9	33.5	16.0675	129.73	182.694	83.9081	274.338	351.105	315.994	1041.41	2988.56	2333.95	1353.84	450.485	398.117	1073.55	449.89	119.019	123.184	592.712	908.112	654.007	1262.79	2248.86	4038.3	721.848	0	4.76074	13.092
Indiana	Posey	0500000US18129	18129	95.7987	0.963195	1.29209	0.606891	0.285826	0.351714	25589	62.5088	50.0587	66.7619	62583	12.2	0.4065	20.7	2.82572	17.4	6.4124	12.5	31.3	15.6317	31.2634	15.6317	74.2507	465.044	254.015	633.085	1852.36	1801.56	2442.46	2063.39	547.11	207.12	175.857	78.1586	101.606	394.701	1762.48	1418.58	515.847	992.614	1598.34	6819.34	1168.47	0	0	0
Indiana	Pulaski	0500000US18131	18131	94.0653	0.906247	3.20796	0.248617	0.497233	0.545024	12660	29.1925	49.0176	80.9431	48370	13	0.3966	12.5	3.125	18.6	10.005	17.6	31.2	NA	NA	165.877	142.18	71.09	229.068	110.585	663.507	2148.5	3056.87	1129.54	497.63	347.551	379.147	260.664	165.877	244.866	1350.71	2432.86	1240.13	1579.78	2251.18	4526.07	884.676	NA	NA	0
Indiana	Putnam	0500000US18133	18133	91.5959	3.70047	2.08846	1.04291	0.357341	1.66405	37559	78.1608	47.4841	64.8026	56169	10.4	0.3973	16.1	3.77325	15.8	8.23569	14.1	30.5	29.2873	170.399	178.386	74.5494	138.449	580.42	441.971	633.67	1514.95	2883.46	1509.62	668.282	465.934	223.648	340.797	135.786	332.81	2396.23	2060.76	955.829	1293.96	1765.22	5002.8	889.268	2.66248	7.98743	7.98743
Indiana	Randolph	0500000US18135	18135	93.8353	0.696149	3.53306	0.37423	0.450686	1.14851	25076	55.4316	50.8994	61.8662	45601	15.6	0.4096	14.3	3.90908	19.3	9.61088	17	36	11.9636	71.7818	199.394	119.636	123.624	303.079	239.273	1124.58	3421.6	1966.02	1292.07	287.127	223.321	315.042	183.442	67.7939	111.661	1124.58	1926.14	1140.53	1351.89	2328.92	4797.42	837.454	0	7.97575	3.98788
Indiana	Ripley	0500000US18137	18137	95.4283	0.455773	1.86166	0.978158	0.350594	0.724714	28425	63.673	50.468	83.2431	56295	11.3	0.4111	18.1	3.60085	17	9.22409	13.3	31.6	116.095	211.082	56.2885	10.5541	260.334	207.564	242.744	886.544	3665.79	3190.85	2043.98	622.691	137.203	228.672	232.19	147.757	158.311	1692.17	2476.69	1277.04	1600.7	2613.9	5941.95	988.566	3.51803	14.0721	3.51803
Indiana	Rush	0500000US18139	18139	95.481	0.972214	1.74038	0.384084	0.354078	0.359195	16704	40.929	50.6511	61.1603	50535	16.7	0.4305	13	2.87674	17.5	10.311	14.1	29.7	29.933	197.557	143.678	113.745	185.584	389.128	161.638	838.123	1975.57	3645.83	2233	329.262	191.571	281.37	179.598	65.8525	149.665	1137.45	2825.67	1442.77	2125.24	2526.34	6812.74	1269.16	0	5.98659	5.98659
Indiana	St. Joseph	0500000US18141	18141	72.2444	13.2145	8.9138	2.5889	0.565422	3.73347	269240	588.153	51.3109	9.00158	50938	14.7	0.4691	29.2	3.56255	15.1	10.2256	13.6	33	22.285	218.393	240.306	209.479	454.242	785.544	623.607	1412.49	2774.1	2351.06	1322.61	739.118	869.856	1021.39	627.693	99.5394	139.652	797.801	1190.39	874.313	1520.21	2306.86	4865.92	613.579	1.48566	7.42832	5.57124
Indiana	Scott	0500000US18143	18143	95.0624	0.464863	2.45414	0.971606	0.326661	0.829718	23743	124.7	50.8711	52.7149	47123	14	0.4046	11.9	3.91067	16.2	8.5803	18.1	32.8	4.21177	193.741	311.671	155.835	379.059	315.883	349.577	876.048	2531.27	3053.53	1709.98	690.73	248.494	332.73	181.106	96.8707	534.894	3015.63	2716.59	1086.64	1697.34	2741.86	8006.57	1718.4	4.21177	4.21177	4.21177
Indiana	Shelby	0500000US18145	18145	92.1625	1.22216	4.37513	0.858879	0.354316	2.06086	44399	107.991	50.3375	52.0479	59214	10.1	0.3978	19.4	3.09981	16.2	8.53695	13.3	36.6	42.7938	475.236	700.466	222.978	418.928	576.59	225.23	799.568	2732.04	3378.45	2218.52	677.943	297.304	396.405	288.295	139.643	213.969	1653.19	2153.2	1155.43	2033.83	3119.44	7763.69	1250.03	0	42.7938	24.7753
Indiana	Spencer	0500000US18147	18147	94.7557	0.757613	2.95666	0.383726	0.265657	0.662574	20526	51.7333	49.663	100	56998	9.5	0.4218	14.9	3.27779	18.6	8.4924	15.2	35.4	NA	NA	73.078	53.5906	384.878	238.722	613.856	857.449	2338.5	2820.81	2401.83	779.499	409.237	204.619	175.387	48.7187	248.465	2372.6	1890.29	745.396	818.474	1700.28	4964.44	1159.51	NA	NA	4.87187
Indiana	Starke	0500000US18149	18149	94.0876	0.409854	3.93721	0.231088	0.488337	0.889238	22941	74.2084	50.133	82.3824	48895	14.6	0.4155	10.8	4.33041	17.4	9.81797	15.5	32.6	4.35901	69.7441	100.257	152.565	383.593	222.309	287.695	1098.47	2009.5	2488.99	1067.96	326.926	326.926	710.518	579.748	139.488	104.616	902.315	1835.14	1364.37	1163.86	2096.68	2611.05	457.696	0	4.35901	8.71802
Indiana	Steuben	0500000US18151	18151	93.6535	0.676574	3.69803	0.621639	0.364309	1.76365	34474	111.647	49.228	67.2488	56101	8.8	0.3964	20.6	2.66326	18.8	9.55857	14.6	29.6	5.80147	66.7169	171.143	113.129	208.853	266.868	368.394	992.052	2483.03	3112.49	1508.38	533.736	394.5	797.703	458.316	205.952	304.577	1250.22	1839.07	1725.94	2416.31	2393.11	5441.78	789	0	2.90074	2.90074
Indiana	Sullivan	0500000US18153	18153	91.6675	4.65442	1.79314	0.270662	0.343161	0.115429	20792	46.4968	45.6694	78.9616	46517	13.1	0.4359	10.8	4.66574	16.8	9.40792	19	30.6	14.4286	62.524	96.1908	48.0954	149.096	1048.48	250.096	759.908	2775.11	2943.44	1337.05	312.62	144.286	187.572	134.667	139.477	336.668	2077.72	2520.2	697.384	668.526	1457.29	5886.88	1216.81	0	0	4.80954
Indiana	Switzerland	0500000US18155	18155	95.1106	1.18503	1.97817	0.391901	0.28926	0.658638	10628	48.164	48.4557	100	47929	18.9	0.4274	9.9	3.8854	17.5	11.4521	16.9	34.4	28.2273	122.318	47.0455	56.4546	169.364	197.591	47.0455	385.773	1543.09	2192.32	1815.96	498.683	112.909	112.909	235.228	150.546	272.864	2126.46	2107.64	639.819	959.729	1740.68	5203.24	865.638	0	0	0
Indiana	Tippecanoe	0500000US18157	18157	75.4253	5.40798	8.50151	8.56108	0.395757	8.71501	189294	379.419	48.8842	14.5011	51844	19.2	0.4688	37.7	3.15376	10.9	9.94633	10.8	32.5	9.50902	51.243	159.012	119.919	235.084	266.252	580.05	957.241	2720.11	2920.32	1791.39	771.815	494.997	668.273	247.234	165.88	304.289	1030.67	862.679	603.294	1150.59	2154.85	7108.52	846.831	0.528279	0.528279	0.528279
Indiana	Tipton	0500000US18159	18159	94.6259	0.575093	2.92835	0.561872	0.403226	0.952819	15218	58.4095	50.1785	61.6027	55479	6.8	0.4109	23	2.80364	19.8	8.38629	16.8	34.5	32.8558	98.5675	39.427	32.8558	479.695	578.263	308.845	459.982	2313.05	2917.6	1820.21	571.691	775.398	236.562	229.991	137.994	420.555	1347.09	1439.09	979.104	1209.09	1517.94	4520.96	584.834	0	6.57117	6.57117
Indiana	Union	0500000US18161	18161	95.0121	0.824215	1.84738	0.48316	0.298423	1.27219	7153	44.3764	50.3908	100	48227	8.8	0.3792	16.9	3.13266	18.1	9.20553	16	24.7	NA	NA	125.821	97.861	293.583	517.265	251.643	768.908	2306.72	2963.79	1761.5	503.285	265.623	195.722	321.543	13.9801	125.821	1579.76	2334.68	894.729	1747.52	2893.89	6878.23	1495.88	NA	NA	0
Indiana	Vanderburgh	0500000US18163	18163	83.5446	9.55662	2.7352	1.32174	0.300596	1.62426	181313	777.08	51.5406	9.16735	46943	16.1	0.4751	26.3	3.18953	16.1	8.51614	15.5	34.2	9.92758	68.9416	78.3176	81.6268	688.864	511.271	750.636	1505.13	2194	2821.64	2423.43	590.14	291.209	239.917	149.465	99.8274	424.128	2299.34	1919.88	809.098	1058.39	1858.11	9115.18	1454.94	0	0.551532	0.551532
Indiana	Vermillion	0500000US18165	18165	96.492	0.432845	1.29853	0.258415	0.381162	0.62982	15560	60.577	50.3133	60.3689	48377	14.6	0.4169	13.4	5.50983	19.2	8.12232	18.8	40.5	6.42674	44.9871	19.2802	19.2802	134.961	392.031	263.496	1092.54	2570.69	3650.39	1690.23	437.018	212.082	224.936	308.483	269.923	359.897	1760.93	2185.09	1272.49	1214.65	1799.49	5154.24	899.743	0	0	0
Indiana	Vigo	0500000US18167	18167	85.5009	7.17226	2.72103	2.02168	0.388319	2.14499	107693	266.864	49.337	23.7584	43859	18.6	0.4653	24.5	4.38118	15.5	9.10063	18.2	34.6	9.28565	50.1425	98.4279	51.0711	215.427	822.709	552.496	1060.42	3194.27	2676.13	1532.13	532.068	359.355	341.712	175.499	99.3565	226.57	1362.21	2201.63	905.351	1100.35	1895.2	6387.6	840.352	2.7857	2.7857	2.7857
Indiana	Wabash	0500000US18169	18169	94.351	0.703325	2.61189	0.578645	0.7289	0.736619	31631	76.6745	51.5409	49.9848	50637	12.4	0.3999	18.4	3.4897	20	9.18924	14.2	34.5	3.16146	158.073	88.5208	94.8437	158.073	173.88	208.656	916.822	4144.67	2383.74	1583.89	578.546	335.114	312.984	221.302	116.974	281.37	2058.11	2029.65	1387.88	2178.24	2304.7	4694.76	1017.99	0	3.16146	3.16146
Indiana	Warren	0500000US18171	18171	95.7279	0.314656	1.96055	0.593005	0.302554	0.315266	8247	22.6138	50.5506	77.1039	61148	9.3	0.3765	18.9	3.22351	19.7	7.25881	16.7	34.2	24.2512	109.131	24.2512	24.2512	60.6281	230.387	48.5025	885.17	1867.35	3358.8	1940.1	642.658	194.01	363.769	315.266	315.266	291.015	1746.09	1818.84	618.407	1394.45	2376.62	5153.39	1212.56	12.1256	0	0
Indiana	Warrick	0500000US18173	18173	92.1684	1.59189	1.93073	2.66754	0.2797	1.6277	61928	160.93	50.9806	29.3069	70648	7.9	0.4347	29.6	2.9323	16.7	7.21153	12	35.2	12.9182	138.871	117.879	58.132	463.441	466.671	1081.9	1235.31	2137.97	2890.45	2724.13	652.37	300.349	240.602	119.494	100.116	424.687	2414.09	2037.85	742.798	1206.24	2055.61	9302.74	1640.61	0	24.2217	22.6069
Indiana	Washington	0500000US18175	18175	96.7613	0.493862	1.36349	0.289876	0.232616	0.129371	27827	54.1709	50.1843	76.8452	47078	14.2	0.4237	13.2	3.52292	16.5	10.4641	18.5	40.6	32.3427	125.777	28.7491	43.1236	154.526	438.423	158.12	557.013	1570.42	2102.27	1818.38	560.607	438.423	524.67	208.431	100.622	323.427	1527.29	1548.86	812.161	837.316	1376.36	5092.18	1045.75	0	0	3.59363
Indiana	Wayne	0500000US18177	18177	87.9398	4.85319	3.13334	1.04495	0.365506	1.26552	66613	165.806	51.5636	33.0499	44228	15.3	0.4702	18.2	3.59526	18.6	10.9808	18	37.5	4.50363	130.605	217.675	106.586	423.341	463.873	384.309	1448.67	2685.66	2667.65	1550.75	459.37	232.687	286.731	205.666	76.5616	120.097	2001.11	2619.61	1208.47	1262.52	2050.65	6977.62	1134.91	0	4.50363	3.00242
Indiana	Wells	0500000US18179	18179	94.1183	0.680706	3.17308	0.677161	0.290718	0.615451	27947	75.9253	50.6772	50.5609	56265	10.3	0.3979	18.1	2.81328	17.7	7.98506	13.2	34	7.1564	10.7346	96.6114	189.645	218.27	293.413	243.318	1037.68	2969.91	1946.54	1692.49	626.185	715.64	418.65	146.706	85.8768	296.991	1531.47	1849.93	1087.77	1753.32	1849.93	3617.56	593.981	0	0	0
Indiana	White	0500000US18181	18181	88.9902	0.418514	8.67277	0.555256	0.725148	3.48516	24217	47.9413	50.2341	67.9666	55086	7	0.3929	16.8	3.07207	19.2	10.9613	16.7	28.8	8.25866	202.337	768.055	86.7159	355.122	404.674	210.596	821.737	3072.22	3778.34	1895.36	677.21	243.631	346.864	532.684	417.062	260.148	1052.98	1387.46	1251.19	1759.09	2407.4	5330.97	759.797	0	0	33.0346
Indiana	Whitley	0500000US18183	18183	95.2926	0.425544	2.19816	0.572284	0.431414	0.641921	33649	100.27	50.1585	71.1642	61153	8.1	0.3994	20.9	2.85633	17.2	8.56667	14.9	36.6	8.91557	50.5216	68.3527	112.931	187.227	205.058	243.692	826.176	2823.26	2903.5	2166.48	787.542	472.525	739.992	395.257	118.874	329.876	1780.14	1860.38	1084.73	2196.2	2460.7	6169.57	597.343	0	2.97186	5.94371
Iowa	Adair	0500000US19001	19001	95.8799	0.481382	2.22285	0.382274	0.254849	1.137	7124	12.5143	50.3186	100	51859	9.4	0.4293	15.4	2.38095	22	5.46257	16.6	31.5	14.0371	0	112.296	84.2223	70.1853	407.075	379.001	2077.48	3088.15	2330.15	1361.59	1417.74	407.075	322.852	168.445	56.1482	350.926	364.964	884.335	1010.67	1754.63	2007.3	2217.86	1165.08	0	0	0
Iowa	Adams	0500000US19003	19003	96.2414	0.329218	1.45405	0.740741	0.521262	0.375738	3726	8.79955	49.9314	100	49229	11.9	0.4265	17.7	1.93487	22.6	6.19437	13.6	29.9	NA	NA	NA	26.8384	214.707	161.031	429.415	1315.08	2254.43	2549.65	1154.05	241.546	80.5153	429.415	187.869	107.354	53.6769	617.284	2200.75	1744.5	1851.85	1368.76	2657	1959.21	NA	NA	NA
Iowa	Allamakee	0500000US19005	19005	90.0159	1.67004	6.95489	0.491614	0.722961	3.31412	13880	21.7201	49.2553	73.9637	51057	9.9	0.4274	18.5	3.06815	21.8	7.92723	11.3	35	50.4323	597.983	216.138	43.2277	165.706	244.957	597.983	1188.76	3018.73	2406.34	1044.67	561.96	561.96	100.865	172.911	50.4323	244.957	734.87	1296.83	842.939	1030.26	1541.79	2680.12	1001.44	7.20461	14.4092	7.20461
Iowa	Appanoose	0500000US19007	19007	94.8862	0.707566	2.1629	0.675404	0.31358	0.59952	12510	25.1565	50.6071	58.2525	41111	15.5	0.5136	17.1	3.31284	22.7	6.34415	18.6	37.3	7.99361	15.9872	87.9297	47.9616	159.872	359.712	519.584	1103.12	4124.7	1374.9	1366.91	639.488	215.827	175.859	79.9361	39.968	0	831.335	1950.44	1774.58	1998.4	1446.84	2893.69	1702.64	0	15.9872	7.99361
Iowa	Audubon	0500000US19009	19009	96.4039	0.36324	1.59826	0.472212	0.254268	0.372539	5637	12.7258	51.453	100	50397	9.5	0.392	14.6	2.43902	24.4	6.66347	13.1	30.1	17.7399	17.7399	177.399	70.9597	212.879	177.399	1011.18	1720.77	1933.65	1472.41	869.257	638.638	372.539	177.399	283.839	354.799	0	532.198	869.257	1188.58	1809.47	1099.88	2998.05	1436.93	0	0	17.7399
Iowa	Benton	0500000US19011	19011	96.3146	0.596677	1.50144	0.370486	0.300289	0.366815	25626	35.7856	50.1404	80.6565	65475	8.7	0.4254	22.6	2.7029	17.7	5.01216	11.2	35.6	27.316	93.6549	46.8274	62.4366	312.183	257.551	558.027	1510.18	3874.97	1018.5	749.239	753.141	413.642	238.039	144.385	148.287	101.459	1002.89	1822.37	1166.78	1958.95	1791.15	3945.21	1287.75	0	3.90229	0
Iowa	Black Hawk	0500000US19013	19013	80.7821	9.47677	4.45064	2.49305	0.386684	3.30128	133009	235.102	50.8376	13.4808	52688	14.9	0.4616	28.6	2.76855	15.5	5.26276	11.5	30.6	5.2628	893.173	417.265	291.71	636.047	636.047	571.39	1399.15	3517.81	1270.59	1178.12	365.389	330.053	305.994	154.877	293.965	401.477	1249.54	862.348	618.003	1427.72	1486.37	4758.32	1274.35	0	9.77377	24.0585
Iowa	Boone	0500000US19015	19015	94.2117	1.15387	2.72148	0.527594	0.466864	0.568203	26399	46.2746	49.4724	50.6348	61111	8	0.4076	24.8	2.13958	17.3	4.17656	14.4	35.8	3.78802	56.8203	185.613	268.95	348.498	454.563	727.3	973.522	2299.33	1969.77	1378.84	477.291	412.894	356.074	227.281	34.0922	193.189	753.816	1340.96	1106.1	1522.78	1280.35	2878.9	1102.31	0	0	0
Iowa	Bremer	0500000US19017	19017	94.9854	1.16246	1.67154	1.0863	0.148314	1.38407	24782	56.9077	50.5031	64.4876	68023	8.4	0.4128	30.3	2.02961	19.2	3.90521	10	32.7	NA	NA	72.6334	76.6685	399.483	609.313	718.263	1101.61	4822.05	1158.1	1105.64	488.258	399.483	205.795	213.865	100.88	209.83	746.51	1053.18	887.741	1751.27	1319.51	3107.09	1206.52	NA	NA	8.07037
Iowa	Buchanan	0500000US19019	19019	96.0187	0.495306	1.66046	0.608519	0.259446	0.326627	21125	36.9915	50.2712	68.5371	61409	9.6	0.457	20.6	2.557	17.3	5.27413	11.4	32.7	9.46746	75.7396	71.0059	66.2722	288.757	321.893	605.917	1188.17	3095.86	1117.16	1022.49	444.97	440.237	246.154	104.142	104.142	160.947	1136.09	1666.27	1178.7	1566.86	1756.21	3285.21	1538.46	0	0	0
Iowa	Buena Vista	0500000US19021	19021	58.6344	3.02908	25.9837	9.68099	0.618899	12.8134	20260	35.2411	49.205	43.9092	54556	12	0.4201	19.6	2.12353	14.4	11.3192	9.7	33.7	NA	NA	3988.15	4368.21	414.61	217.177	992.103	1618.95	3632.77	3134.25	1386.97	488.648	404.738	241.856	93.7808	78.9733	246.792	1322.8	1154.99	562.685	483.712	631.787	4782.82	1372.16	NA	NA	4.93583
Iowa	Butler	0500000US19023	19023	96.4922	0.261366	1.38937	0.942293	0.185707	0.556498	14735	25.3992	50.086	100	55999	9.7	0.417	17.5	2.7448	22.1	5.20124	10.8	33.3	6.78656	54.2925	54.2925	203.597	434.34	678.656	488.633	1045.13	4133.02	1655.92	1683.07	271.463	230.743	142.518	169.664	74.6522	149.304	1058.7	814.388	990.838	1805.23	1323.38	2836.78	1235.15	0	0	6.78656
Iowa	Calhoun	0500000US19025	19025	94.1025	2.33014	1.94866	0.278379	0.422724	0.408998	9780	17.1626	48.3967	100	50800	13.8	0.446	19.5	2.51748	22.7	5.57386	12.7	36	NA	NA	10.2249	460.123	347.648	501.022	766.871	1462.17	7566.46	869.121	797.546	347.648	408.998	245.399	398.773	51.1247	562.372	1063.39	2372.19	1155.42	1063.39	1032.72	3507.16	1359.92	NA	NA	0
Iowa	Carroll	0500000US19027	19027	94.6413	1.14121	2.50571	0.545797	0.322517	0.43256	20344	35.7267	50.7591	52.0369	57674	10.5	0.4338	22.2	1.86847	19.4	4.39995	10.6	33.9	4.91545	4.91545	49.1545	368.659	437.475	1238.69	1410.74	2703.5	3671.84	1872.79	997.837	309.674	378.49	491.545	157.295	24.5773	0	840.543	1381.24	825.796	1233.78	806.134	3622.69	1253.44	0	0	0
Iowa	Cass	0500000US19029	19029	95.1431	0.425367	2.62954	0.386698	0.448569	1.25085	13191	23.3777	50.7502	53.6328	48178	12.3	0.4255	19.6	2.67681	22.1	6.78219	13.4	33.7	NA	NA	83.3902	37.9046	197.104	523.084	538.246	2387.99	2456.22	1773.94	955.197	629.217	500.341	303.237	136.457	15.1619	227.428	568.569	1804.26	2895.91	1880.07	909.711	2243.95	1167.46	NA	NA	0
Iowa	Cedar	0500000US19031	19031	95.2864	0.606646	2.08837	0.692543	0.209373	0.243969	18445	31.8314	50.2282	83.4207	65791	6.6	0.3785	23	2.41658	18.8	4.31179	10.8	34.7	48.7937	113.852	103.009	157.224	222.282	195.175	618.054	1534.29	3030.63	1555.98	1046.35	552.995	580.103	422.879	189.753	59.6368	103.009	824.072	1377.07	997.56	927.081	1583.08	4125.78	1778.26	0	0	5.42152
Iowa	Cerro Gordo	0500000US19033	19033	90.3674	1.7938	4.93118	1.088	0.354069	1.29118	42984	75.6365	51.0634	20.593	52902	11.8	0.4437	22.7	2.60537	20.6	4.55162	14	30	18.6116	13.9587	34.8967	176.81	1100.41	607.203	609.529	1167.88	4704.08	1693.65	1081.8	367.579	332.682	504.839	379.211	127.955	218.686	809.604	1288.85	1291.18	2491.62	1586.64	3403.59	1435.42	0	0	2.32645
Iowa	Cherokee	0500000US19035	19035	92.9953	1.05998	3.95725	0.59182	0.432824	0.558075	11468	19.8785	49.7218	61.3817	54658	9.7	0.4298	21.4	2.15379	23.1	5.96873	14.2	35.1	NA	NA	252.878	374.956	200.558	374.956	1194.63	1473.67	4115.8	2816.53	1464.95	287.757	915.591	313.917	78.4792	61.0394	200.558	802.232	1403.91	767.353	1892.22	1255.67	4098.36	1316.71	NA	NA	0
Iowa	Chickasaw	0500000US19037	19037	95.4363	0.618522	2.76663	0.351053	0.150451	1.77701	12099	23.9907	49.3898	73.5349	55385	7.3	0.4034	16.9	2.70017	19.8	6.36124	13.3	30.2	NA	NA	41.3257	140.507	190.098	512.439	1396.81	925.696	4049.92	1305.89	900.901	289.28	223.159	165.303	99.1818	57.856	74.3863	628.151	1074.47	1223.24	1942.31	1859.66	3669.72	1107.53	NA	NA	0
Iowa	Clarke	0500000US19039	19039	82.1607	1.10368	14.263	0.817149	1.05062	5.63456	9282	21.5277	49.358	48.1047	51571	13.8	0.4185	16.9	2.83274	17.6	6.42214	13.7	36.6	NA	NA	603.318	732.601	560.224	667.959	355.527	1023.49	1357.47	2111.61	1777.63	958.845	355.527	140.056	161.603	86.1883	140.056	1432.88	1993.1	1012.71	2176.26	1519.07	3221.29	1702.22	NA	NA	0
Iowa	Clay	0500000US19041	19041	93.1759	0.824346	3.80563	0.836742	0.309905	1.46509	16313	28.7588	50.812	34.2893	47874	14.2	0.4223	22.6	3.18071	20.2	5.55643	15.2	35	6.13008	18.3902	85.8211	662.049	269.724	404.585	760.13	1440.57	3708.7	2151.66	1287.32	422.976	1244.41	680.439	104.211	42.9106	67.4309	643.658	2286.52	1097.28	894.992	870.471	4272.67	1440.57	0	0	0
Iowa	Clayton	0500000US19043	19043	95.7849	0.843017	2.03919	0.262019	0.199362	1.18266	17672	22.7003	49.3905	96.5966	52828	9	0.4078	17.2	3.16787	22.4	6.19023	13.3	36	11.3173	84.88	96.1974	28.2933	316.885	497.963	520.598	1663.65	3185.83	1493.89	922.363	209.371	181.077	305.568	135.808	39.6107	107.515	605.478	1097.78	877.094	1929.61	1437.3	2337.03	1318.47	0	5.65867	11.3173
Iowa	Clinton	0500000US19045	19045	91.2743	2.87416	3.12567	0.651361	0.397695	1.03986	47218	67.9483	50.8921	32.2339	50156	11.5	0.4241	19.1	3.22038	19.1	4.86476	13.3	33.3	12.707	91.067	31.7675	74.1243	434.156	1162.69	660.765	1046.21	3665.97	1611.67	1194.46	573.934	499.809	552.755	247.787	36.0032	86.8313	641.704	1162.69	1166.93	2272.44	1863.7	3843.87	1245.29	0	2.11784	0
Iowa	Crawford	0500000US19047	19047	64.9726	3.48525	28.494	2.34293	1.28803	13.4544	17132	23.9881	48.9043	51.8016	53609	13	0.4883	12.8	3.39818	16.9	10.4335	14.3	33.3	5.83703	134.252	2941.86	811.347	250.992	735.466	1681.06	1698.58	2188.89	2002.1	1523.46	671.258	531.17	233.481	215.97	58.3703	280.177	1996.26	1202.43	741.303	858.043	1003.97	3152	1365.87	0	5.83703	5.83703
Iowa	Dallas	0500000US19049	19049	84.9978	2.26547	6.14771	5.0255	0.343757	4.81417	84002	142.789	50.6587	30.5859	84790	6.4	0.4323	49.4	1.71658	11.5	3.93171	7.2	28.6	32.1421	453.561	604.748	334.516	678.555	736.887	597.605	1061.88	3209.45	1794	1657.1	876.17	703.555	422.609	232.137	60.7128	241.661	936.882	1298.78	1077.36	1588.06	1549.96	4918.93	1665.44	0	0	28.5707
Iowa	Davis	0500000US19051	19051	96.5177	0.199623	1.68571	0.321615	0.310525	0.303883	8885	17.6926	50.5157	100	58464	13.7	0.4107	20.5	2.6582	17.5	11.2848	11.7	25.6	NA	NA	258.863	157.569	123.804	393.922	528.981	911.649	2982.55	1823.3	855.374	461.452	348.903	225.098	472.707	45.0197	360.158	1035.45	1170.51	1001.69	1136.75	990.433	1609.45	922.904	NA	NA	0
Iowa	Decatur	0500000US19053	19053	92.4208	1.87579	3.18124	0.785805	0.468948	1.41721	8044	15.1237	50.0634	100	42614	21.4	0.4448	23.5	2.24433	19.1	7.21162	15.6	40.4	NA	NA	NA	111.885	136.748	310.791	323.222	1305.32	1827.45	1317.75	1044.26	571.855	285.927	161.611	186.474	111.885	546.992	546.992	882.645	708.603	2647.94	1317.75	2933.86	1317.75	NA	NA	NA
Iowa	Delaware	0500000US19055	19055	96.315	0.884645	1.56424	0.363232	0.158182	0.30131	17258	29.8747	49.5518	71.4704	61179	8.4	0.4256	16.6	2.06512	18.8	6.2473	11.4	32.8	NA	NA	52.1497	168.038	237.571	805.424	1442.81	2364.12	3320.2	1048.79	903.929	330.282	648.974	660.563	185.421	17.3832	127.477	834.396	956.078	1124.12	2364.12	1500.75	2908.8	956.078	NA	NA	5.79441
Iowa	Des Moines	0500000US19057	19057	87.1302	5.90475	3.07629	1.02713	0.350043	1.16414	39600	95.1633	51.3491	26.7353	49977	14.1	0.4452	20.5	3.25964	19.7	5.27576	15.3	36.9	5.05051	35.3535	126.263	47.9798	133.838	1106.06	691.919	2005.05	3222.22	1585.86	1250	540.404	260.101	343.434	378.788	128.788	303.03	1742.42	2171.72	1083.33	921.717	785.354	2393.94	1500	0	2.52525	0
Iowa	Dickinson	0500000US19059	19059	95.6276	0.454731	2.04629	0.833673	0.221536	1.07294	17056	44.8231	50.3236	35.0453	58099	6.8	0.4363	31.3	3.15256	24.9	4.84891	14.6	27.7	5.86304	29.3152	99.6717	1330.91	727.017	293.152	797.373	1688.56	3312.62	1782.36	1143.29	603.893	1629.92	1037.76	123.124	23.4522	93.8086	551.126	1495.08	1014.31	879.456	1172.61	3166.04	1102.25	0	0	0
Iowa	Dubuque	0500000US19061	19061	90.6457	3.39996	2.51719	1.35771	0.298387	1.54026	96802	159.136	50.5823	27.0167	61321	11.4	0.4385	30.5	2.41429	16.9	4.34997	11.1	33.5	22.7268	89.8742	245.863	205.574	988.616	564.038	1539.22	2394.58	3600.13	1354.31	1223.12	547.509	425.611	526.849	166.319	88.8411	94.0063	554.741	886.345	1227.25	2942.09	1640.46	3248.9	1942.11	1.03304	3.09911	15.4955
Iowa	Emmet	0500000US19063	19063	86.9232	1.1888	9.7698	0.702475	1.57787	2.97351	9551	24.1255	49.7893	39.8952	48542	12.3	0.4744	20.2	2.73998	20.1	6.7507	14.7	40.1	NA	NA	NA	607.266	1078.42	450.215	691.027	1957.91	3109.62	2607.06	994.66	293.163	1026.07	879.489	272.223	94.231	136.111	554.916	1476.29	1298.29	1193.59	1444.87	3025.86	1120.3	NA	NA	NA
Iowa	Fayette	0500000US19065	19065	93.5046	1.36826	2.47711	1.18515	0.274669	0.75769	19929	27.2691	49.5931	70.5795	50015	12.1	0.4459	19.8	2.96065	21.1	5.41789	14.6	33.9	10.0356	95.3385	30.1069	30.1069	220.784	331.176	506.799	1053.74	3121.08	1685.99	1425.06	366.3	260.926	110.392	55.1959	105.374	70.2494	1003.56	1399.97	1404.99	1334.74	1194.24	3025.74	1420.04	0	0	0
Iowa	Floyd	0500000US19067	19067	90.7493	2.67749	3.67362	1.48468	0.336273	1.07201	15858	31.6781	50.5552	52.7326	48110	13.1	0.4469	19.9	2.69135	21.2	6.49959	15.8	40.7	NA	NA	113.507	296.38	315.298	649.514	939.589	737.798	3752.05	1286.42	952.201	220.709	346.828	409.888	208.097	94.5895	88.2835	832.387	1677.39	1544.96	2074.66	1015.26	3209.74	1223.36	NA	NA	6.30597
Iowa	Franklin	0500000US19069	19069	84.4923	0.661794	12.9198	0.582774	0.642039	2.04978	10245	17.6041	49.6345	60.2435	53742	10.9	0.4216	17.7	2.12692	20.6	7.56567	10.1	45.1	NA	NA	107.369	624.695	1307.96	829.673	556.369	566.13	3250.37	1600.78	1444.61	312.347	263.543	390.434	673.499	126.891	527.086	1288.43	1347	1044.41	2098.58	1161.54	3406.54	1366.52	NA	NA	0
Iowa	Fremont	0500000US19071	19071	94.3658	0.700701	3.0602	0.4433	0.3861	0.875431	6968	13.6316	50.1215	100	54281	10.1	0.4145	19.3	1.86285	22	4.88398	13.6	32.7	NA	NA	NA	43.054	401.837	344.432	1047.65	1320.32	2080.94	1478.19	889.782	287.026	516.648	416.188	100.459	14.3513	315.729	731.917	1248.56	1406.43	1564.29	990.241	3272.1	1148.11	NA	NA	NA
Iowa	Greene	0500000US19073	19073	94.1877	0.445385	3.20677	0.489923	0.523327	1.14406	9003	15.8054	50.6736	58.1619	54050	11	0.4054	20.1	2.25926	21.5	5.09572	15.7	41.2	NA	NA	66.6445	166.611	111.074	222.148	633.122	1044.1	3654.34	1221.81	633.122	222.148	333.222	199.933	77.7519	11.1074	211.041	933.022	2088.19	1255.14	1166.28	721.982	2743.53	1121.85	NA	NA	0
Iowa	Grundy	0500000US19075	19075	96.8791	0.463264	1.3329	0.34948	0.130039	0.202577	12341	24.5909	50.6502	100	66965	6.5	0.4225	28	2.47555	20.2	3.65655	10.3	31.1	NA	NA	72.9276	113.443	307.917	486.184	810.307	1158.74	4083.95	1750.26	1199.25	583.421	210.68	145.855	56.7215	89.1338	162.061	850.822	1110.12	469.978	1369.42	1134.43	2844.18	1401.83	NA	NA	0
Iowa	Guthrie	0500000US19077	19077	94.5242	0.559701	2.98508	0.401119	0.373134	0.84317	10674	18.0726	50.0933	100	57075	11.6	0.4076	19.8	2.58528	21.9	6.07607	13.6	33.6	9.36856	112.423	374.742	103.054	571.482	449.691	955.593	1424.02	3194.68	1770.66	936.856	262.32	702.642	384.111	215.477	93.6856	178.003	627.693	1405.28	946.224	1208.54	1264.76	3297.73	1264.76	0	0	28.1057
Iowa	Hamilton	0500000US19079	19079	88.4765	1.15035	6.26003	2.36758	0.508293	1.75381	15110	26.1985	50.1672	50.4817	56273	10.7	0.4103	24.3	2.69608	19.7	5.65598	12.1	33.1	NA	NA	244.871	933.157	350.761	291.198	383.852	1085.37	4374.59	2157.51	1058.9	555.923	185.308	172.071	132.363	79.4176	469.887	919.921	1264.06	1118.46	1568.5	979.484	3262.74	1290.54	NA	NA	0
Iowa	Hancock	0500000US19081	19081	92.8305	0.840179	4.61165	0.57879	0.289395	0.881705	10888	19.0682	49.916	70.0203	61167	8.9	0.3863	23.1	2.31001	21.5	5.45825	12.6	34.1	27.5533	0	119.398	284.717	615.356	385.746	468.406	1864.44	4335.05	2764.51	1478.69	257.164	330.639	468.406	349.008	82.6598	312.27	725.569	1340.93	1239.9	3095.15	1396.03	2387.95	1497.06	0	0	0
Iowa	Hardin	0500000US19083	19083	91.724	1.4821	4.46407	0.995969	0.420915	1.50055	17127	30.0841	49.8044	71.0847	53872	8.9	0.409	19.8	2.84918	21.1	5.34697	11.5	42.1	5.83873	46.7099	46.7099	268.582	578.035	402.873	496.292	1372.1	3707.6	1582.3	893.326	455.421	443.744	461.26	140.13	99.2585	239.388	1167.75	2417.24	1045.13	1062.65	1512.23	4011.21	1389.62	0	0	0
Iowa	Harrison	0500000US19085	19085	95.9742	0.403283	1.81123	0.353757	0.353757	0.282825	14143	20.2959	50.0142	81.116	60063	10.8	0.4022	18.8	2.2082	19.1	5.40612	12.9	39.8	70.7064	42.4238	56.5651	197.978	304.037	374.744	1025.24	3167.64	2545.43	2439.37	1180.8	395.956	289.896	551.51	70.7064	28.2825	183.837	678.781	1187.87	876.759	1378.77	1894.93	3620.17	1498.97	0	0	0
Iowa	Henry	0500000US19087	19087	87.9155	2.64614	4.96337	2.60627	0.383715	1.4855	19926	45.8823	48.4278	57.1308	52428	10	0.4158	20.1	2.4739	18.1	5.51421	13.9	34.8	25.0928	135.501	200.743	55.2043	140.52	918.398	2574.53	1871.93	3462.81	3086.42	1179.36	356.318	245.91	281.04	210.78	80.2971	316.17	1284.75	1751.48	1646.09	1626.02	1094.05	3653.52	1450.37	0	5.01857	0
Iowa	Howard	0500000US19089	19089	96.4406	0.566017	1.61097	0.337433	0.206814	0.118739	9264	19.5755	50.1252	62.9939	52742	12.8	0.4145	14.9	2.52896	20.3	6.33191	10.8	31.6	NA	NA	21.5889	161.917	226.684	949.914	615.285	1079.45	2936.1	1748.7	1921.42	906.736	356.218	205.095	64.7668	43.1779	43.1779	550.518	1079.45	1230.57	2137.31	1543.61	2936.1	960.708	NA	NA	0
Iowa	Humboldt	0500000US19091	19091	92.7935	0.597046	4.86017	0.51325	0.345658	2.05938	9566	22.0228	50.7385	46.5818	52219	11.5	0.4252	20.8	2.50965	20.5	5.40253	13.4	29.6	NA	NA	146.352	355.425	386.787	658.582	480.87	2069.83	4171.02	1965.29	1118.54	365.879	522.685	114.991	83.6295	104.537	585.407	1369.43	1777.13	1609.87	1787.58	2341.63	4212.84	899.017	NA	NA	10.4537
Iowa	Ida	0500000US19093	19093	95.2054	0.423915	2.45578	0.613945	0.350826	0.766339	6916	16.0275	50.0804	100	55969	11.3	0.4608	19	1.95551	21.9	4.83446	14.3	30.3	NA	NA	NA	115.674	101.215	216.888	1344.71	1590.51	3990.75	2544.82	1257.95	274.725	1041.06	375.94	159.051	43.3777	289.184	1127.82	1633.89	1127.82	2082.13	1229.03	3889.53	1272.41	NA	NA	NA
Iowa	Iowa	0500000US19095	19095	94.6224	0.594759	3.09151	0.501828	0.260207	0.388721	16207	27.6357	50.1518	82.1828	58570	8.4	0.4397	19.1	2.06592	18.1	4.36916	12.3	31.5	30.8509	92.5526	80.2123	104.893	246.807	160.425	721.91	1573.39	3085.09	944.037	1067.44	431.912	333.189	234.467	129.574	18.5105	0	1018.08	1647.44	1271.06	1400.63	1468.5	4794.22	1696.8	0	0	0
Iowa	Jackson	0500000US19097	19097	95.3427	0.617538	1.61075	0.370523	0.329354	0.355762	19395	30.4933	50.0926	53.2698	54070	13	0.4267	18.8	2.75339	20.2	5.40895	12.1	31.1	5.15597	20.6239	36.0918	72.1836	556.845	417.633	824.955	2031.45	3634.96	1603.51	1072.44	510.441	309.358	257.798	221.707	36.0918	36.0918	546.533	1227.12	850.735	2629.54	2201.6	3248.26	1221.96	0	0	0
Iowa	Jasper	0500000US19099	19099	93.1973	2.21014	2.4578	0.67031	0.374189	0.479792	36891	50.5073	48.8626	57.5077	55727	10.9	0.4093	17.9	2.62639	18.8	4.21429	14	36.1	18.9748	401.182	284.622	157.22	365.943	365.943	826.76	1160.17	2564.31	1753.82	1341.79	1176.44	525.874	224.987	230.409	35.2389	878.263	921.634	1599.31	1019.22	1271.31	1458.35	2960.07	1631.83	0	2.71069	43.371
Iowa	Jefferson	0500000US19101	19101	80.6213	2.45362	3.13911	11.9634	0.315543	9.42081	18077	41.5066	44.9051	38.7283	43378	17.9	0.5016	31.6	2.37966	20.2	7.45948	11.1	28.2	NA	NA	132.765	138.297	116.17	243.403	132.765	763.401	2500.41	1654.04	1134.04	221.276	127.234	99.574	82.9784	22.1276	94.0422	1167.23	1670.63	995.74	1388.5	1416.16	2954.03	1936.16	NA	NA	0
Iowa	Johnson	0500000US19103	19103	77.9664	7.02697	5.79863	6.83591	0.371546	8.00947	147001	239.81	50.4092	18.5365	61640	18.2	0.4929	53	1.91933	10.8	5.5069	7.1	26.4	51.7003	271.427	94.5572	389.113	486.391	1462.58	795.233	711.56	2344.88	1002.03	889.79	388.433	357.821	523.126	144.217	50.3398	101.36	741.492	1002.03	561.901	1381.62	1457.81	5859.82	1733.32	0	4.0816	2.0408
Iowa	Jones	0500000US19105	19105	93.2703	2.7044	2.11627	0.915928	0.395295	0.98697	20568	35.7322	48.3465	57.9562	56012	9.6	0.4308	18.4	2.97596	19.6	5.111	11.7	37.6	19.4477	87.5146	72.9288	87.5146	325.749	257.682	627.188	1395.37	8522.95	1210.62	938.351	291.715	257.682	272.268	257.682	19.4477	4.86192	831.389	1448.85	1302.99	1935.04	1429.4	3495.72	1220.34	0	0	0
Iowa	Keokuk	0500000US19107	19107	96.1174	0.616137	1.87775	0.322738	0.215159	0.666667	10200	17.6112	49.1345	100	51043	9.9	0.4387	18.2	2.88915	21.2	6.57662	14.6	36.6	19.6078	9.80392	107.843	49.0196	107.843	352.941	549.02	892.157	4068.63	1607.84	774.51	421.569	225.49	156.863	98.0392	78.4314	323.529	774.51	2049.02	1176.47	1196.08	1000	2401.96	1460.78	0	0	0
Iowa	Kossuth	0500000US19109	19109	94.3386	1.033	2.85753	0.61041	0.395761	0.749585	15075	15.4977	49.6445	65.6437	54146	10	0.4098	18.3	2.0202	22.7	5.00175	15.4	35.9	6.6335	6.6335	59.7015	139.303	298.507	298.507	1180.76	1452.74	3867.33	3031.51	2003.32	756.219	696.517	431.177	99.5025	26.534	378.109	1021.56	1658.37	829.187	1227.2	1930.35	2520.73	961.857	0	0	0
Iowa	Lee	0500000US19111	19111	90.668	3.04801	3.61474	0.660696	0.32007	0.579022	34541	66.7397	49.608	40.6168	48571	14.2	0.425	15.7	3.9885	19.6	5.05477	16.4	40.3	NA	NA	52.112	63.6924	112.909	1019.08	694.826	1198.58	2831.42	2333.46	1441.76	457.427	312.672	202.658	234.504	170.811	338.728	2266.87	2041.05	717.987	813.526	1160.94	2727.19	1302.8	NA	NA	0
Iowa	Linn	0500000US19113	19113	85.5358	5.72	3.35179	2.59264	0.270463	2.46127	222121	309.767	50.7474	12.748	64862	9.4	0.4308	33	2.77183	15.2	4.16834	10.1	34.4	42.3193	260.669	126.958	118.404	380.873	418.241	574.011	1116.51	3495.84	966.14	866.195	367.818	242.661	305.689	199.891	100.846	126.508	1092.65	1545.55	1041.77	1465.87	1874.2	4882.02	1490.18	0.90041	19.3588	15.307
Iowa	Louisa	0500000US19115	19115	77.8046	0.895335	16.1698	4.02006	0.465574	7.65392	11223	27.9339	48.9659	100	53943	11	0.4218	14.2	2.61728	17.4	8.92034	11.5	37.2	NA	NA	641.54	124.744	151.475	178.205	392.052	1078.14	2860.2	1719.68	953.399	338.59	249.488	249.488	133.654	71.2822	62.3719	1274.17	1853.34	507.886	677.181	1782.05	3011.67	1193.98	NA	NA	80.1925
Iowa	Lucas	0500000US19117	19117	96.0902	0.347021	2.20937	0.347021	0.300752	1.7099	8597	19.9651	49.0341	56.2486	50206	12.2	0.4578	17	1.99239	21.1	5.57739	16.4	31.5	NA	NA	NA	151.216	139.584	639.758	721.182	744.446	1302.78	2896.36	1105.04	302.431	476.911	232.639	151.216	11.632	34.8959	814.238	2233.34	1163.2	1395.84	1186.46	2942.89	1267.88	NA	NA	NA
Iowa	Lyon	0500000US19119	19119	95.3857	0.321734	2.62467	0.355601	0.321734	1.12159	11769	20.0273	49.2507	100	64352	6	0.3765	21.4	1.53979	17.6	6.33423	10.7	39	NA	NA	93.4659	135.95	501.317	450.336	2064.75	1741.86	3883.08	1724.87	1172.57	458.833	484.323	509.814	144.447	110.46	110.46	620.274	1223.55	1019.63	1325.52	1053.62	3526.21	611.777	NA	NA	0
Iowa	Madison	0500000US19121	19121	94.8982	0.529263	2.3386	0.775432	0.39387	0.748899	15890	28.3242	50.0646	67.836	64512	7.8	0.4349	23.9	3.15589	16.4	4.7519	12.6	36.8	6.29327	44.0529	132.159	56.6394	365.009	434.235	560.101	906.23	1950.91	1680.3	2064.19	673.379	604.154	427.942	409.062	50.3461	207.678	1063.56	1246.07	1038.39	1038.39	1139.08	2485.84	931.403	0	6.29327	6.29327
Iowa	Mahaska	0500000US19123	19123	92.7864	1.66818	2.40455	1.61818	0.440909	1.27432	22208	38.9035	49.35	43.948	52950	14.5	0.4465	22.3	2.47114	17.8	5.05011	13.6	33.2	9.00576	54.0346	364.733	90.0576	90.0576	396.254	990.634	1553.49	2355.01	1972.26	1314.84	445.785	270.173	360.231	175.612	40.5259	103.566	990.634	1666.07	1742.62	1859.69	1310.34	2526.12	1170.75	0	4.50288	40.5259
Iowa	Marion	0500000US19125	19125	94.3874	0.838148	1.99659	1.39791	0.236477	0.379438	33207	59.8878	49.9955	48.6895	58492	10.4	0.4038	26.4	2.03373	17.3	4.19966	14.1	33.7	NA	NA	66.2511	105.399	243.924	1029.9	891.378	1108.2	2797.6	1906.22	1445.48	581.203	367.392	240.913	174.662	39.1484	183.696	1340.08	1806.85	1189.51	1596.05	1195.53	2933.12	1219.62	NA	NA	0
Iowa	Marshall	0500000US19127	19127	69.9632	1.99595	22.4482	3.82682	0.882919	9.40379	40271	70.3423	49.3985	33.9254	54027	10.3	0.4024	19	4.43136	17.3	8.13982	11.9	34.6	19.8654	1221.72	985.821	297.981	903.876	682.874	392.342	1072.73	3215.71	1231.66	893.944	521.467	332.746	153.957	141.541	59.5962	129.125	1077.7	1770.5	975.888	722.604	946.09	4042.61	1286.29	0	4.96635	34.7645
Iowa	Mills	0500000US19129	19129	93.9255	0.650601	3.31275	0.404966	0.677156	0.554924	14957	34.1943	49.678	59.5724	69177	8.8	0.4151	23.7	2.06651	17.3	4.44112	15.3	32.8	NA	NA	113.659	100.287	300.862	347.663	521.495	1798.49	3951.33	1444.14	802.3	481.38	521.495	374.407	113.659	93.6017	33.4292	889.216	895.902	922.645	1397.34	1571.17	3824.3	1698.2	NA	NA	0
Iowa	Mitchell	0500000US19131	19131	96.679	0.605545	1.40978	0.444697	0.198694	0.253974	10631	22.6611	50.1561	67.1956	55553	8.4	0.4127	17.7	1.86671	21.5	7.00483	12.6	32	18.8129	9.40645	9.40645	225.755	451.51	357.445	808.955	1147.59	4599.76	2229.33	1241.65	169.316	470.323	65.8452	94.0645	18.8129	56.4387	808.955	1740.19	1175.81	1777.82	1204.03	3254.63	1006.49	0	0	0
Iowa	Monona	0500000US19133	19133	94.3542	0.576103	2.22376	0.299574	1.37113	0.466121	8796	12.6731	51.2041	71.1998	45252	16.4	0.4618	16.7	2.76032	24.3	6.46492	14.6	37.9	56.844	45.4752	181.901	522.965	216.007	193.27	727.603	1148.25	1955.43	1193.72	2023.65	386.539	386.539	329.695	45.4752	90.9504	352.433	557.071	1148.25	1023.19	1693.95	943.611	2751.25	1341.52	0	0	0
Iowa	Monroe	0500000US19135	19135	94.8909	0.667523	2.79846	0.42362	0.243902	0.0890245	7863	18.1294	50.475	55.1694	49549	12.7	0.4075	16.6	2.92458	19.1	5.79547	12.6	33.5	NA	NA	NA	152.614	203.485	585.018	661.325	1475.26	2162.02	2950.53	1983.98	661.325	343.38	419.687	101.742	76.3068	648.607	724.914	2073	1615.16	1068.29	1208.19	2823.35	1322.65	NA	NA	NA
Iowa	Montgomery	0500000US19137	19137	93.322	0.529841	4.16875	0.389883	0.539838	1.41802	10155	23.9451	51.2546	47.8864	47648	14.3	0.4644	17.5	2.43754	20.7	6.57045	15.9	26.1	9.84737	0	68.9316	19.6947	324.963	384.047	226.489	1063.52	2688.33	2796.65	1496.8	413.589	187.1	403.742	108.321	9.84737	324.963	531.758	1871	1674.05	1506.65	758.247	3042.84	1585.43	0	0	0
Iowa	Muscatine	0500000US19139	19139	76.4355	2.52044	18.3186	1.14608	0.724452	3.31781	42950	98.1842	50.0291	25.5515	57348	10.1	0.4153	22	2.64562	15.8	5.1694	10.3	36.5	41.9092	763.679	491.269	151.339	449.36	367.87	402.794	1110.59	3117.58	1448.2	1003.49	447.031	596.042	547.148	381.839	69.8487	149.01	903.376	1804.42	656.577	770.664	1268.92	3743.89	1322.47	2.32829	34.9243	58.2072
Iowa	O'Brien	0500000US19141	19141	92.0809	0.946532	5.10838	0.852601	0.368497	1.7612	13911	24.2761	49.9494	66.2731	53045	10	0.4233	19.9	1.98496	20.6	5.62108	13.7	28.5	NA	NA	165.337	380.993	222.845	632.593	1603.05	2832.29	3587.09	1948.1	977.644	503.199	970.455	395.371	93.4512	0	129.394	438.502	567.896	1049.53	1236.43	1538.35	4025.59	1063.91	NA	NA	0
Iowa	Osceola	0500000US19143	19143	88.2947	0.496689	8.52649	0.993378	0.562914	3.64677	6115	15.3379	48.9735	58.372	58125	10.4	0.4015	18.1	1.93622	20.5	7.58024	12.3	32	NA	NA	392.478	359.771	343.418	359.771	1357.32	2240.39	3581.36	1242.85	670.482	376.124	686.836	915.781	212.592	0	98.1194	441.537	703.189	1733.44	1455.44	1046.61	3188.88	1128.37	NA	NA	0
Iowa	Page	0500000US19145	19145	90.7601	2.66247	3.58056	0.937766	0.780379	1.41899	15363	28.719	47.2031	33.3543	49974	11.1	0.4244	21.3	2.50902	21.3	6.19921	16.5	44.2	13.0183	32.5457	45.564	39.0549	331.966	273.384	683.46	1458.05	4628	1432.01	982.881	1581.72	618.369	358.003	117.165	65.0915	78.1097	1119.57	1152.12	1627.29	1392.96	761.57	1926.71	898.262	0	0	0
Iowa	Palo Alto	0500000US19147	19147	92.8547	1.72472	3.13585	0.895957	0.492776	2.99282	9055	16.0589	50.1736	61.4903	52462	6.5	0.4059	25	2.1859	21.4	4.68055	14.5	31.6	NA	NA	NA	265.047	474.876	496.963	1159.58	1424.63	3379.35	1766.98	1314.19	717.835	806.184	474.876	176.698	11.0436	176.698	717.835	1700.72	717.835	960.795	1225.84	3335.17	1281.06	NA	NA	NA
Iowa	Plymouth	0500000US19149	19149	91.1895	0.864714	5.65451	0.69735	1.05997	1.62147	25039	29.0198	50.0697	62.9393	64296	8.1	0.3995	21	1.88692	18	5.19702	11	32.1	NA	NA	479.252	694.916	527.178	1222.09	1901.03	2480.13	3770.12	2312.39	794.76	387.396	818.723	511.203	111.826	43.9315	91.8567	635.009	1086.31	746.835	1058.35	1022.41	3366.75	1010.42	NA	NA	7.98754
Iowa	Pocahontas	0500000US19151	19151	92.819	0.905045	3.88724	0.489614	0.534125	1.81212	6898	11.95	50.2374	100	49877	13.3	0.4037	14.7	1.83252	22.6	5.9476	14.7	37.7	NA	NA	144.97	1087.27	362.424	260.945	623.369	1333.72	4610.03	2029.57	1000.29	202.957	333.43	318.933	86.9817	0	188.46	608.872	1913.6	1246.74	1362.71	1014.79	3029.86	985.793	NA	NA	0
Iowa	Polk	0500000US19153	19153	77.1857	6.87453	8.52682	5.07754	0.386286	5.19953	474274	828.811	50.689	4.90874	66044	10.3	0.4437	36.1	2.53673	12.4	5.51049	10.9	31.9	17.0787	230.879	652.155	394.287	731.645	813.032	598.599	947.132	2827.9	1573.35	1363.56	702.547	677.667	479.891	222.867	69.58	183.227	993.308	1537.72	956.198	1304.52	1501.66	5048.98	1519.16	0.210849	7.59055	20.2415
Iowa	Pottawattamie	0500000US19155	19155	87.4515	1.6283	7.84643	0.935499	0.758021	2.44912	93503	98.3718	50.7874	26.4196	57467	10.8	0.4259	21.2	2.3303	16.5	5.58909	14.2	41.1	5.34742	34.2235	249.19	467.365	531.534	474.851	664.15	1398.89	3131.45	1948.6	1102.64	465.226	608.537	669.497	202.133	72.7249	158.284	1155.04	1212.8	1132.58	1673.74	1549.68	5083.26	1668.4	0	2.13897	6.41691
Iowa	Poweshiek	0500000US19157	19157	91.1065	1.54554	3.42799	2.05359	0.45457	2.20371	18605	31.8077	51.5429	51.9932	53520	11.4	0.452	25.1	2.31912	19.7	5.51348	9.9	31.3	32.2494	274.12	177.372	75.2486	220.371	209.621	795.485	1107.23	2536.95	1085.73	994.356	381.618	241.87	139.747	145.122	32.2494	139.747	591.239	1349.1	1123.35	1375.97	1472.72	2719.7	1725.34	5.3749	5.3749	32.2494
Iowa	Ringgold	0500000US19159	19159	94.847	0.785024	2.77778	0.523349	0.281803	0.943018	4984	9.30727	50.6039	100	52005	11.2	0.4713	20.6	2.77338	24.1	7.57856	13.7	32.7	NA	NA	NA	220.706	120.385	200.642	441.413	1043.34	2528.09	2728.73	2146.87	521.669	581.862	300.963	300.963	120.385	120.385	802.568	601.926	983.146	1946.23	1625.2	3711.88	1444.62	NA	NA	NA
Iowa	Sac	0500000US19161	19161	94.6702	0.298385	3.28223	0.4733	0.174915	0.912039	9868	17.1612	50.7048	100	54958	11.5	0.4152	20.6	2.37057	22.8	5.98325	10.7	30.6	NA	NA	192.542	435.752	182.408	385.083	1641.67	1520.06	4610.86	1570.73	1053.91	283.745	709.364	516.822	131.739	30.4013	233.077	618.16	1195.78	942.44	1591	1064.05	3850.83	1357.92	NA	NA	0
Iowa	Scott	0500000US19163	19163	79.6506	7.4866	6.85526	3.04127	0.389536	2.31357	172288	376.106	50.9623	13.5107	58803	11.4	0.4516	31.9	2.95472	15.3	5.02531	10.5	33.1	12.1889	121.309	76.6159	180.512	524.122	390.625	547.92	1209.6	3629.39	1547.99	1207.28	435.318	664.004	837.551	362.184	55.7207	113.763	888.048	1009.36	697.089	1292.6	2104.62	4108.24	1316.4	0	4.06296	1.74127
Iowa	Shelby	0500000US19165	19165	94.2823	0.803248	3.01434	0.535498	0.475039	0.949205	11694	19.7943	50.5528	59.4477	55489	9.8	0.4305	20.8	1.98466	22.3	5.15108	14	34.6	25.6542	51.3084	239.439	598.598	419.018	521.635	530.186	1265.61	3027.19	1445.19	1299.81	410.467	778.177	495.981	111.168	51.3084	34.2056	906.448	1701.73	1718.83	1539.25	1419.53	3155.46	1291.26	0	0	0
Iowa	Sioux	0500000US19167	19167	86.4276	0.610158	11.106	0.988284	0.515626	4.23546	34825	45.3503	49.6548	50.8248	67178	6.5	0.3844	28.1	1.78143	14.9	6.67688	8.7	28.5	11.486	20.1005	783.92	499.641	373.295	918.88	2549.89	2495.33	3118.45	1734.39	804.02	381.91	588.658	370.424	169.419	48.8155	77.5305	364.681	548.457	625.987	1430.01	806.892	3408.47	723.618	0	0	0
Iowa	Story	0500000US19169	19169	83.3413	2.74196	3.55334	8.57449	0.26808	7.60508	96922	169.284	47.7835	16.9351	54554	20.9	0.4643	51.1	1.58598	11.3	5.29737	7.4	26.2	4.12703	27.8575	88.7311	625.245	390.004	1478.51	1022.47	751.119	2722.81	1177.24	1040.01	496.275	605.642	400.322	199.129	39.2068	203.256	605.642	886.28	674.769	1031.76	784.136	3447.1	1359.86	0	1.03176	0
Iowa	Tama	0500000US19171	19171	80.1585	0.810459	10.2934	0.520587	8.41221	2.84781	17136	23.7667	49.8876	72.3983	55898	11.1	0.3982	16.1	2.9551	19.2	7.69174	11.4	35.4	81.6993	1493.93	781.979	274.276	490.196	513.539	852.007	1663.17	2964.52	1167.13	1062.09	390.99	245.098	186.741	140.056	105.042	64.1923	717.787	1674.84	717.787	968.721	1336.37	3285.48	1073.76	0	40.8497	116.713
Iowa	Taylor	0500000US19173	19173	89.8885	0.355355	8.17315	0.468422	0.306897	2.85438	6201	11.6582	49.2651	100	48717	10.6	0.4379	14.9	1.98327	21.9	6.91332	15.7	32.2	16.1264	0	886.954	370.908	225.77	322.529	709.563	1870.67	3193.03	1225.61	1096.6	370.908	80.6322	193.517	145.138	64.5057	48.3793	612.804	677.31	983.712	3225.29	967.586	2112.56	1725.53	0	0	0
Iowa	Union	0500000US19175	19175	93.7616	1.14896	3.15559	0.784853	0.44502	1.13226	12453	29.395	51.5252	39.2293	47518	13.4	0.4312	17.2	3.5451	19.7	5.96349	16.8	40.6	NA	NA	64.2415	144.543	345.298	184.694	449.691	1140.29	3991.01	1975.43	899.382	313.178	313.178	345.298	200.755	72.2717	0	505.902	1453.47	931.502	2633.9	1798.76	2401.03	1517.71	NA	NA	0
Iowa	Van Buren	0500000US19177	19177	95.9117	0.299145	1.69516	0.555556	0.242165	0.0553787	7223	14.8988	48.5328	100	47083	11.7	0.4639	14.1	2.70049	21.2	7.91082	14.2	32.9	27.6893	83.068	13.8447	152.291	138.447	982.971	290.738	1107.57	2256.68	1259.86	830.68	276.893	152.291	124.602	83.068	41.534	110.757	1204.49	1605.98	1052.19	1564.45	1550.6	2658.18	1398.31	0	0	0
Iowa	Wapello	0500000US19179	19179	81.4515	3.71822	10.9303	1.44582	0.829428	5.2952	35315	81.7789	50.1804	30.4674	45233	15.7	0.4409	18	3.41968	17.1	6.79455	14.1	32.3	2.83166	45.3065	1650.86	285.997	362.452	736.231	775.874	846.666	2613.62	1582.9	1294.07	1110.01	651.281	124.593	172.731	50.9698	158.573	985.417	2010.48	1679.17	1509.27	1472.46	3480.11	1580.07	0	0	33.9799
Iowa	Warren	0500000US19181	19181	93.9537	0.857881	2.95166	0.683563	0.327092	0.528758	49361	86.6233	50.6953	41.9556	74383	8	0.4044	31.7	2.27955	15.2	3.8548	11.6	34	8.10356	42.5437	230.952	228.926	536.861	540.913	415.308	913.677	2903.1	1950.93	1898.26	615.871	650.311	599.664	237.029	81.0356	186.382	1008.89	1679.46	1229.72	1580.19	1458.64	4228.03	1634.89	0	0	0
Iowa	Washington	0500000US19183	19183	90.5424	1.04331	6.46764	0.600696	0.338738	1.58967	22143	38.9287	50.5939	69.4618	61769	9.4	0.3906	21.5	2.33441	18.6	5.91281	11.2	34.2	153.547	496.771	207.741	180.644	248.385	275.482	699.995	1029.67	3337.4	1919.34	1761.28	465.158	284.514	289.03	189.676	90.322	158.063	1124.51	2673.53	1151.61	1142.57	1594.18	4335.46	1440.64	9.0322	22.5805	4.5161
Iowa	Wayne	0500000US19185	19185	95.985	0.453054	1.64037	0.54679	0.234338	0.218307	6413	12.2039	50.8514	100	45017	12.1	0.4475	13	2.74467	21.6	7.41632	15.8	39.1	NA	NA	0	109.153	109.153	576.953	576.953	1138.31	2214.25	1247.47	670.513	343.053	1029.16	233.9	202.713	93.56	265.087	779.666	997.973	1387.81	1434.59	1762.05	2837.99	1465.77	NA	NA	0
Iowa	Webster	0500000US19187	19187	86.9035	4.45186	5.141	1.24321	0.512722	1.81734	36757	51.3596	48.2344	33.9121	44261	14	0.4431	19.6	3.25501	17.5	5.85965	13.8	37.5	2.72057	10.8823	100.661	342.792	1471.83	895.068	927.714	1814.62	4497.1	2056.75	873.303	391.762	342.792	152.352	97.9405	193.16	691.025	1504.48	1713.96	995.729	1161.68	1787.41	4456.29	1414.7	0	0	2.72057
Iowa	Winnebago	0500000US19189	19189	91.3196	1.47366	4.58262	1.06484	0.3803	1.1541	10571	26.3953	50.7036	66.1237	51002	9.3	0.3871	22.4	2.59088	20.2	5.08221	14.8	39.8	NA	NA	85.1386	141.898	425.693	879.765	1608.17	1986.57	3727.18	1570.33	1362.22	406.773	472.992	577.05	321.635	104.058	217.576	993.284	1835.21	1154.1	3244.73	1873.05	3263.65	1418.98	NA	NA	0
Iowa	Winneshiek	0500000US19191	19191	95.0072	0.793849	2.23676	1.17829	0.129812	1.696	20401	29.5738	50.1073	58.9808	62820	9.1	0.4005	29.7	2.67516	19.4	4.65051	11.3	33.2	14.7052	68.6241	34.312	44.1155	220.577	715.651	598.01	970.541	2284.2	1843.05	1333.27	784.275	387.236	308.808	53.9189	161.757	44.1155	357.826	730.356	637.224	1593.06	1622.47	2460.66	1161.71	0	0	0
Iowa	Woodbury	0500000US19193	19193	72.3266	3.71176	16.976	2.98521	2.84282	4.47763	102398	117.309	50.4432	17.4568	55483	12.8	0.4363	23	2.48781	14.4	8.12993	12.5	35.4	3.90633	896.502	1802.77	406.258	435.555	509.776	1576.2	1927.77	2679.74	1811.56	910.174	434.579	830.094	479.502	143.557	50.7822	119.143	817.399	1761.75	1443.39	1242.21	1023.46	5291.12	1358.42	0	0.976582	34.1804
Iowa	Worth	0500000US19195	19195	94.2305	0.818462	3.07259	0.630618	0.348853	0.240353	7489	18.7168	49.4566	100	54329	10.4	0.4119	15.5	2.71504	19.8	5.7479	14.3	32.6	NA	NA	26.7058	146.882	614.234	267.058	440.646	640.94	2830.82	2069.7	1335.29	413.94	267.058	707.705	320.47	93.4704	13.3529	1722.53	1442.12	1362	1775.94	1241.82	4206.17	1335.29	NA	NA	0
Iowa	Wright	0500000US19197	19197	84.8936	0.693459	12.7187	0.504334	0.496454	3.19431	12804	22.0602	49.7321	56.7995	50198	11.5	0.4314	17.7	2.58875	21.6	7.00806	14.2	36.5	7.81006	15.6201	1390.19	1515.15	507.654	624.805	679.475	1530.77	3780.07	1897.84	1241.8	328.022	312.402	390.503	273.352	78.1006	359.263	1398	1515.15	1515.15	1765.07	1710.4	4225.24	952.827	0	0	0
Kansas	Allen	0500000US20001	20001	89.9871	1.97686	3.75281	0.76342	0.980392	0.411718	12630	25.2451	50.7313	57.1535	42679	17.3	0.4337	20.4	4.02344	20.3	9.11914	18.3	38.3	NA	NA	NA	NA	71.2589	110.847	427.553	324.624	1987.33	2446.56	2351.54	1163.9	680.918	205.859	47.5059	102.93	791.766	1694.38	1718.13	1124.31	2304.04	3713.38	8305.62	1551.86	NA	NA	NA
Kansas	Anderson	0500000US20003	20003	94.5291	0.621985	1.94212	0.685453	0.685453	0.369333	7852	13.5464	50.3554	58.825	46274	12.7	0.4181	17.5	3.48415	21	10.3858	13.7	35.3	NA	NA	NA	38.2068	292.919	101.885	636.78	1655.63	2165.05	2661.74	2152.32	636.78	203.77	89.1493	76.4137	127.356	369.333	1031.58	1349.97	662.252	1133.47	2610.8	7590.42	1171.68	NA	NA	NA
Kansas	Atchison	0500000US20005	20005	88.3098	4.84777	3.10011	0.642253	0.697832	0.702805	16363	37.95	51.4543	34.1527	48667	14	0.45	21.9	4.6242	16.7	7.41396	15.3	43.4	6.11135	55.0021	73.3362	73.3362	165.006	965.593	684.471	1258.94	2053.41	2413.98	1106.15	501.131	232.231	275.011	122.227	0	935.036	1949.52	1595.06	922.814	1106.15	2279.53	6728.6	996.15	0	0	0
Kansas	Barber	0500000US20007	20007	91.6145	0.805009	4.24866	0.514311	1.36404	0.443693	4733	4.17346	48.5465	100	50613	15.7	0.4706	18.3	2.58765	21.5	13.8944	15.8	27.5	NA	NA	0	0	63.3847	42.2565	63.3847	1373.34	2598.77	1986.06	1500.11	63.3847	84.513	105.641	0	0	147.898	633.847	1035.28	887.386	2514.26	1478.98	5915.91	1288.82	NA	NA	0
Kansas	Barton	0500000US20009	20009	81.1689	1.34426	15.235	0.260427	0.907663	4.69187	26791	29.9256	50.5994	31.7554	50198	14.3	0.4445	18.4	3.30277	18.2	12.8911	15.2	39.1	7.46519	26.1282	130.641	48.5238	212.758	612.146	854.765	1082.45	3392.93	1952.15	1030.2	242.619	93.3149	41.0586	63.4541	0	339.666	951.812	2176.1	1496.77	1541.56	1395.99	5277.89	1209.36	0	0	3.7326
Kansas	Bourbon	0500000US20011	20011	89.7564	2.96868	2.85266	1.20112	0.907664	0.238063	14702	23.1361	50.5767	47.9668	40733	17	0.4628	20.6	4.18539	19.2	10.3347	20.5	34.8	20.4054	20.4054	13.6036	129.234	285.675	156.441	693.783	768.603	1748.06	2768.33	1666.44	435.315	360.495	482.927	156.441	95.2251	1680.04	3047.2	1469.19	809.414	1278.74	1958.92	8270.98	1421.58	0	6.8018	0
Kansas	Brown	0500000US20013	20013	82.8506	1.18775	4.74057	0.44801	9.54365	0.57947	9664	16.9286	50.646	68.4395	48547	11.3	0.4271	21.8	3.04502	19.2	10.5112	16	36.8	NA	NA	NA	51.7384	258.692	331.126	713.99	1252.07	5194.54	3073.26	1262.42	341.474	206.954	31.043	62.0861	20.6954	475.993	1231.37	796.772	1221.03	2535.18	1883.28	5546.36	1065.81	NA	NA	NA
Kansas	Butler	0500000US20015	20015	88.5	2.00255	5.02209	1.33603	1.10387	1.43377	66468	46.4909	49.6832	40.4736	63272	10	0.411	29	3.45983	14.4	7.89493	11.4	35.2	7.52242	16.5493	31.5942	36.1076	231.69	389.661	768.791	883.132	2852.5	3046.58	1972.38	603.298	263.285	160.98	157.971	108.323	386.652	1713.61	1907.68	1066.68	1179.51	1675.99	7714.99	1009.51	0	0	0
Kansas	Chase	0500000US20017	20017	91.0232	1.25523	5.05896	0.304298	0.684671	0.26465	2645	3.42151	49.1061	100	46295	11.5	0.436	21.6	2.62803	23.5	10.3195	17.3	34.5	NA	NA	113.422	0	75.6144	2646.5	264.65	907.372	3024.57	1928.17	907.372	604.915	340.265	0	567.108	151.229	378.072	604.915	680.529	1776.94	1852.55	1890.36	6616.26	1096.41	NA	NA	0
Kansas	Chautauqua	0500000US20019	20019	85.6754	0.876398	3.9589	0.0906618	5.8628	0	3367	5.27018	48.5343	100	38690	17.1	0.4662	16.8	4.02258	25.9	16.2942	22.3	31.9	29.7	89.1001	0	0	29.7	118.8	297	386.1	1455.3	3207.6	1395.9	653.401	207.9	59.4001	0	118.8	891.001	1485	2821.5	1960.2	1425.6	2465.1	4930.2	772.201	0	0	0
Kansas	Cherokee	0500000US20021	20021	87.6693	0.794404	2.77292	0.489633	4.24182	0.885347	20331	34.6022	50.8169	49.0626	41103	14.7	0.4057	19.1	3.75274	18.4	10.6247	22.5	41.8	14.7558	24.593	9.83719	103.291	211.5	919.778	1273.92	959.126	2144.51	3015.1	2188.78	737.79	270.523	275.441	118.046	614.825	1800.21	1628.06	919.778	796.813	845.999	1175.54	7918.94	2159.26	0	0	0
Kansas	Cheyenne	0500000US20023	20023	90.188	0.338346	6.2782	2.06767	0.338346	3.10049	2677	2.62481	49.3233	100	46833	11.9	0.4289	26.3	2.36101	26.2	13.5135	15.7	32.2	NA	NA	0	0	0	186.776	2278.67	2577.51	2652.22	2839	2017.18	560.329	186.776	149.421	224.131	112.066	186.776	373.552	1195.37	784.46	1531.57	1232.72	4744.12	709.75	NA	NA	0
Kansas	Clark	0500000US20025	20025	84.0399	0.349127	10.8229	1.29676	1.29676	1.75353	2053	2.10643	50.3741	100	50368	11.3	0.3962	31.5	2.44131	21.4	12.4516	13.7	32	NA	NA	1558.69	48.7092	487.092	146.128	243.546	1120.31	3166.1	2679.01	1704.82	584.51	243.546	243.546	0	0	146.128	1558.69	1607.4	730.638	1022.89	1266.44	4822.21	584.51	NA	NA	0
Kansas	Clay	0500000US20027	20027	93.9227	0.8003	2.51344	0.525197	0.637739	0.454434	8142	12.6175	49.9687	49.5372	56186	9.5	0.4855	27.2	3.21815	22.8	8.20908	15.1	29.2	12.282	36.846	12.282	24.564	135.102	184.23	233.358	773.766	4151.31	2075.66	2026.53	380.742	98.256	0	0	0	454.434	1375.58	2112.5	1375.58	1019.41	1142.23	5330.39	1154.51	0	12.282	0
Kansas	Cloud	0500000US20029	20029	92.6681	0.801925	3.2077	1.38618	0.675908	1.04857	9060	12.6653	50.3952	43.9841	44143	12.2	0.434	22.5	3.5148	20.7	9.24395	14.1	40.4	NA	NA	11.0375	143.488	121.413	331.126	132.45	1092.72	4889.62	2715.23	1026.49	165.563	55.1876	110.375	44.1501	198.675	165.563	1335.54	949.227	1854.3	2969.09	1754.97	3410.6	849.89	NA	NA	0
Kansas	Coffey	0500000US20031	20031	93.0038	0.838091	2.80578	0.947407	1.00814	0.30135	8296	13.2338	50.6377	70.8987	58636	12.7	0.4156	22.9	4.8139	20.6	7.67808	16.6	38.3	192.864	385.728	24.108	36.162	168.756	168.756	518.322	638.862	1591.13	2579.56	1229.51	1048.7	132.594	36.162	180.81	120.54	361.62	1350.05	2772.42	1121.02	2073.29	3146.09	7389.1	1591.13	0	96.432	0
Kansas	Comanche	0500000US20033	20033	88.8444	0.343249	8.18078	0.514874	1.20137	2.86517	1780	2.25804	51.4302	100	56912	8.9	0.4109	18.6	2.49433	25.7	14.526	12.6	26.5	NA	NA	NA	0	56.1798	337.079	168.539	449.438	3483.15	3820.22	224.719	224.719	674.157	0	0	112.36	224.719	1235.96	561.798	5280.9	1797.75	1460.67	4213.48	224.719	NA	NA	NA
Kansas	Cowley	0500000US20035	20035	79.1925	2.65489	11.037	1.96206	2.2886	1.506	35591	31.6158	49.6962	30.9989	48087	15.1	0.4256	20.1	3.42994	17.6	10.3961	17.2	38.7	NA	NA	19.6679	171.392	224.776	292.209	410.216	511.365	2944.56	2899.61	2326.43	882.246	252.873	132.056	157.343	28.097	429.884	1432.95	1663.34	1064.88	1938.69	1834.73	7687.34	901.913	NA	NA	0
Kansas	Crawford	0500000US20037	20037	86.4117	2.18355	5.78692	1.88882	1.17122	2.44707	39108	66.3108	49.8347	34.9287	40174	22.7	0.4652	29.5	4.00085	15	11.8761	15.7	33.6	12.7851	2.55702	0	657.155	299.172	559.988	1275.95	1096.96	2301.32	2626.06	1963.79	746.65	317.071	207.119	84.3817	340.084	1672.29	1805.26	879.615	391.224	1079.06	1820.6	8292.42	1756.67	2.55702	0	0
Kansas	Decatur	0500000US20039	20039	93.8001	0.835946	3.1348	0.278649	0.487635	1.90906	2881	3.22435	49.7388	100	44104	17.2	0.4392	23.5	3.03757	27.7	12.5665	17.1	32	NA	NA	NA	NA	NA	34.7102	659.493	3540.44	2533.84	1041.31	728.914	242.971	173.551	173.551	0	451.232	0	590.073	833.044	1492.54	2846.23	2742.1	2256.16	659.493	NA	NA	NA
Kansas	Dickinson	0500000US20041	20041	90.5166	1.02581	4.85655	0.646471	0.945664	0.868238	19004	22.4351	49.602	64.2908	48167	13.7	0.4447	22.1	3.51127	18.9	9.82533	17.7	36	NA	NA	10.5241	21.0482	168.386	184.172	699.853	720.901	2031.15	2857.29	1846.98	320.985	121.027	184.172	178.91	247.316	768.259	1673.33	1920.65	1489.16	1341.82	1762.79	5372.55	1220.8	NA	NA	0
Kansas	Doniphan	0500000US20043	20043	90.2239	3.21531	2.79875	0.481645	1.35381	0.478283	7736	19.6606	49.7136	70.1951	49338	13.8	0.4301	19.3	3.53982	18.6	9.93186	16.2	37.5	12.9266	25.8532	180.972	116.339	206.825	297.311	633.402	1253.88	3942.61	2869.7	2107.03	529.99	219.752	103.413	620.476	374.871	1318.51	1499.48	917.787	646.329	2158.74	2908.48	6734.75	1706.31	0	0	0
Kansas	Douglas	0500000US20045	20045	78.326	4.38338	6.37373	4.99111	2.66396	4.78633	119319	261.8	50.163	11.0128	55832	17.6	0.4714	50.4	3.05986	11.3	9.24405	10.6	27.9	25.1427	17.5999	13.4094	101.409	398.093	634.434	813.785	477.711	1648.52	1302.39	1352.68	459.273	251.427	218.741	114.818	41.0664	314.284	965.479	826.356	553.139	499.501	1418.89	7112.03	1502.69	0	0	0
Kansas	Edwards	0500000US20047	20047	75.9916	0.631801	20.358	0.2457	2.3868	6.15385	2925	4.70339	49.1401	100	49293	10.3	0.3987	17.9	2.44709	20	17.0764	13.7	38	NA	NA	34.188	68.3761	102.564	478.632	923.077	1094.02	3247.86	2119.66	717.949	34.188	0	34.188	136.752	0	102.564	512.821	1264.96	1914.53	2427.35	1059.83	2427.35	307.692	NA	NA	0
Kansas	Elk	0500000US20049	20049	89.7528	0.119617	4.58533	0.518341	1.99362	0.312256	2562	3.97665	49.4817	100	38494	15.8	0.4297	15	3.34764	28.6	14.0732	25.5	33.3	NA	NA	NA	NA	0	0	195.16	351.288	1678.38	2185.79	1756.44	624.512	117.096	39.032	39.032	39.032	234.192	1288.06	1444.18	1795.47	2380.95	936.768	5971.9	1053.86	NA	NA	NA
Kansas	Ellis	0500000US20051	20051	89.3382	1.12853	5.8969	1.8565	0.445838	1.96343	28878	32.0899	49.6412	25.5588	52700	16.6	0.4855	34.8	2.38321	14.8	8.81458	11.9	30	NA	NA	6.92569	51.9427	367.061	990.373	2150.43	1416.3	3313.94	2863.77	851.86	706.42	138.514	45.017	62.3312	41.5541	110.811	886.488	1132.35	779.14	1004.22	1094.26	5523.24	1045.78	NA	NA	0
Kansas	Ellsworth	0500000US20053	20053	85.8134	5.24532	6.03615	0.613299	0.806972	1.16002	6293	8.79437	43.4635	54.1019	48188	12.8	0.4168	20.4	2.79207	20.7	8.6182	17.5	36.6	NA	NA	NA	31.7813	222.469	111.235	524.392	4322.26	6054.35	5529.95	1732.08	635.627	111.235	95.344	0	95.344	0	921.659	921.659	1001.11	1525.5	1636.74	5498.17	937.55	NA	NA	NA
Kansas	Finney	0500000US20055	20055	40.3868	3.37603	50.5313	4.48499	1.30835	13.8377	36957	28.385	48.5291	18.5828	56573	13.4	0.4041	17.1	2.51911	10.2	14.9159	10.6	36.3	2.70585	1041.75	3019.73	194.821	441.053	408.583	871.283	2421.73	4121.01	2310.79	1122.93	235.409	83.8813	89.293	132.587	45.9994	110.94	1223.04	1239.28	1271.75	1563.98	1504.45	6134.16	1507.16	0	2.70585	18.9409
Kansas	Ford	0500000US20057	20057	39.3207	2.18662	55.5861	1.55217	1.61709	20.1398	34484	31.3986	48.1114	19.298	53072	11.3	0.423	17.6	2.57768	10.5	18.0249	10.1	30.9	2.8999	2032.83	3155.09	632.177	284.19	658.276	1650.04	1708.04	3360.98	1542.74	811.971	333.488	310.289	171.094	72.4974	60.8978	249.391	1684.84	1217.96	927.967	753.973	1145.46	7275.84	617.678	0	0	5.79979
Kansas	Franklin	0500000US20059	20059	91.0265	1.25629	4.31509	0.522804	0.932465	0.80194	25563	44.7086	50.119	52.1007	55486	9.8	0.4014	19.5	3.58543	16	8.03529	13.9	32.6	27.3833	27.3833	97.7976	129.093	305.129	445.957	504.636	786.293	2038.1	2816.57	1803.39	555.49	222.979	191.683	133.005	89.9738	872.355	1376.99	1791.65	672.847	1197.04	2585.77	7170.52	1110.98	0	0	0
Kansas	Geary	0500000US20061	20061	56.0594	17.1995	16.5521	3.4669	1.3346	2.70239	34895	90.7162	47.1805	11.6728	49185	12.3	0.3761	21.9	4.79464	7.9	7.8964	12.5	38.7	NA	NA	11.463	149.018	312.366	332.426	378.278	418.398	1200.75	2433.01	2576.3	816.736	404.069	573.148	237.856	576.014	845.393	954.291	905.574	544.491	736.495	1129.1	8981.23	1682.19	NA	NA	0
Kansas	Gove	0500000US20063	20063	94.5636	0.421133	2.67994	0.880551	0.114854	1.64185	2619	2.44387	49.6554	100	48894	12.2	0.4226	22.7	2.15877	26.7	15.7841	15.6	28.7	38.1825	0	0	0	76.365	305.46	2481.86	4696.45	3894.62	1298.21	1412.75	152.73	343.643	38.1825	0	76.365	114.548	381.825	1832.76	1069.11	3245.51	2405.5	4734.63	1374.57	0	0	0
Kansas	Graham	0500000US20065	20065	87.8411	3.45104	3.5313	2.12681	0.802568	1.0609	2545	2.83243	50.4013	100	40769	10.9	0.4176	26.2	3.21142	26.8	11.742	19.8	30.3	NA	NA	NA	NA	NA	314.342	432.22	864.44	4125.74	1689.59	1493.12	196.464	510.806	117.878	0	0	117.878	707.269	1100.2	353.635	864.44	1768.17	4990.18	1846.76	NA	NA	NA
Kansas	Grant	0500000US20067	20067	49.6592	0.422574	47.8735	0.531625	2.91712	12.0142	7616	13.2497	49.7819	19.7982	55455	10.1	0.4092	15.4	2.84431	11.9	17.0153	9.5	31.6	NA	NA	170.693	393.908	603.992	866.597	1969.54	2140.23	3847.16	1917.02	498.95	210.084	78.7815	39.3908	65.6513	65.6513	407.038	1011.03	761.555	1759.45	2350.32	1811.97	7733.72	840.336	NA	NA	0
Kansas	Gray	0500000US20069	20069	81.1702	0.66302	16.3932	0.447539	0.613294	8.38165	6037	6.94816	49.6602	100	64426	6.1	0.3873	21	1.97847	14.7	17.8925	11	31	NA	NA	281.597	66.2581	629.452	430.677	612.887	1341.73	3975.48	1242.34	1142.95	165.645	66.2581	82.8226	0	0	414.113	761.968	1523.94	1788.97	1027	463.807	3561.37	629.452	NA	NA	0
Kansas	Greeley	0500000US20071	20071	78.4841	0.244499	19.8859	0.325998	0.814996	4.58333	1200	1.54162	52.0782	100	51250	6.1	0.35	29	1.9883	20.2	13.8037	20.2	28.3	NA	NA	NA	NA	NA	83.3333	416.667	2916.67	3666.67	583.333	500	83.3333	166.667	0	0	0	0	1583.33	416.667	3166.67	3000	2750	7583.33	583.333	NA	NA	NA
Kansas	Greenwood	0500000US20073	20073	91.4121	0.62758	4.04624	0.379851	1.68456	0.373619	6156	5.38442	50.0248	61.2648	42595	13.2	0.466	19.6	3.61935	24.7	11.1013	21.1	36.3	NA	NA	81.2216	48.7329	64.9773	211.176	341.131	958.415	1933.07	3963.61	1608.19	276.153	32.4886	0	0	0	519.818	3313.84	1884.34	536.062	1364.52	2225.47	7716.05	1673.16	NA	NA	0
Kansas	Hamilton	0500000US20075	20075	60.7211	0.537016	36.0184	0.191791	2.03299	13.6086	2616	2.62516	48.178	100	45000	10.6	0.3759	18.2	1.9548	12.4	23.4326	13.1	39	NA	NA	688.073	496.942	305.81	114.679	76.4526	993.884	3325.69	1108.56	420.489	76.4526	38.2263	0	305.81	0	76.4526	611.621	993.884	1299.69	1414.37	1070.34	3669.72	458.716	NA	NA	0
Kansas	Harper	0500000US20077	20077	89.6295	0.472212	6.37486	0.490374	1.41664	1.14578	5673	7.08001	49.9273	100	49455	15.1	0.4356	17.1	2.87482	21.8	13.8715	15.5	36.4	NA	NA	17.6274	35.2547	70.5094	1833.25	141.019	793.231	2732.24	2009.52	2467.83	546.448	334.92	17.6274	17.6274	70.5094	229.156	916.623	2714.61	1374.93	2644.1	3789.88	5270.58	863.741	NA	NA	0
Kansas	Harvey	0500000US20079	20079	82.4964	1.7071	12.0842	0.996785	0.950015	2.74635	34555	64.02	50.6197	30.9192	56051	12.2	0.4011	31	3.23174	18.8	10.1669	15.3	30.9	5.78787	14.4697	23.1515	69.4545	364.636	367.53	199.682	833.454	3452.47	2503.26	1554.04	460.136	416.727	191	188.106	92.606	251.773	1154.68	1345.68	1383.3	1357.26	2242.8	7582.12	1438.29	0	0	5.78787
Kansas	Haskell	0500000US20081	20081	65.8494	0.350263	31.4486	0.875657	1.37603	13.4915	4047	7.00757	49.7623	100	53527	12.1	0.4437	16.3	2.17096	14	21.913	7.1	33.7	NA	NA	345.935	74.129	370.645	494.193	1655.55	1284.9	2125.03	2470.97	914.257	148.258	271.806	0	24.7097	0	222.387	1309.61	1062.52	1334.32	2050.9	1408.45	5362	815.419	NA	NA	0
Kansas	Hodgeman	0500000US20083	20083	87.1837	1.26513	6.9857	2.58526	0.605061	4.50597	1842	2.14189	50.22	100	53854	7.9	0.4001	28.4	2.5227	22.9	14.1754	13.3	34.8	NA	NA	NA	217.155	108.578	162.866	542.888	868.621	5428.88	1194.35	1031.49	1194.35	380.022	54.2888	108.578	0	0	542.888	162.866	651.466	1357.22	1791.53	5700.33	434.311	NA	NA	NA
Kansas	Jackson	0500000US20085	20085	83.8253	0.760542	4.62349	0.579819	8.45632	0.533113	13318	20.2951	49.9699	75.8951	55904	10.8	0.4057	21.3	2.99293	18.6	9.70946	18	37.9	7.50863	7.50863	735.846	97.6123	232.768	480.553	292.837	788.407	2590.48	2567.95	1689.44	495.57	382.94	127.647	97.6123	60.0691	450.518	1982.28	1111.28	1329.03	2200.03	2335.19	7891.58	1096.26	0	0	7.50863
Kansas	Jefferson	0500000US20087	20087	93.4018	0.700922	2.88274	0.252964	1.00132	0.301779	18888	35.4659	49.0856	98.8184	61793	7.8	0.3655	21.9	3.25563	18.2	9.14319	14.7	34.9	5.29437	42.3549	68.8268	15.8831	190.597	322.956	418.255	518.848	2345.4	2456.59	1725.96	455.316	270.013	217.069	169.42	111.182	428.844	1545.96	1683.61	815.332	1238.88	2096.57	6824.44	1074.76	0	0	0
Kansas	Jewell	0500000US20089	20089	95.0018	0.351989	2.53432	0.492784	0.668779	0.514403	2916	3.20451	48.8912	100	42552	15.1	0.4943	16.9	2.7972	29.1	12.3185	18.7	29.1	NA	NA	0	0	171.468	171.468	102.881	411.523	2777.78	3875.17	0	514.403	274.348	34.2936	102.881	102.881	34.2936	445.816	3223.59	3292.18	5555.56	1543.21	4458.16	891.632	NA	NA	0
Kansas	Johnson	0500000US20091	20091	79.7281	4.74366	7.77033	5.18597	0.39511	4.64746	585502	1236.21	50.9295	3.83366	84915	5.9	0.4522	55.3	2.88793	13.6	7.16427	9.2	27.1	24.4235	56.0203	69.3422	169.598	536.975	550.98	569.597	724.506	1981.72	2096.66	1764.98	741.244	305.55	295.302	214.517	131.853	551.834	1180.87	861.483	553.884	816.393	1634.49	7387.51	1369.42	0.512381	6.31936	3.92825
Kansas	Kearny	0500000US20093	20093	63.0992	0.760842	32.3358	0.659396	1.7753	8.39268	3932	4.51674	50.1141	100	51314	14.2	0.4557	15.9	2.35238	14.4	17.3094	12.3	34.7	NA	NA	661.241	76.297	152.594	483.215	686.673	1525.94	5620.55	3204.48	1042.73	305.188	25.4323	152.594	152.594	0	254.323	1551.37	1093.59	2670.4	3179.04	1958.29	5289.93	890.132	NA	NA	25.4323
Kansas	Kingman	0500000US20095	20095	92.7497	0.424077	3.87141	0.615595	0.930233	0.950469	7470	8.65169	49.8906	62.1023	58483	6.9	0.4398	24.2	3.22675	21.6	9.26709	14.4	31.5	NA	NA	NA	NA	NA	455.154	763.052	682.731	3172.69	2356.09	1472.56	709.505	187.416	147.256	267.738	80.3213	374.833	1378.85	1633.2	2289.16	1579.65	1726.91	5809.91	829.987	NA	NA	NA
Kansas	Kiowa	0500000US20097	20097	88.593	0.993641	6.43879	1.47059	0.755167	3.68171	2526	3.49553	50.9539	100	51336	8.9	0.4042	27.9	2.37366	20.9	13.2044	15	29.9	NA	NA	39.5883	39.5883	118.765	118.765	752.177	1464.77	2098.18	3167.06	1979.41	712.589	0	197.941	0	0	0	118.765	2019	2573.24	1425.18	1623.12	6809.18	1108.47	NA	NA	0
Kansas	Labette	0500000US20099	20099	85.3937	3.97716	4.65838	0.480866	2.35925	0.299504	20367	31.5577	50.2555	52.3395	47668	16.8	0.4113	17.8	3.99143	18.1	10.4949	19.1	37.3	4.9099	103.108	4.9099	186.576	235.675	378.063	294.594	824.864	2263.47	5489.27	2189.82	829.774	559.729	58.9188	83.4684	112.928	1090	1639.91	554.819	466.441	2238.92	1944.32	8891.83	1865.76	0	0	0
Kansas	Lane	0500000US20101	20101	87.6282	1.21795	7.82051	0.320513	1.28205	0.669915	1642	2.2888	49.4872	100	51719	15.1	0.4313	21.6	2.76382	18.9	13.7699	16.6	31	NA	NA	NA	121.803	0	121.803	426.309	852.619	3897.69	2192.45	730.816	121.803	60.9013	0	0	0	0	0	974.421	609.013	2192.45	1157.13	3714.98	548.112	NA	NA	NA
Kansas	Leavenworth	0500000US20103	20103	78.9606	8.80372	6.95004	1.53407	0.885043	1.38552	80042	172.727	46.8126	29.0632	71184	8.5	0.4242	31.7	3.63925	13.5	6.82117	15.1	36.8	31.2336	433.522	900.777	99.9475	311.087	443.517	600.935	535.969	1411.76	1625.4	1410.51	669.648	334.824	171.16	83.7061	86.2047	782.089	1514.21	1011.97	547.213	1020.71	1284.33	7092.53	1574.17	0	6.24672	2.49869
Kansas	Lincoln	0500000US20105	20105	93.4502	0.529276	3.67185	0.463116	0.793913	0.419761	3097	4.30502	50.3804	100	46196	11.6	0.4166	22.6	2.49406	22.9	10.7283	16.9	32.7	NA	NA	NA	NA	NA	64.5786	193.736	290.604	2292.54	3971.59	1033.26	161.447	96.8679	193.736	64.5786	32.2893	161.447	516.629	581.208	1905.07	1259.28	1453.02	4843.4	613.497	NA	NA	NA
Kansas	Linn	0500000US20107	20107	93.2923	0.841026	2.85128	0.348718	0.758974	0.207577	9635	16.2184	49.3641	100	43699	18	0.4509	16	5.86781	21.9	11.4651	19.2	40	51.8941	10.3788	41.5153	51.8941	186.819	259.471	259.471	456.668	1878.57	2345.61	1888.95	1224.7	0	217.955	72.6518	114.167	1120.91	2221.07	3331.6	1349.25	996.367	2449.4	7586.92	1463.41	0	0	0
Kansas	Logan	0500000US20109	20109	90.4008	0.668073	6.1533	0.843882	0.562588	1.28114	2810	2.61885	50.2813	100	51597	9.5	0.4468	17.6	2.15569	20.9	10.0938	14.1	31.5	NA	NA	NA	NA	35.5872	35.5872	925.267	3380.78	4056.94	1352.31	462.633	106.762	0	0	0	569.395	106.762	640.569	1530.25	2064.06	3629.89	3024.91	6797.15	1174.38	NA	NA	NA
Kansas	Lyon	0500000US20111	20111	70.6939	2.12237	21.4872	2.751	1.39795	6.86507	33299	39.2921	51.4369	26.2986	44191	18.1	0.475	27.3	3.53253	14.5	12.2753	13.4	39.2	36.0371	618.637	624.643	219.226	435.449	702.724	630.65	684.705	4027.15	2243.31	1426.47	660.681	330.34	156.161	114.118	81.0835	318.328	1204.24	1183.22	789.814	1231.27	2075.14	8405.66	1579.63	0	3.00309	9.00928
Kansas	McPherson	0500000US20113	20113	91.6144	1.16691	4.25413	0.87956	0.616743	1.04087	28630	31.872	50.9689	43.4955	57765	11.3	0.4152	29	2.56866	19.2	9.03786	12.8	30.8	17.4642	59.3783	20.957	171.149	223.542	216.556	234.02	646.175	3464.9	3276.28	1962.98	698.568	359.762	192.106	150.192	178.135	192.106	1124.69	1508.91	1208.52	1564.79	1969.96	6601.47	1491.44	0	0	0
Kansas	Marion	0500000US20115	20115	92.3598	1.00418	3.93305	0.41841	0.820084	0.49867	12032	12.7418	50.2678	77.7646	51262	10.4	0.4183	25.1	3.11207	22.8	10.735	16.1	40	NA	NA	16.6223	33.2447	332.447	141.29	282.58	581.782	2343.75	2052.86	2111.04	573.471	174.535	415.559	149.601	58.1782	124.668	930.851	1803.52	1637.3	2310.51	2385.31	7854.06	1138.63	NA	NA	0
Kansas	Marshall	0500000US20117	20117	94.4867	0.473154	2.62292	0.442296	0.668587	0.47969	9798	10.8846	50.2057	70.9697	50234	8.4	0.4143	18.6	2.62771	21.3	8.46144	15.7	34.6	NA	NA	NA	NA	81.6493	81.6493	132.68	673.607	5827.72	1918.76	1684.02	551.133	71.4432	30.6185	408.247	142.886	530.721	1285.98	765.462	765.462	3214.94	1949.38	4858.13	938.967	NA	NA	NA
Kansas	Meade	0500000US20119	20119	78.1717	0.940666	17.8485	0.940666	1.2301	6.2896	4261	4.3565	49.2523	100	55568	11.9	0.4174	20.1	2.09516	17.7	15.3111	10	34.9	NA	NA	586.717	0	633.654	469.373	1384.65	797.935	3379.49	2018.31	1830.56	352.03	281.624	187.749	93.8747	0	0	1056.09	962.215	2346.87	1290.78	1736.68	8143.63	962.215	NA	NA	0
Kansas	Miami	0500000US20121	20121	92.4792	1.24406	3.30463	0.555226	0.798694	0.549401	33127	57.5245	50.3118	50.9501	69150	9.4	0.4164	27.7	3.60066	16.7	7.15989	13.2	35.4	3.01869	12.0747	6.03737	81.5045	265.644	268.663	606.756	516.195	1479.16	2436.08	1877.62	407.523	93.5793	220.364	96.5979	99.6166	573.55	1349.35	2049.69	775.802	999.185	1962.15	5922.66	1101.82	0	0	0
Kansas	Mitchell	0500000US20123	20123	94.3902	0.260163	2.63415	0.943089	0.520325	0.48216	6222	8.86592	49.3821	48.2975	45221	14.3	0.4336	25.3	2.27671	23.2	10.1884	15.7	30	48.216	0	16.072	0	369.656	80.36	225.008	192.864	2491.16	2973.32	2330.44	241.08	48.216	0	48.216	80.36	144.648	594.664	1591.13	1269.69	1462.55	755.384	6830.6	1125.04	0	0	0
Kansas	Montgomery	0500000US20125	20125	79.2933	5.06538	6.70922	0.943338	3.59589	1.89263	32970	51.2282	50.4701	43.4242	45173	17.4	0.442	18.2	4.31441	19.2	12.5552	19	40.6	18.1984	33.3637	9.09918	48.529	351.835	318.471	539.885	870.488	1322.41	3512.28	2126.18	812.86	333.637	163.785	69.7604	33.3637	555.05	2790.42	1792.54	609.645	788.596	1507.43	8544.13	1295.12	0	6.06612	0
Kansas	Morris	0500000US20127	20127	91.3603	0.561492	5.27078	0.561492	0.633943	1.36543	5566	8.00472	49.9909	100	50352	10.1	0.4229	20.1	2.78057	24	10.8904	17.3	38.6	35.9324	17.9662	35.9324	0	71.8649	215.595	359.324	503.054	2443.41	3575.28	2263.74	1042.04	377.291	71.8649	0	0	395.257	1221.7	736.615	628.818	1437.3	2155.95	7959.04	1293.57	0	0	0
Kansas	Morton	0500000US20129	20129	70.8661	1.16236	23.3971	1.91226	2.02475	8.31572	2838	3.88912	50.3937	100	43925	10.7	0.4175	17.1	3.25064	18.3	15.884	16.3	29.3	NA	NA	105.708	35.2361	70.4722	35.2361	246.653	1585.62	3594.08	1303.74	1127.55	739.958	0	35.2361	422.833	70.4722	246.653	422.833	1021.85	2607.47	2078.93	1303.74	4122.62	563.777	NA	NA	0
Kansas	Nemaha	0500000US20131	20131	94.9582	0.580995	2.35352	0.354505	0.728705	0.57403	10104	14.0837	49.3845	75.2407	58644	9.6	0.4369	24.5	2.29133	19.6	8.3581	13.3	33.8	NA	NA	148.456	118.765	178.147	98.9707	712.589	2266.43	7205.07	2662.31	653.207	583.927	306.809	39.5883	19.7941	148.456	475.059	1296.52	1256.93	979.81	2820.67	2385.19	6146.08	1415.28	NA	NA	0
Kansas	Neosho	0500000US20133	20133	89.9442	1.26638	5.14701	0.695881	1.51088	1.56279	16125	28.2163	50.4608	45.1369	44294	17.7	0.4513	20.6	4.89185	19	9.23065	18.3	38.2	6.20155	12.4031	0	173.643	130.233	229.457	564.341	626.357	2716.28	3168.99	2325.58	837.209	198.45	179.845	31.0078	93.0233	1147.29	1680.62	1085.27	1134.88	2412.4	2238.76	8998.45	1655.81	0	0	0
Kansas	Ness	0500000US20135	20135	87.6056	0.704225	10.1409	0.211268	1.40845	5.38071	2955	2.74952	50.669	100	51033	9.4	0.471	18.9	2.78405	24.6	16.129	16.6	33.1	NA	NA	NA	33.8409	33.8409	710.66	2233.5	2199.66	4094.75	1522.84	846.024	541.455	169.205	67.6819	33.8409	0	270.728	1049.07	2131.98	676.819	1624.37	1624.37	5989.85	406.091	NA	NA	NA
Kansas	Norton	0500000US20137	20137	88.6556	3.25967	5.37753	0.736648	0.405156	1.85928	5486	6.24801	44.1068	48.9861	49891	13.6	0.4647	15.9	2.14858	19.9	10.3179	12	30	NA	NA	18.2282	36.4564	328.108	18.2282	218.739	12395.2	6872.04	1677	291.651	309.88	18.2282	54.6847	0	0	328.108	1093.69	747.357	2242.07	2260.3	1677	7017.86	1494.71	NA	NA	0
Kansas	Osage	0500000US20139	20139	93.0431	0.602221	3.41258	0.501851	0.74023	0.138522	15882	22.5116	49.8839	83.5348	55036	13.2	0.412	18.6	3.82631	19.1	9.97467	16.9	39.2	18.8893	12.5929	12.5929	37.7786	151.114	182.597	302.229	377.786	2273.01	1895.23	1599.29	623.347	113.336	157.411	163.707	56.6679	491.122	1838.56	1605.59	736.683	1504.85	2405.24	6837.93	1082.99	0	0	0
Kansas	Osborne	0500000US20141	20141	94.4748	0.402878	2.21583	1.29496	0.805755	0.305301	3603	4.03692	49.4676	100	48355	15	0.4543	23	2.64471	24.3	12.3186	18.2	29	NA	NA	0	0	55.5093	0	194.283	749.376	1471	2886.48	2109.35	444.074	27.7546	27.7546	27.7546	83.2639	111.019	638.357	1387.73	1332.22	2636.69	1859.56	4496.25	1304.47	NA	NA	0
Kansas	Ottawa	0500000US20143	20143	93.7263	1.13754	2.87832	0.293002	0.741124	0.542189	5902	8.18895	48.1386	100	51971	9.5	0.4134	23.5	2.89518	19.3	9.43153	12.8	33.3	16.9434	50.8302	0	33.8868	406.642	220.264	254.151	1101.32	2151.81	2897.32	1897.66	254.151	16.9434	33.8868	16.9434	135.547	338.868	965.774	864.114	948.831	1728.23	931.887	3947.81	982.718	0	0	0
Kansas	Pawnee	0500000US20145	20145	83.8159	5.42518	7.84822	0.472417	1.00579	0.8347	6709	8.89482	43.8738	31.6793	42853	7.6	0.3939	18.8	3.16326	21.4	8.94942	18.4	36.7	NA	NA	NA	NA	59.6214	2682.96	2951.26	789.984	3532.57	5023.1	1445.82	357.728	149.054	327.918	104.337	89.4321	0	491.877	1818.45	2444.48	1088.09	1326.58	5440.45	1356.39	NA	NA	NA
Kansas	Phillips	0500000US20147	20147	93.7371	0.39496	3.47941	0.902765	0.601843	1.16494	5408	6.10475	50.3856	53.7575	48272	10.7	0.402	22.3	2.53571	22.2	11.0975	16	34.4	NA	NA	18.4911	18.4911	813.609	166.42	1220.41	1645.71	4326.92	2588.76	1368.34	832.101	147.929	18.4911	18.4911	0	166.42	499.26	980.03	2034.02	1460.8	1664.2	4123.52	961.538	NA	NA	0
Kansas	Pottawatomie	0500000US20149	20149	89.9329	1.06685	5.06241	0.976233	0.963875	1.54598	23545	28.0052	50.311	58.915	64657	11.3	0.3944	34.5	2.79361	13.8	7.25767	10.1	31.5	8.49437	46.719	59.4606	199.618	148.652	199.618	518.157	539.393	1214.7	1953.71	1596.94	1032.07	348.269	144.404	140.157	365.258	679.55	1380.34	760.246	683.797	1478.02	1979.19	7177.74	1448.29	0	0	0
Kansas	Pratt	0500000US20151	20151	88.0038	1.47153	7.34698	0.94903	1.10898	2.68211	9582	13.0361	50.5438	32.2079	54029	10.6	0.4197	28.1	2.76656	18.3	10.559	11.2	32.9	10.4362	0	10.4362	104.362	219.161	166.98	292.215	1200.17	3214.36	1941.14	1054.06	177.416	83.4899	41.7449	0	0	302.651	1753.29	1461.07	1043.62	1241.91	1127.11	3485.7	1085.37	0	0	0
Kansas	Rawlins	0500000US20153	20153	89.3939	0.717703	7.69538	0.478469	0.438597	2.82981	2509	2.34615	49.4817	100	48125	9.7	0.4132	25.1	2.11316	26.4	13.847	19.1	27.7	NA	NA	NA	NA	NA	NA	2670.39	3427.66	3387.8	2869.67	1394.98	239.139	318.852	0	0	0	0	0	757.274	2032.68	4663.21	1753.69	2869.67	597.848	NA	NA	NA
Kansas	Reno	0500000US20155	20155	84.0268	3.03648	9.67887	0.546983	0.87421	1.94926	63101	50.2676	49.7867	31.2985	49174	12.9	0.433	20.5	3.5934	18.8	10.6694	14.9	36	12.6781	44.3733	23.7714	36.4495	245.638	865.279	602.209	1934.99	4375.52	3017.38	1613.29	380.343	80.8228	221.867	99.8399	77.6533	266.24	1372.4	1629.13	1139.44	2064.94	1827.23	6185.32	1112.5	0	0	0
Kansas	Republic	0500000US20157	20157	94.9614	0.664666	2.18696	0.621784	0.385935	0.960307	4686	6.53216	50.5789	100	48022	12	0.4314	24.5	2.74885	27.3	10.4796	13.6	35.2	NA	NA	0	106.701	405.463	213.402	234.742	853.606	5548.44	4545.45	2198.04	298.762	21.3402	0	0	0	0	1259.07	2624.84	554.844	1259.07	1429.79	5719.16	1301.75	NA	NA	0
Kansas	Rice	0500000US20159	20159	83.3491	1.28003	11.4678	1.10167	1.30102	3.08338	9762	13.442	50.0577	63.7806	50764	14.1	0.4036	23.2	2.93172	18.1	11.0306	15.9	37.1	NA	NA	10.2438	0	225.364	184.388	409.752	778.529	3155.09	3605.82	1905.35	491.703	102.438	102.438	40.9752	0	204.876	942.43	2038.52	932.186	1137.06	2304.86	6699.45	1229.26	NA	NA	0
Kansas	Riley	0500000US20161	20161	76.4962	6.27247	8.50983	5.05678	0.685182	6.19688	75296	123.497	47.5259	13.8452	49910	18.6	0.4754	46	2.88464	8.6	8.96497	10.3	25.3	6.64046	57.1079	23.9057	233.744	274.915	644.125	1225.83	424.989	2034.64	1604.33	1440.98	248.353	167.34	140.778	173.98	204.526	440.926	569.751	536.549	300.149	515.3	695.92	4552.7	1188.64	0	0	1.32809
Kansas	Rooks	0500000US20163	20163	93.9158	0.678237	2.41372	1.05725	0.598444	0.17585	5118	5.74719	51.7455	100	50511	10.1	0.3985	24	3.21174	21.5	10.8802	15.6	35.2	NA	NA	19.5389	19.5389	156.311	254.005	1484.96	1152.79	3985.93	3223.92	1465.42	508.011	410.317	97.6944	0	0	78.1555	508.011	1387.26	781.555	1465.42	2735.44	5060.57	1465.42	NA	NA	0
Kansas	Rush	0500000US20165	20165	92.7902	0.517297	4.20304	0.387973	1.00226	0	3102	4.32178	48.6583	100	40598	12	0.4307	23.1	2.71084	24.1	10.7174	16.6	38.3	NA	NA	NA	NA	161.186	451.322	1482.91	1353.97	5029.01	2546.74	2417.79	225.661	193.424	0	64.4745	32.2373	225.661	709.22	870.406	805.932	1515.15	1482.91	5351.39	1128.3	NA	NA	NA
Kansas	Russell	0500000US20167	20167	91.7041	1.3175	3.90908	0.709425	1.14377	1.20396	6977	7.87244	50.6877	41.0617	52806	8	0.3837	25.9	2.98329	24.2	12.447	18.2	33.2	NA	NA	NA	NA	NA	229.325	1046.29	1304.29	5159.81	2436.58	1117.96	630.644	171.994	42.9984	14.3328	85.9968	343.987	673.642	1232.62	2006.59	2379.25	2121.26	4787.16	831.303	NA	NA	NA
Kansas	Saline	0500000US20169	20169	80.061	3.22237	11.3638	2.34371	0.773883	3.13768	54977	76.3312	50.398	14.5901	50515	12	0.4377	26.2	3.07038	16.6	9.60324	14.6	34.5	1.81894	36.3788	14.5515	147.334	427.451	238.281	558.415	696.655	2431.93	3727.01	1917.17	649.362	223.73	236.463	140.059	125.507	594.794	1173.22	1116.83	1102.28	1191.41	1436.96	6137.11	1209.6	0	3.63788	0
Kansas	Scott	0500000US20171	20171	78.109	0.571779	18.5011	1.22524	1.30692	6.82966	4949	6.89677	49.6222	26.1143	71394	3.2	0.3426	24.9	1.9944	16.3	11.7941	8.5	39	NA	NA	262.679	40.4122	242.473	1394.22	646.595	1677.11	5011.11	1858.96	747.626	303.092	262.679	80.8244	0	0	0	626.389	727.42	2121.64	2081.23	1192.16	5698.12	747.626	NA	NA	0
Kansas	Sedgwick	0500000US20173	20173	67.8414	8.73489	14.9001	4.55309	1.33001	4.57013	512064	513.644	50.5252	7.65864	54974	13.7	0.4554	30.9	3.79392	13.6	11.3799	12.8	33.6	12.4984	67.1791	37.6906	149.786	552.275	607.346	350.737	788.183	2895.73	2468.83	1886.87	665.737	218.723	260.319	222.628	147.443	367.727	1462.71	1845.08	966.481	1080.72	1773.22	8300.72	1033.66	0.195288	1.95288	1.95288
Kansas	Seward	0500000US20175	20175	29.4444	4.07254	61.9881	2.99357	1.68044	20.2362	22692	35.4757	49.2562	11.4282	47025	17.2	0.4103	11.1	3.29705	9.8	19.5351	7.7	35.9	NA	NA	1608.5	616.958	744.756	832.893	1560.02	1899.35	3719.37	2322.4	1000.35	524.414	251.19	92.5436	127.798	8.81368	334.92	934.25	1207.47	991.539	1260.36	1687.82	6072.62	423.057	NA	NA	8.81368
Kansas	Shawnee	0500000US20177	20177	73.7046	7.74821	12.6288	1.57128	1.41466	2.45171	178284	327.715	51.5727	15.8244	55199	12.2	0.4436	30.8	3.4941	17.1	8.91744	13.8	36.7	10.0963	57.773	116.107	191.829	408.337	449.283	339.346	541.271	2332.23	2244.73	1878.46	608.019	299.522	271.477	106.011	103.767	443.674	2013.64	1386.55	641.112	1023.09	1944.65	8112.9	1297.37	1.12181	1.68271	1.12181
Kansas	Sheridan	0500000US20179	20179	92.3806	0.434268	5.64548	0.434268	0.592183	2.47406	2506	2.79702	49.7039	100	56071	6.9	0.418	21.4	2.28898	22.7	19.5562	14.9	23.7	NA	NA	0	119.713	79.8085	39.9042	798.085	6903.43	4748.6	2713.49	1356.74	159.617	239.425	0	159.617	39.9042	79.8085	558.659	798.085	1276.94	2474.06	2075.02	5426.98	1197.13	NA	NA	0
Kansas	Sherman	0500000US20181	20181	84.082	0.830649	12.6123	0.525513	0.661129	0.988937	5966	5.6493	49.839	24.2429	52847	16.9	0.3563	19.1	2.83345	18.7	10.0657	17.6	39.7	NA	NA	50.2849	0	117.332	67.0466	402.28	3369.09	3486.42	1575.6	653.704	385.518	201.14	234.663	335.233	150.855	184.378	821.321	670.466	1374.46	4207.17	1542.07	4274.22	888.367	NA	NA	0
Kansas	Smith	0500000US20183	20183	94.6433	0.222037	2.27588	0.527338	0.388565	0.1911	3663	4.09063	50.2637	100	43438	11.8	0.465	19.1	2.51799	27.4	12.9974	18	37.4	NA	NA	0	27.3	0	27.3	109.2	546.001	3549	1801.8	709.801	573.301	0	0	27.3	218.4	245.7	163.8	1228.5	1801.8	1856.4	873.601	2948.4	791.701	NA	NA	0
Kansas	Stafford	0500000US20185	20185	83.4131	0.311154	13.1881	0.454763	2.15414	2.49169	4214	5.32042	49.2341	100	48563	13.6	0.424	23.9	2.71516	20.6	16.763	15	32.3	23.7304	0	0	0	47.4608	830.565	498.339	806.834	2752.73	1684.86	1233.98	308.495	142.383	23.7304	0	0	284.765	878.026	2942.57	2017.09	3464.64	2278.12	5458	1139.06	0	0	0
Kansas	Stanton	0500000US20187	20187	59.386	0.603926	37.695	0.553598	2.21439	8.33737	2063	3.03227	50.1761	100	46726	18.2	0.4236	19.3	2.57426	17.7	18.1384	18.2	37.9	NA	NA	242.365	0	630.15	969.462	1163.35	1841.98	2084.34	630.15	678.623	436.258	0	0	48.4731	48.4731	533.204	1648.09	1599.61	1211.83	1648.09	920.989	3683.96	920.989	NA	NA	0
Kansas	Stevens	0500000US20189	20189	59.9029	0.557654	36.8232	0.665587	2.12268	15.3359	5686	7.81843	50.4587	31.2369	56507	18.8	0.434	12.2	2.82486	13.5	16.4094	10.8	37.8	35.1741	123.109	369.328	35.1741	193.458	474.851	1600.42	1477.31	3499.82	1442.14	597.96	351.741	52.7612	52.7612	0	0	17.5871	1178.33	932.114	1969.75	3130.5	1283.86	6014.77	756.243	0	0	0
Kansas	Sumner	0500000US20191	20191	89.4069	1.15672	5.44877	0.52183	1.29588	0.461048	23208	19.6401	49.9087	62.8543	54915	14.2	0.4219	22.2	3.53301	18	9.69029	14.6	42.3	4.30886	8.61772	21.5443	21.5443	361.944	137.883	340.4	555.843	2098.41	2451.74	2335.4	581.696	159.428	219.752	129.266	206.825	331.782	1219.41	1831.27	1051.36	1240.95	2102.72	5769.56	978.111	0	4.30886	0
Kansas	Thomas	0500000US20193	20193	89.4307	0.881857	7.02892	0.842952	1.07638	2.87577	7824	7.2803	51.044	30.8481	57478	13.9	0.4449	25.5	2.60047	15.9	9.27355	14.5	33.4	NA	NA	NA	NA	217.28	255.624	1444.27	2505.11	4805.73	2517.89	1457.06	792.434	319.53	0	0	0	0	920.245	1214.21	894.683	3987.73	1993.87	5662.07	1099.18	NA	NA	NA
Kansas	Trego	0500000US20195	20195	94.5936	0.75188	2.39885	0.465449	0.358038	0.244927	2858	3.21315	49.2302	100	56810	6.7	0.3655	22.8	3.1861	24.2	9.85588	12.9	36.4	NA	NA	NA	0	139.958	664.801	1189.64	1609.52	4233.73	2449.27	3393.98	489.853	34.9895	0	0	0	209.937	804.759	1119.66	1014.7	1084.67	1119.66	5773.27	839.748	NA	NA	NA
Kansas	Wabaunsee	0500000US20197	20197	91.622	0.681258	4.33396	0.304392	0.869691	0.174216	6888	8.67143	48.8766	100	60450	6.2	0.3779	23.3	3.15241	18.8	7.36152	15.9	33	NA	NA	130.662	58.072	58.072	261.324	217.77	304.878	3121.37	2090.59	2308.36	740.418	116.144	130.662	87.108	188.734	943.67	1045.3	609.756	624.274	1204.99	3266.55	4645.76	1088.85	NA	NA	0
Kansas	Wallace	0500000US20199	20199	88.4232	0.532269	8.98204	0.0665336	0.665336	1.84127	1575	1.72386	50.0998	100	58875	10.9	0.4177	30.9	2.5641	21.7	13.254	17.8	26.1	NA	NA	NA	NA	NA	NA	952.381	3047.62	4507.94	1523.81	507.937	380.952	63.4921	63.4921	63.4921	0	380.952	1079.37	1079.37	1587.3	5079.37	1396.83	3746.03	1968.25	NA	NA	NA
Kansas	Washington	0500000US20201	20201	93.7269	0.553505	3.57934	0.738007	0.535055	1.84615	5525	6.17487	48.9483	100	48889	12.7	0.4277	20.3	2.73317	24.2	12.494	13.9	32.9	NA	NA	NA	NA	18.0995	126.697	235.294	361.991	5067.87	2135.75	941.176	615.385	90.4977	36.1991	54.2986	343.891	235.294	977.376	1538.46	2009.05	1719.46	1864.25	5248.87	1502.26	NA	NA	NA
Kansas	Wichita	0500000US20203	20203	67.5534	1.04513	29.9287	0.190024	1.04513	7.83948	2143	2.98234	49.0261	100	57566	7.9	0.402	21.1	2.21344	21.3	19.8699	21.2	36.2	NA	NA	NA	NA	NA	46.6636	46.6636	2239.85	4339.71	1679.89	1353.24	186.654	46.6636	0	46.6636	46.6636	233.318	746.617	793.28	1959.87	839.944	1586.56	5926.27	746.617	NA	NA	NA
Kansas	Wilson	0500000US20205	20205	91.6561	0.565493	3.4045	0.519331	1.7311	0.22779	8780	15.3922	50.502	72.6857	46208	16.5	0.4692	14.4	4.3989	20.6	9.90496	22.4	39.7	NA	NA	0	11.3895	91.1162	148.064	466.97	683.371	2152.62	4236.9	1970.39	1002.28	455.581	227.79	136.674	159.453	820.046	1810.93	1605.92	1765.38	1366.74	2517.08	8337.13	1810.93	NA	NA	0
Kansas	Woodson	0500000US20207	20207	92.837	0.565504	3.04744	0.125668	1.60226	0.410095	3170	6.36781	49.7015	100	34621	21.8	0.4356	13.5	4.32873	23.3	12.0492	22.6	38.2	94.6372	94.6372	0	63.0915	94.6372	31.5457	347.003	441.64	1009.46	1577.29	2082.02	599.369	189.274	189.274	94.6372	189.274	599.369	1608.83	2018.93	1766.56	1261.83	3659.31	5615.14	1230.28	0	0	0
Kansas	Wyandotte	0500000US20209	20209	40.535	21.9037	29.3194	5.30655	1.38395	12.9204	164345	1083.81	50.3871	6.06266	44873	19.5	0.4273	17.4	4.82031	11.7	15.4603	14.7	39.5	56.5883	391.25	419.24	605.434	1318.57	925.492	641.942	949.223	1706.78	2655.39	1414.1	610.301	270.163	346.831	225.136	264.687	772.765	1902.1	1098.3	513.554	647.419	1680	7789.1	1119.6	2.4339	31.0323	11.561
Kentucky	Adair	0500000US21001	21001	93.1668	2.89357	2.01405	0.416341	0.28103	1.08622	19241	47.4751	50.5178	75.4556	39346	22.4	0.4696	16.3	5.06486	17.6	6.74606	18.8	40.9	NA	NA	83.1558	150.72	405.384	353.412	322.229	1294.11	2115.27	1579.96	1257.73	774.388	504.132	337.82	535.315	51.9724	592.485	2609.01	3258.67	1158.98	1325.29	1517.59	4609.95	3211.89	NA	NA	41.5779
Kentucky	Allen	0500000US21003	21003	94.7922	1.15519	2.20623	0.274595	0.321939	0.557853	20794	60.3881	50.5445	78.6981	40893	19.9	0.4379	14.6	3.74624	17	7.10559	21	37.5	4.80908	62.518	379.917	370.299	226.027	177.936	596.326	904.107	827.162	2063.1	1885.16	1149.37	697.317	533.808	206.79	120.227	490.526	3178.8	3318.26	1178.22	783.88	1649.51	8161.01	2370.88	0	0	14.4272
Kentucky	Anderson	0500000US21005	21005	93.7784	2.05621	1.8047	0.573622	0.242686	1.0759	22214	109.88	50.9906	41.6974	54160	14.5	0.4073	20.3	3.60639	15	5.27421	17.1	36.9	13.505	22.5083	54.02	27.01	216.08	198.073	238.588	490.682	1120.91	1989.74	2151.8	765.283	288.107	202.575	148.555	171.063	396.147	1868.19	3043.13	2516.43	1197.44	1494.55	6662.47	2435.4	4.50167	0	0
Kentucky	Ballard	0500000US21007	21007	92.2923	3.35882	1.41622	0.47625	0.313323	0.432633	8090	32.7706	50.1567	100	44350	15.8	0.4617	13.3	6.92157	20	6.40558	16.7	36.4	NA	NA	24.7219	37.0828	185.414	160.692	185.414	284.302	927.07	951.792	951.792	494.438	333.745	210.136	185.414	135.97	98.8875	1273.18	1075.4	1025.96	556.242	1063.04	4276.89	889.988	NA	NA	0
Kentucky	Barren	0500000US21009	21009	90.0602	4.05877	3.28912	0.957534	0.355397	1.34844	43680	89.5849	51.6638	63.2751	40216	19.9	0.4345	16	4.43028	17	7.01326	20.6	33.7	2.28938	36.63	68.6813	89.2857	544.872	412.088	682.234	1272.89	1627.75	1130.95	2193.22	1201.92	483.059	396.062	105.311	93.8645	544.872	2673.99	3882.78	837.912	1350.73	1474.36	5416.67	2438.19	0	0	2.28938
Kentucky	Bath	0500000US21011	21011	94.8316	1.38092	1.71202	0.411855	0.250343	0.782524	12268	44.0035	50.6501	100	40837	21.6	0.4579	12.4	6.73408	16.1	7.25506	24.1	41.9	NA	NA	40.7564	48.9077	154.874	260.841	195.631	391.262	1181.94	1809.59	1589.5	586.893	472.775	1043.36	643.952	114.118	244.539	1556.9	1671.01	994.457	1581.35	1801.43	3611.02	3276.82	NA	NA	0
Kentucky	Bell	0500000US21013	21013	94.0231	2.42388	1.21947	0.376379	0.259701	0.246432	27188	75.7199	50.9805	62.4795	24628	35.2	0.4975	8.9	6.34324	18.1	6.78676	32	37.4	NA	NA	NA	25.7467	963.66	478.152	415.625	1147.57	1655.14	1883.18	2390.76	1165.96	717.228	496.543	209.651	150.802	353.097	4373.25	3854.64	1147.57	514.933	871.708	6227.01	3181.55	NA	NA	NA
Kentucky	Boone	0500000US21015	21015	87.5187	3.42347	4.33503	2.62596	0.212874	3.24257	129095	524.165	50.4581	13.2723	75043	7.2	0.4115	31.6	3.36297	12.5	4.21788	11.3	35.8	3.87312	107.673	249.429	105.349	312.948	233.162	243.232	555.405	2036.48	2194.51	2792.52	1247.14	546.884	331.539	298.23	115.419	333.088	1484.95	2010.15	1261.09	1269.61	1989.23	8819.86	1348.62	0	1.54925	11.6194
Kentucky	Bourbon	0500000US21017	21017	84.676	5.76694	7.06996	0.495442	0.401308	3.89694	20144	69.5232	51.2584	44.7486	51462	16.2	0.4526	18.9	3.98805	18.2	8.18097	16	30.3	29.7855	9.92851	14.8928	104.249	183.678	287.927	446.783	600.675	1206.31	2080.02	2020.45	699.96	382.248	253.177	273.034	168.785	426.926	2214.06	3266.48	1111.99	1663.03	1558.78	7208.1	2993.45	4.96426	0	0
Kentucky	Boyd	0500000US21019	21019	93.1223	2.80059	1.88823	0.552498	0.328112	0.557277	48091	300.82	50.2328	25.3179	46165	20.4	0.4855	20.2	5.91745	18.5	5.35185	22.4	40.5	8.31756	60.3023	14.5557	45.7466	216.257	164.272	480.339	555.197	2204.15	2495.27	2659.54	736.104	289.035	278.638	330.623	158.034	386.767	2349.71	2823.81	1314.18	1295.46	2118.9	8893.56	3331.18	0	6.23817	0
Kentucky	Boyle	0500000US21021	21021	85.402	7.72425	3.49502	1.06312	0.292359	1.55785	29913	165.862	50.1894	34.8199	43274	15.6	0.4731	23.4	4.43229	18.2	5.32494	16.7	28.5	3.34303	56.8315	23.4012	46.8024	307.559	264.099	290.843	648.547	1791.86	3794.34	2701.17	618.46	424.565	391.134	200.582	167.151	317.588	2430.38	2590.85	959.449	835.757	972.821	5365.56	2534.02	0	0	0
Kentucky	Bracken	0500000US21023	21023	95.7155	0.643282	1.86916	0.109237	0.315572	1.15579	8306	40.9737	49.8847	100	45827	19.3	0.4433	13.7	4.85588	15.7	6.2999	13	31.7	12.0395	96.3159	48.158	48.158	144.474	96.3159	48.158	409.343	1035.4	1372.5	2082.83	854.804	276.908	963.159	361.185	252.829	180.592	1769.8	2203.23	1312.3	2022.63	1878.16	6260.53	1420.66	0	0	0
Kentucky	Breathitt	0500000US21025	21025	96.2832	0.581487	1.16297	0.597203	0.180732	0.083867	13116	26.6361	49.9764	81.5031	26376	35.4	0.5253	14.3	7.30167	15.7	6.60098	33.7	38.1	22.8728	0	0	38.1214	129.613	236.353	274.474	465.081	1684.96	1700.21	1822.2	670.936	404.087	121.988	312.595	160.11	221.104	2676.12	3385.18	1105.52	792.925	1151.27	5253.13	4208.6	0	0	0
Kentucky	Breckinridge	0500000US21027	21027	94.0651	2.05023	1.70689	0.362959	0.515009	0.338645	20080	35.24	49.7302	100	48189	18.3	0.425	11.1	5.36921	18.7	7.81348	21.2	24.6	9.96016	34.8606	39.8406	34.8606	134.462	244.024	199.203	393.426	1140.44	1045.82	1718.13	493.028	204.183	488.048	268.924	139.442	408.367	3042.83	2659.36	1020.92	1867.53	1668.33	5836.65	1698.21	0	0	9.96016
Kentucky	Bullitt	0500000US21029	21029	94.2654	1.17924	2.09821	0.614291	0.383624	0.257972	79466	267.536	50.2868	30.4135	60534	10.2	0.3863	14.2	4.07826	14.8	4.87097	15.8	34.5	7.5504	61.6616	75.504	45.3024	201.344	405.205	362.419	875.846	1681.22	1486.17	2017.21	884.655	456.799	422.822	257.972	88.088	422.822	2145.57	2429.97	883.397	918.632	1372.91	7308.79	1474.84	1.2584	1.2584	2.5168
Kentucky	Butler	0500000US21031	21031	94.4723	0.540244	3.45287	0.352333	0.41497	1.47509	12745	29.9116	49.7886	100	40061	19.2	0.4487	12.6	4.85978	17.7	7.92724	21.9	31.3	7.84621	1098.47	714.005	196.155	266.771	251.079	282.464	682.621	1278.93	1608.47	2942.33	1255.39	494.311	243.233	211.848	78.4621	211.848	2400.94	3224.79	980.777	1192.62	1059.24	4488.03	4794.04	0	31.3849	70.6159
Kentucky	Caldwell	0500000US21033	21033	90.7511	5.46598	1.6044	0.424695	0.314589	0	12727	36.9125	51.7892	54.6365	44940	14.4	0.5086	15.3	4.72412	20.4	5.80762	22.2	33.6	NA	NA	0	23.5719	267.149	275.006	667.871	1076.45	2333.62	2090.04	2404.34	2915.06	0	1052.88	141.432	180.718	282.863	2035.04	2695.06	2317.91	880.019	1335.74	6804.43	3260.78	NA	NA	0
Kentucky	Calloway	0500000US21035	21035	89.5643	4.02709	2.69835	1.85256	0.314297	3.55632	38776	100.709	51.2942	48.7188	40219	23.7	0.4863	29	3.90691	16.6	6.67828	15.3	33	10.3157	77.3674	46.4205	77.3674	247.576	621.518	544.151	1147.62	1807.82	1464.82	2290.08	376.522	170.208	154.735	100.578	126.367	425.521	1619.56	1511.24	531.256	433.258	722.096	4801.94	1072.83	0	2.57891	0
Kentucky	Campbell	0500000US21037	21037	92.2181	2.84803	2.15562	1.10787	0.202894	1.18027	92267	609.67	50.9447	15.2962	59782	13.2	0.4587	33.5	3.29507	14.9	4.46796	11.8	31.6	6.50287	93.2078	97.543	91.0401	272.037	210.259	204.84	563.582	1827.31	1673.4	2664.01	1074.06	461.704	200.505	125.722	78.0344	256.863	1374.27	2083.08	947.251	945.083	1827.31	7760.09	1338.51	0	9.7543	3.25143
Kentucky	Carlisle	0500000US21039	21039	93.2509	1.40432	2.66192	0.27248	0.649759	0.0826276	4841	25.5544	50.6812	100	39664	16.6	0.4914	14.8	4.88966	20.5	7.41809	14.5	27	NA	NA	61.9707	0	433.795	722.991	475.108	557.736	1983.06	2499.48	1611.24	537.079	413.138	371.824	247.883	41.3138	206.569	1301.38	805.619	867.589	950.217	1342.7	3573.64	867.589	NA	NA	0
Kentucky	Carroll	0500000US21041	21041	88.4977	1.69507	6.67784	0.670578	0.437739	1.98861	10711	83.2394	49.5949	52.2246	43258	21.9	0.4793	8.8	4.11765	15	7.62961	16.9	29.3	18.6724	0	112.034	214.733	961.628	485.482	93.362	289.422	1083	1661.84	2623.47	756.232	718.887	280.086	317.431	112.034	196.06	3174.31	3174.31	1512.46	1960.6	2175.33	8635.98	1484.46	0	0	0
Kentucky	Carter	0500000US21043	21043	96.5931	0.618427	1.30351	0.28144	0.255518	0.282155	27290	66.6434	50.7851	79.3795	33067	27.4	0.4846	13.7	9.21771	17.8	6.33425	19.8	39.6	NA	NA	25.6504	47.6365	256.504	91.6086	296.812	714.547	1469.4	2074.02	1744.23	615.61	542.323	388.421	183.217	245.511	659.582	3176.99	3151.34	1088.31	1139.61	2165.63	6954.93	3748.63	NA	NA	0
Kentucky	Casey	0500000US21045	21045	94.3102	0.855992	3.10297	0.302115	0.453172	0.97493	15796	35.5576	51.5232	100	34457	24.4	0.4523	13.3	4.66291	19.8	8.45105	22.4	34.8	NA	NA	12.6614	101.291	1050.9	424.158	164.599	588.757	1785.26	1462.4	1740.95	728.032	341.859	576.095	455.812	177.26	373.512	3532.54	3260.32	1209.17	531.78	924.285	2570.27	2804.51	NA	NA	0
Kentucky	Christian	0500000US21047	21047	65.364	21.4117	8.1037	1.5906	0.740885	1.45718	72263	100.714	46.5335	28.5552	41235	19.6	0.4557	17.3	5.24685	11.7	6.1629	16.5	34.1	12.4545	109.323	42.8989	179.898	451.13	441.443	654.554	939.623	1392.14	1740.86	1988.57	669.776	525.857	484.342	149.454	22.1413	265.696	1138.9	2323.46	657.321	570.14	823.381	3559.22	2730.3	0	4.1515	0
Kentucky	Clark	0500000US21049	21049	90.0356	4.70909	3.06215	0.653811	0.240007	1.39942	35872	142.075	51.16	27.4675	52938	14.3	0.4439	20.1	4.12161	17.2	5.39374	18.4	36.1	27.8769	30.6646	58.5415	156.111	150.535	287.132	203.501	660.682	1070.47	1402.21	1973.68	694.135	627.23	563.113	381.913	178.412	518.51	2048.95	2506.13	1248.88	875.335	1898.42	6824.26	2982.83	0	0	0
Kentucky	Clay	0500000US21051	21051	92.6486	3.7901	2.08406	0.184034	0.228799	0.460695	20621	43.9404	47.9383	78.5688	26250	38.7	0.4947	9.5	7.06761	14.3	8.02036	27.3	36.3	NA	NA	29.0966	266.718	387.954	383.105	552.834	1464.53	1949.47	2832.06	2822.37	1018.38	805.005	354.008	155.182	160.031	1352.99	6052.08	3515.83	717.715	363.707	814.703	6774.65	4602.1	NA	NA	0
Kentucky	Clinton	0500000US21053	21053	94.7874	0.499706	2.99824	0.293945	0.284147	0.685535	10211	51.767	50.872	100	31115	25.5	0.5176	10.1	5.47945	18.8	8.13509	18.1	35.2	NA	NA	9.79336	9.79336	235.041	411.321	587.602	1371.07	2252.47	4132.8	3437.47	1185	479.875	39.1734	19.5867	39.1734	225.247	3163.26	2507.1	2046.81	1439.62	1273.14	5092.55	2830.28	NA	NA	0
Kentucky	Crittenden	0500000US21055	21055	96.0965	0.975883	1.18901	0.224341	0.415031	0.231201	9083	25.2333	49.6579	70.8213	43169	17.3	0.4595	13.1	5.16888	20	6.64871	21	31.3	NA	NA	22.0192	33.0287	187.163	374.326	682.594	561.488	891.776	902.785	1926.68	561.488	341.297	649.565	242.211	121.105	407.354	1541.34	2168.89	2036.77	1111.97	1156.01	4183.64	2796.43	NA	NA	0
Kentucky	Cumberland	0500000US21057	21057	93.4825	2.91335	1.47169	0.16519	0.16519	0.446894	6713	21.9958	51.269	100	32906	25.7	0.4672	13.1	4.46713	21.1	7.53991	14.4	37.3	NA	NA	0	14.8965	640.548	610.755	312.826	1102.34	1757.78	1847.16	2770.74	685.238	283.033	297.929	74.4823	0	74.4823	2070.61	3783.7	2547.3	1623.72	2085.51	6182.03	2964.4	NA	NA	0
Kentucky	Daviess	0500000US21059	21059	87.773	4.89892	3.2432	1.85255	0.168144	2.01327	99937	218.018	51.1404	27.0164	49836	15.5	0.465	22.9	3.9506	16.4	5.6115	15.7	31.3	42.0265	152.096	130.082	111.07	264.166	295.186	458.289	659.415	1564.99	2063.3	2919.84	1064.67	473.298	427.269	300.189	103.065	528.333	2318.46	2106.33	1114.7	1257.79	1767.11	8827.56	1848.16	2.00126	2.00126	2.00126
Kentucky	Edmonson	0500000US21061	21061	94.7613	1.89017	1.34431	0.448102	0.415513	0.329979	12122	40.022	49.8045	100	41360	18.1	0.4268	10.8	5.29992	19.7	7.6716	26.3	36.2	16.4989	197.987	280.482	189.738	90.7441	321.729	197.987	428.972	1575.65	1311.66	1806.63	907.441	338.228	0	131.991	49.4968	181.488	1567.4	2722.32	750.701	536.215	1039.43	4207.23	2169.61	0	0	74.2452
Kentucky	Elliott	0500000US21063	21063	93.8732	3.60948	1.15876	0.239744	0.319659	0.0798191	7517	32.0804	43.4603	100	33377	29.9	0.4495	8.3	9.27536	18.4	6.21179	24.6	39.9	NA	NA	NA	26.6064	53.2127	239.457	226.154	3964.35	4057.47	1849.14	1569.78	359.186	172.941	252.76	79.8191	266.064	133.032	2035.39	1476.65	1090.86	758.281	1144.07	3857.92	6013.04	NA	NA	NA
Kentucky	Estill	0500000US21065	21065	97.0418	0.443725	1.2044	0.0986054	0.30286	0.0628799	14313	56.5524	50.4648	76.1246	31337	32.4	0.4767	9.9	5.48357	18.2	7.14662	26.3	40	NA	NA	NA	NA	55.8932	230.56	894.292	929.225	1243.62	1299.52	1578.98	544.959	454.133	230.56	475.093	307.413	230.56	2654.93	3220.85	1341.44	1376.37	1439.25	4722.98	4967.51	NA	NA	NA
Kentucky	Fayette	0500000US21067	21067	70.9386	14.7647	7.42109	4.25505	0.284144	6.87282	318734	1123.74	50.9259	3.06691	54918	16.4	0.4947	42.9	3.31772	12.6	7.36723	12.2	26.7	37.0215	42.6688	158.753	248.797	533.988	796.275	879.73	869.691	1971.86	1730.28	2102.38	871.887	482.534	366.45	262.915	114.202	357.038	1752.87	1917.9	798.471	616.815	1423.13	8681.53	2153.83	0.627482	2.19619	1.25496
Kentucky	Fleming	0500000US21069	21069	95.7386	1.38581	1.36502	0.29102	0.14551	0.214103	14479	41.5414	50.8731	80.5199	42213	17.2	0.4652	12.7	5.43797	17	8.05056	24.5	34	NA	NA	6.90655	124.318	227.916	131.225	82.8787	794.254	1091.24	2438.01	1975.27	580.151	269.356	324.608	310.795	145.038	476.552	2652.12	2182.47	1042.89	1187.93	1788.8	4668.83	2555.43	NA	NA	0
Kentucky	Floyd	0500000US21071	21071	96.8922	1.05454	0.831357	0.334775	0.172967	0.0974923	36926	93.8914	51.1145	83.8711	31267	29.5	0.5007	11.2	6.60126	17.1	6.4096	29	41.3	2.70812	35.2055	10.8325	29.7893	140.822	181.444	135.406	750.149	2212.53	1389.27	2545.63	777.23	441.423	490.17	238.314	105.617	704.111	3980.93	3604.51	1578.83	1140.12	1381.14	5892.87	5353.95	0	0	0
Kentucky	Franklin	0500000US21073	21073	81.4012	10.4005	3.51471	2.20407	0.377841	2.30635	50296	241.992	51.7091	27.554	55068	10.3	0.3896	29.8	3.73638	16.8	6.02002	17	37.1	13.9176	17.8941	43.7411	198.823	222.682	459.281	389.693	455.305	1065.69	1371.88	2179.1	848.974	423.493	266.423	234.611	153.094	328.058	1968.35	2260.62	1173.06	1075.63	1544.85	7086.05	2286.46	0	0	0
Kentucky	Fulton	0500000US21075	21075	70.4575	23.8399	2.18954	0.816994	0.473856	0.805153	6210	30.1558	50.2941	64.4356	28559	27.8	0.4807	13.3	5.76172	19.8	5.91505	22.6	39.6	NA	NA	80.5153	257.649	531.401	1030.6	628.019	1288.24	982.287	1014.49	1304.35	595.813	209.34	257.649	402.576	193.237	128.824	901.771	1336.55	1256.04	1046.7	579.71	3752.01	692.432	NA	NA	0
Kentucky	Gallatin	0500000US21077	21077	90.8854	1.42663	5.46875	0.475544	0.271739	2.49339	8703	88.4781	49.3546	100	50204	14.2	0.3958	11.6	4.07562	13.4	8.34	14.2	30.4	NA	NA	413.65	321.728	160.864	183.845	45.9612	367.689	1332.87	2056.76	1689.07	850.282	425.141	91.9223	310.238	298.748	287.257	2022.29	2298.06	1332.87	965.184	1677.58	6744.8	896.243	NA	NA	45.9612
Kentucky	Garrard	0500000US21079	21079	94.1629	1.98178	2.20387	0.341686	0.296128	0.865651	17328	75.3038	50.7062	77.8914	49888	16	0.4325	16.8	4.4326	17.4	7.23395	19.6	38.9	NA	NA	17.313	109.649	248.153	352.031	242.382	1154.2	1506.23	1783.24	1944.83	669.437	403.97	294.321	201.985	28.855	288.55	2117.96	3393.35	1402.35	934.903	1298.48	6463.53	2348.8	NA	NA	0
Kentucky	Grant	0500000US21081	21081	94.4668	0.887703	2.74273	0.505553	0.262728	0.16456	24915	96.5788	49.9264	64.9907	45610	15.6	0.4178	13.6	4.31409	13.3	6.11259	16.8	33.6	4.01365	80.2729	92.3139	60.2047	160.546	160.546	140.478	457.556	1761.99	2255.67	2303.83	1372.67	545.856	284.969	345.174	301.023	497.692	2143.29	3022.28	1729.88	1922.54	2155.33	6329.52	2099.14	0	12.0409	4.01365
Kentucky	Graves	0500000US21083	21083	86.0653	4.07589	7.1442	0.509151	0.509151	2.20679	37294	67.5917	51.084	69.4082	41615	18.9	0.4691	16.3	5.0301	17.9	7.33789	17.4	35	2.6814	364.67	77.7605	109.937	788.331	394.165	281.547	522.872	2517.83	1997.64	2858.37	681.075	265.458	294.954	292.272	329.812	455.837	3520.67	2946.85	624.765	820.507	1244.17	6904.6	2045.91	0	37.5396	13.407
Kentucky	Grayson	0500000US21085	21085	95.7334	1.17017	1.5007	0.262148	0.262148	0.58828	26178	52.3637	49.5346	73.5804	37906	21.7	0.447	10.4	4.91132	16.8	6.96109	19.4	37.4	7.64	255.94	217.74	45.84	145.16	324.7	573	569.18	1501.26	1306.44	1722.82	806.02	370.54	286.5	359.08	122.24	382	3243.18	4144.7	1921.46	1008.48	1233.86	6677.36	3384.52	0	19.1	15.28
Kentucky	Green	0500000US21087	21087	94.3615	2.00923	1.85537	0.199113	0.425378	0.671324	11023	38.5355	50.7105	100	37374	18.9	0.5065	12	4.29472	19.8	8.4802	26.3	34.6	NA	NA	0	36.2878	281.23	1261	979.77	743.899	2077.47	1968.61	1669.24	1179.35	571.532	163.295	217.727	72.5755	580.604	3755.78	5053.07	1868.82	807.403	961.626	4381.75	2966.52	NA	NA	0
Kentucky	Greenup	0500000US21089	21089	96.1013	0.774073	1.08597	0.609618	0.351594	0.260031	35765	103.829	51.378	39.2875	49343	15.8	0.4585	17.2	6.64982	20.1	5.26768	20.6	40.4	NA	NA	8.38809	39.1444	167.762	341.116	640.291	671.047	2211.66	2250.8	2303.93	643.087	307.563	324.339	299.175	173.354	514.469	2404.59	3274.15	1384.03	1414.79	1895.71	8625.75	3106.39	NA	NA	0
Kentucky	Hancock	0500000US21091	21091	95.2729	1.42727	1.58712	0.319708	0.353962	0.516114	8719	46.4586	48.6869	89.3053	52019	11.6	0.3713	11	4.1575	16.6	4.70074	17.3	30.8	11.4692	57.346	22.9384	114.692	309.669	160.569	355.545	883.129	1663.03	1548.34	3303.13	791.375	389.953	458.768	194.976	22.9384	378.484	2007.11	2465.88	963.413	986.352	2202.09	6755.36	1926.83	0	0	0
Kentucky	Hardin	0500000US21093	21093	75.6343	12.1036	6.0187	2.26358	0.464859	1.59119	108095	173.398	50.1894	34.2126	53168	13.8	0.4393	23	4.05095	13.2	5.11108	17.6	37.8	6.47579	34.2292	54.5816	57.357	325.639	390.397	399.648	863.13	1871.5	1500.53	1890.93	769.693	434.803	298.811	210	153.569	479.208	2872.47	3081.55	1059.25	1015.77	1487.58	8588.74	1935.33	0	0	1.85022
Kentucky	Harlan	0500000US21095	21095	95.0358	2.01825	1.03374	0.424098	0.253701	0.257979	27134	58.2489	51.9974	54.1567	26324	34.5	0.4803	10.8	7.43058	17.3	6.94796	31.7	32.4	NA	NA	NA	73.7083	641.262	398.025	515.958	659.689	1131.42	2233.36	2561.36	589.666	667.06	832.903	372.227	184.271	375.912	2517.14	4599.4	1603.15	1584.73	1592.1	6331.54	3862.31	NA	NA	NA
Kentucky	Harrison	0500000US21097	21097	93.4232	1.91181	2.51891	0.378102	0.298221	0.749946	18668	60.9247	50.8574	65.9291	49696	18.4	0.4305	14.8	4.13841	17.6	6.52047	17.1	35.8	58.9244	32.1406	21.427	278.552	224.984	214.27	149.989	551.746	1124.92	1248.13	3374.76	782.087	541.033	369.616	267.838	583.887	171.416	2308.76	3814.01	1714.16	1719.52	1794.51	8651.17	2592.67	0	0	0
Kentucky	Hart	0500000US21099	21099	91.2462	4.53824	1.94647	0.465461	0.248598	0.510012	18627	45.1497	50.8199	87.1861	37795	23.4	0.4621	11.8	3.98268	16.3	7.56767	22.1	30.7	NA	NA	123.477	107.371	246.953	289.902	268.428	1535.41	2066.89	1981	2303.11	875.074	445.59	284.533	209.373	118.108	832.125	2732.59	3489.56	1138.13	1014.66	1470.98	4359.26	2668.17	NA	NA	0
Kentucky	Henderson	0500000US21101	21101	86.3591	8.06958	2.71545	0.605383	0.331206	0.704424	46137	105.697	51.7317	38.1989	45389	17.7	0.462	17.9	3.84129	16.8	5.63561	21.2	35.8	15.1722	121.378	119.21	101.871	333.788	316.449	752.108	1285.3	1564.9	1759.98	2321.35	687.084	372.803	457.334	463.836	130.047	617.725	2813.36	2182.63	903.83	700.089	1413.18	7939.4	2215.14	0	2.16746	6.50237
Kentucky	Henry	0500000US21103	21103	91.2393	2.84987	3.19757	0.372532	0.360114	0.841027	15814	55.237	50.5215	100	51447	17.1	0.4308	12.2	3.88611	16.4	7.03273	19	28.7	6.32351	31.6176	101.176	82.2056	341.47	461.616	252.94	727.204	1271.03	1871.76	1745.29	910.586	385.734	316.176	227.646	56.9116	373.087	3073.23	2826.61	1486.03	1283.67	2017.2	8296.45	1745.29	0	0	0
Kentucky	Hickman	0500000US21105	21105	85.8855	9.45487	1.8774	0.429767	0.271432	0.262697	4568	18.8547	52.8613	100	40463	18.2	0.4824	17.6	5.73951	23.9	6.84469	24.5	29.6	NA	NA	87.5657	0	612.96	766.2	218.914	1028.9	853.765	1291.59	1335.38	875.657	459.72	612.96	459.72	175.131	109.457	1050.79	1619.96	788.091	481.611	459.72	3524.52	1050.79	NA	NA	0
Kentucky	Hopkins	0500000US21107	21107	88.1757	6.64995	2.21887	0.7056	0.29511	0.547477	45664	84.239	51.2381	47.1249	45738	18.5	0.4491	16	4.41886	17.4	6.60122	18	35.9	45.9881	394.184	48.178	72.267	324.107	251.84	315.347	1000.79	1793.54	1600.82	1992.82	783.987	643.833	416.083	302.207	383.234	886.913	2435.18	2748.34	1640.24	1618.34	1121.23	8420.2	2750.53	4.37982	45.9881	17.5193
Kentucky	Jackson	0500000US21109	21109	97.8872	0.312453	0.892724	0.126469	0.23062	0	13373	38.7406	50.2901	100	32143	30.2	0.4579	12.2	6.99538	16.2	7.07908	28.4	43.5	NA	NA	14.9555	358.932	231.81	770.209	987.063	934.719	1248.78	1338.52	1951.69	740.298	515.965	209.377	164.511	74.7775	964.63	3649.14	3529.5	1847.01	1360.95	1727.36	4972.71	3282.73	NA	NA	37.3888
Kentucky	Jefferson	0500000US21111	21111	66.974	21.7707	5.71175	3.06197	0.198568	4.12903	767154	2015.04	51.6653	1.3731	54357	14	0.477	32.7	4.06129	15.3	6.27134	14.2	32.2	28.8078	147.428	156.813	180.798	403.83	726.321	661.406	990.544	1789.6	1807.85	1949.41	840.64	466.138	404.091	257.966	25.94	265.918	1686.36	1967.14	963.04	779.374	2175.83	7894.24	2629.72	1.04282	11.0799	8.86393
Kentucky	Jessamine	0500000US21113	21113	88.5961	4.273	3.52745	1.35571	0.304154	3.02354	52422	304.485	51.2593	25.8984	56728	16	0.4942	29.5	3.63292	14.4	7.56373	14.8	33.6	28.6139	49.5975	45.7823	82.0266	324.291	356.72	330.014	803.098	1543.25	1436.42	2056.39	902.293	394.872	316.661	398.688	95.3798	217.466	2123.15	3096.03	936.63	997.673	1449.77	8547.94	1959.1	0	0	0
Kentucky	Johnson	0500000US21115	21115	96.9981	0.442241	0.888948	0.491378	0.196551	0.643523	22843	87.1992	50.9917	73.0176	37559	25	0.4966	14.9	6.87565	17.2	6.35026	26.6	43.6	NA	NA	8.75542	17.5108	122.576	380.861	166.353	1116.32	1667.91	1409.62	1939.32	949.963	363.35	280.173	590.991	201.375	415.882	2613.49	3257.02	792.365	945.585	949.963	4916.17	2569.72	NA	NA	0
Kentucky	Kenton	0500000US21117	21117	88.3325	4.71963	3.38691	1.3532	0.242094	1.79187	164688	1027.44	50.5242	6.97596	61606	11.7	0.4485	30.4	3.44981	13.6	5.81159	14.1	33.2	15.7874	157.874	195.521	116.584	301.783	256.849	217.988	562.883	1695.33	1942.46	2750.05	1166.45	493.661	309.069	204.022	83.7948	222.846	1334.04	1989.22	1128.8	1164.02	1946.1	7671.48	1208.35	1.21442	10.9298	8.50092
Kentucky	Knott	0500000US21119	21119	96.8729	0.93217	1.05117	0.138834	0.165278	0.367434	15513	44.1316	50.595	100	29326	30.7	0.4677	12.9	6.87006	16.9	7.70536	32.5	41.1	NA	NA	0	25.7848	206.279	315.864	863.792	992.716	1263.46	1063.62	1005.61	1018.5	399.665	154.709	70.9083	83.8007	605.943	2597.82	3655	1224.78	721.975	973.377	4505.9	4106.23	NA	NA	0
Kentucky	Knox	0500000US21121	21121	95.7418	1.2139	1.26821	0.33542	0.274725	0.73728	31467	81.4569	51.0095	62.9238	28790	33.6	0.5115	13.1	6.24876	17	6.86298	16.4	39.4	NA	NA	6.35586	193.854	416.309	511.647	505.291	1255.28	985.159	1709.73	2644.04	1026.47	1074.14	263.768	25.4235	1681.13	594.273	3508.44	5456.51	1001.05	759.526	1792.35	6699.08	3845.3	NA	NA	0
Kentucky	Larue	0500000US21123	21123	91.3259	2.97057	3.24317	0.3355	0.356469	1.69539	14156	54.1231	50.36	75.9529	41779	14	0.4218	10.1	4.39506	17.3	6.91972	20.5	36.1	14.1283	21.1924	21.1924	63.5773	303.758	310.822	409.72	1335.12	1914.38	1370.44	1758.97	1073.75	402.656	275.502	254.309	134.219	275.502	3857.02	2401.81	529.811	932.467	883.018	5665.44	1928.51	0	0	0
Kentucky	Laurel	0500000US21125	21125	95.6798	0.710412	1.56752	0.647777	0.36592	0.0548355	60180	138.668	51.0046	56.8421	39230	23.4	0.469	13.4	5.08277	15.7	6.90287	18.9	39.1	3.32336	24.9252	6.64673	149.551	435.361	350.615	648.056	980.392	1595.21	1862.75	2504.15	1184.78	759.389	465.271	383.848	1237.95	867.398	4383.52	3113.99	314.058	777.667	1344.3	3856.76	3110.67	0	3.32336	0
Kentucky	Lawrence	0500000US21127	21127	96.2815	0.385332	1.33582	0.301843	0.173399	0.944054	15783	37.977	50.1766	77.1059	31813	27.1	0.501	10	7.23697	16.9	6.83462	23.5	39.7	6.33593	0	12.6719	31.6797	158.398	69.6952	88.703	741.304	1539.63	2154.22	2033.83	1134.13	551.226	494.203	310.461	101.375	310.461	2204.9	3263	1672.69	1412.91	1774.06	4701.26	3427.74	0	0	0
Kentucky	Lee	0500000US21129	21129	95.0519	2.14702	1.10906	0.270155	0.554529	0.770256	6751	32.3234	45.8268	100	23972	35.7	0.5154	10.3	6.3453	17.3	6.40298	31.5	39.8	NA	NA	NA	0	29.6252	133.314	88.8757	2532.96	11242.8	1407.2	1288.7	948.008	799.881	355.503	251.815	74.0631	311.065	2488.52	2858.84	1199.82	711.006	1407.2	5376.98	8843.13	NA	NA	NA
Kentucky	Leslie	0500000US21131	21131	97.2986	0.364784	0.89717	0.285911	0.187321	0.0763942	10472	26.1244	50.0937	100	30798	35	0.4809	9.7	7.09434	16.8	7.53284	31.6	41.4	NA	NA	19.0985	19.0985	171.887	133.69	391.52	553.858	1461.04	1709.32	2148.59	878.533	744.843	410.619	267.38	229.183	420.168	4411.76	5299.85	1613.83	1079.07	1403.74	5557.68	5271.2	NA	NA	0
Kentucky	Letcher	0500000US21133	21133	97.388	0.593634	0.849354	0.219188	0.19179	0.242547	22676	67.1029	51.1484	100	29856	31.9	0.4967	11.7	6.52312	17.9	6.32478	30.8	38.9	NA	NA	13.2298	39.6895	154.348	105.839	440.995	661.492	943.729	2160.87	2081.5	864.35	480.684	396.895	180.808	176.398	771.741	2610.69	3880.75	1327.39	1031.93	1578.76	5353.68	4365.85	NA	NA	0
Kentucky	Lewis	0500000US21135	21135	97.7899	0.377159	0.792034	0.0528023	0.286641	0.266864	13490	27.939	50.0113	100	31096	29.3	0.5111	11	8.37741	17.7	6.9973	21.7	43.3	7.4129	14.8258	37.0645	103.781	81.5419	993.328	407.709	800.593	1289.84	2008.9	1793.92	570.793	296.516	1149	481.838	81.5419	667.161	2913.27	2928.09	2512.97	1186.06	2735.36	6575.24	3113.42	0	0	0
Kentucky	Lincoln	0500000US21137	21137	94.2664	2.20338	1.68398	0.259698	0.223178	0.654183	24458	73.4823	50.9982	81.6587	39833	23.2	0.4369	11.1	5.02883	17.4	7.94752	19.5	38	NA	NA	12.2659	81.7728	286.205	175.812	294.382	601.03	1570.04	2857.96	1929.84	813.64	359.8	351.623	343.446	163.546	412.953	2641.26	3324.07	1664.08	515.169	813.64	3614.36	2436.83	NA	NA	0
Kentucky	Livingston	0500000US21139	21139	95.2067	0.541008	2.04501	0.411166	0.497728	0	9263	29.5823	50.8764	95.3777	46076	14.3	0.4905	11.4	6.78012	20.4	6.04972	23.2	32.3	NA	NA	43.1826	10.7956	237.504	172.73	464.212	496.599	1867.65	1921.62	1770.48	1165.93	291.482	550.578	302.278	237.504	528.986	1684.12	2191.51	1403.43	680.125	1727.3	4437.01	2547.77	NA	NA	0
Kentucky	Logan	0500000US21141	21141	88.5509	6.27293	2.85672	0.303827	0.485383	0.484189	26849	48.621	50.6799	74.9804	43842	18.6	0.444	15	3.87858	17.8	6.90696	15.2	38.4	7.44907	33.5208	517.71	271.891	305.412	517.71	547.506	972.103	1549.41	1597.82	1921.86	1035.42	621.997	636.895	193.676	253.268	603.374	3344.63	3098.81	964.654	592.201	1400.42	7035.64	2767.33	0	0	14.8981
Kentucky	Lyon	0500000US21143	21143	90.4108	5.10675	2.19753	0.574354	0.39955	2.01564	8186	38.2807	45.2116	100	50097	13.6	0.4459	15.9	5.09305	24.7	6.42885	22.3	26.5	24.432	134.376	24.432	61.0799	122.16	122.16	464.207	537.503	1062.79	1355.97	1258.25	1013.93	13120	0	268.752	146.592	171.024	2052.28	1502.57	1233.81	684.095	1062.79	5582.7	2907.4	0	36.6479	0
Kentucky	McCracken	0500000US21145	21145	83.2446	10.7551	2.60613	0.999296	0.382579	0.747503	65284	262.477	51.9588	27.8243	44486	16.4	0.531	24.6	5.5877	19	5.87239	15.7	30	9.19061	79.652	59.739	108.756	245.083	287.973	399.792	799.583	2585.63	1957.6	1510.32	824.092	595.858	500.888	510.079	186.876	297.163	2159.79	1568.53	891.489	775.075	1717.11	7664.97	1438.33	0	3.06354	0
Kentucky	McCreary	0500000US21147	21147	89.5393	5.35386	2.59651	0.379136	0.746783	0.827899	17635	41.3189	45.6457	100	23273	37.9	0.5039	6.9	6.31715	15	7.74593	26.5	39.8	5.67054	56.7054	11.3411	28.3527	96.3992	379.926	538.701	589.736	1536.72	3356.96	2177.49	1406.29	680.465	323.221	294.868	0	283.527	2863.62	4400.34	2336.26	1049.05	1219.17	2041.39	3056.42	0	0	0
Kentucky	McLean	0500000US21149	21149	95.8712	0.832252	1.61046	0.248595	0.35668	0.525131	9331	36.9507	50.8106	100	50445	15.3	0.4201	12	4.92415	18.9	6.68471	17.8	37.7	NA	NA	85.7357	21.4339	160.754	182.188	300.075	1521.81	1800.45	1650.41	2486.34	567.999	246.49	214.339	203.622	75.0188	364.377	2411.32	2218.41	1307.47	1007.39	1843.32	7330.4	1650.41	NA	NA	0
Kentucky	Madison	0500000US21151	21151	89.5927	4.4052	2.54417	1.17248	0.343192	1.82274	89700	205.097	51.4204	38.5173	48687	20.2	0.4587	30.5	3.8578	13.1	6.214	16.6	35.2	12.2631	20.0669	28.9855	78.0379	284.281	785.953	853.958	668.896	1753.62	1875.14	2218.51	1056.86	420.29	268.673	204.013	161.65	412.486	2075.81	3403.57	1120.4	1204.01	1824.97	7107.02	2690.08	0	1.11483	0
Kentucky	Magoffin	0500000US21153	21153	97.5894	0.23459	1.08397	0.11325	0.339751	0.157903	12666	41.0643	50.0404	100	29516	30.1	0.4943	9.7	13.2399	16	8.18332	31.1	36.6	NA	NA	NA	23.6855	110.532	378.967	228.959	844.781	2510.66	1421.13	844.781	513.185	284.225	276.33	521.08	228.959	150.008	3844.94	4184.43	963.209	2060.63	1373.76	5392.39	3615.98	NA	NA	NA
Kentucky	Marion	0500000US21155	21155	87.3583	6.77695	2.96331	1.03587	0.21645	1.13353	19232	56.0641	50.4999	71.5136	38544	19.7	0.4454	13.2	3.78103	16.2	6.2812	21.1	36.9	5.19967	83.1947	20.7987	161.19	259.983	389.975	332.779	1544.3	2558.24	2495.84	2152.66	1164.73	322.379	389.975	363.977	187.188	363.977	2911.81	3598.17	1149.13	1232.32	1487.1	7612.31	2105.87	0	0	0
Kentucky	Marshall	0500000US21157	21157	96.0566	0.461672	1.80501	0.468084	0.25969	0.471668	31166	103.129	51.0083	85.8592	50731	12.7	0.4372	18.8	5.29248	21.4	6.12002	18.8	38.2	3.20862	105.885	12.8345	67.3811	208.561	221.395	420.33	667.394	1565.81	1726.24	2223.58	882.372	439.582	301.611	336.906	109.093	539.049	3436.44	2178.66	718.732	587.178	1151.9	7023.68	1764.74	0	3.20862	3.20862
Kentucky	Martin	0500000US21159	21159	88.7751	6.52654	3.34717	0.211958	0.415084	0.0838997	11919	51.9081	45.0764	100	35125	30.2	0.4491	8.5	6.49211	14.9	7.32184	30.3	40.5	8.38997	16.7799	0	33.5599	184.579	243.309	201.359	1283.66	1719.94	1820.62	1686.38	646.027	411.108	343.989	159.409	125.849	453.058	1719.94	3733.53	1350.78	1048.75	1501.8	4413.12	3800.65	0	0	0
Kentucky	Mason	0500000US21161	21161	88.7522	5.95918	1.97084	0.944606	0.373178	1.48079	17153	71.4336	51.5743	55.3974	41415	19	0.5079	18.9	5.5142	17.4	6.55417	18.7	34.3	5.82988	29.1494	17.4897	128.257	128.257	256.515	169.067	384.772	1609.05	2635.11	1970.5	1101.85	378.942	862.823	378.942	227.365	221.536	1655.69	1859.73	1026.06	996.91	1708.16	6716.03	1941.35	0	0	0
Kentucky	Meade	0500000US21163	21163	89.0719	3.67055	3.71235	0.912415	0.658193	0.699004	28326	92.7379	49.643	85.8996	57963	11.7	0.414	18.2	4.64323	13.5	5.7855	18.3	36.6	NA	NA	35.3033	14.1213	229.471	208.289	391.866	699.004	1080.28	1299.16	1920.5	631.928	285.956	268.305	172.986	116.501	349.502	1666.31	1916.97	910.824	437.76	1016.73	5066.02	1461.55	NA	NA	3.53033
Kentucky	Menifee	0500000US21165	21165	94.3265	2.85227	1.20911	0.186018	0.248024	0.124902	6405	31.4612	49.1397	100	39905	23.9	0.4163	11.3	7.60684	19.8	7.0713	22.4	32.9	46.8384	0	109.29	46.8384	249.805	78.064	296.643	608.899	671.351	1249.02	1857.92	1155.35	265.418	671.351	187.354	140.515	109.29	2701.01	1873.54	780.64	1077.28	2857.14	2435.6	3731.46	0	0	0
Kentucky	Mercer	0500000US21167	21167	90.5759	3.43529	3.21484	0.665932	0.321484	2.13794	21516	86.3888	50.9369	59.144	50475	16.8	0.4312	17.5	4.4575	17.9	6.7359	18.7	27.1	9.29541	41.8293	9.29541	46.477	232.385	227.737	618.145	613.497	1668.53	2876.93	3690.28	929.541	488.009	320.692	325.339	158.022	371.816	3146.5	3402.12	1798.66	869.121	1082.92	8124.19	2658.49	0	0	0
[truncated: 2,143 more rows]
[truncated: 21 more columns]
